# Supplementary material for: Genomewide association study of ionomic traits on diverse soybean populations from germplasm collections
Source: Plant Direct. 2018 Jan 15;2(1):e00033. doi: 10.1002/pld3.33 (PMC6508489; doi:10.1002/pld3.33)
Supplement: Supplementary file 7 [file PLD3-2-e00033-s007.xlsx]

## Sheet: Raw Ionomics, all lines
itemno	numinSet	Run	fullnum	ICP.run	Seed Weight	B11	Na23	Mg25	Al27	P31	S34	K39	Ca43	Mn55	Fe57	Co59	Ni60	Cu65	Zn66	As75	Se82	Rb85	Sr88	Mo98	Cd111	KRb	SSe	CaSr	experiment	item	cultivar	MG	descriptor	Province	Country	Year	seedsource	Field_Loc	Row
1	275	306	10226	16	90	15.3095	11.2757	2501.48	1.14038	9308.65	3414.17	22389.7	2597.72	26.8749	93.2634	0.19472	6.49677	22.8618	54.446	0.0668254	8.94433	49.5629	7.45758	6.00906	0.103626	451.744	381.714	348.333	First Pass	PI548439	Arlington	V	N PNgSaNBr IBlBl	Hebei	China	1910	99S-1006	99S	1006
1	270	300	10220	16	82.635	16.287	11.7047	2310.75	1.92566	9887.54	3320.78	23408.2	2329.24	29.916	86.1685	0.234893	6.5886	18.5642	50.4102	0.0799348	7.25908	33.6345	5.729	14.8261	0.118401	695.958	457.466	406.571	First Pass	PI548439	Arlington	V	N PNgSaNBr IBlBl	Hebei	China	1910	99S-1006	99S	1006
1	206	239	10159	16	71.45	13.5853	7.93782	2585.12	1.46829	9983.49	3505.64	22017.9	2640.09	30.2319	100.473	0.228305	8.12858	23.5439	58.517	0.0829748	6.40558	30.0049	6.55604	11.6792	0.160358	733.81	547.278	402.695	First Pass	PI548439	Arlington	V	N PNgSaNBr IBlBl	Hebei	China	1910	99S-1006	99S	1006
1	238	257	10177	16	84.302	14.8967	6.8408	2628.32	1.38084	8556.96	3435.12	22095	2445.01	31.4609	80.5748	0.166434	4.82827	20.7446	57.6215	0.0704832	7.4812	32.1523	6.36182	11.4145	0.138574	687.2	459.166	384.326	First Pass	PI548439	Arlington	V	N PNgSaNBr IBlBl	Hebei	China	1910	99S-1006	99S	1006
1	243	270	10190	16	73.015	12.3264	15.9992	2191	1.89337	8490.94	2966.57	22058.8	2125.24	23.5944	89.2716	0.142642	6.93848	21.6675	52.2137	0.0693938	6.99235	74.9913	4.72929	6.00449	0.11549	294.151	424.26	449.378	First Pass	PI548439	Arlington	V	N PNgSaNBr IBlBl	Hebei	China	1910	99S-1006	99S	1006
1	211	234	10154	16	81.502	12.4143	6.85965	2649.55	1.51655	9073.41	3351.79	21956.8	3173.19	25.1892	83.9768	0.346893	10.7645	19.9791	58.9782	0.0963095	7.50848	29.5053	11.6153	12.759	0.303497	744.165	446.401	273.191	First Pass	PI548439	Arlington	V	N PNgSaNBr IBlBl	Hebei	China	1910	99S-1006	99S	1006
2	18	20	10900	18	265.87	22.5136	4.59835	2335.02	2.46663	6393.31	2743.53	19416.7	2838.53	24.1642	74.2372	0.0510466	2.66392	10.4391	37.5343	0.0222729	0.340216	6.44383	3.64612	0.545875	0.0293384	3013.23	8064.08	778.507	First Pass	PI548307	Blackeye	0	D PTESspBr DGnBl	Heilongjiang	China	1940	99U-55	99U	55
2	82	84	10964	18	219.248	21.7984	2.02453	2834.91	2.98532	7705.75	2979.3	22942.7	2762.96	23.2397	79.2746	0.0454879	3.67943	15.5788	38.0975	0.0271034	0.700804	9.03955	2.8309	0.739037	0.0279261	2538.03	4251.26	975.999	First Pass	PI548307	Blackeye	0	D PTESspBr DGnBl	Heilongjiang	China	1940	99U-55	99U	55
2	47	53	10933	18	295.713	20.8624	4.04664	2456.62	3.17802	7204.5	3091.21	21128.4	2342.6	19.6586	60.6416	0.0384167	1.89606	12.5014	42.6448	0.021086	0.680426	5.43261	2.89771	0.949586	0.048689	3889.17	4543.04	808.433	First Pass	PI548307	Blackeye	0	D PTESspBr DGnBl	Heilongjiang	China	1940	99U-55	99U	55
2	79	87	10967	18	335.884	21.6043	2.05919	2471.09	2.88731	7151.46	3088.62	20859.2	2098.81	20.6444	61.7048	0.0385889	1.8337	12.9509	37.919	0.0191393	0.546422	5.57146	2.25575	1.11867	0.035394	3743.94	5652.45	930.428	First Pass	PI548307	Blackeye	0	D PTESspBr DGnBl	Heilongjiang	China	1940	99U-55	99U	55
2	50	66	10946	18	389.481	24.1928	3.47663	2343.71	1.86076	6055.4	2825.49	18607.2	2140.94	21.8463	67.435	0.0534692	1.84918	10.2016	39.4286	0.0205308	0.474488	4.57511	2.43118	0.872032	0.0260565	4067.06	5954.81	880.615	First Pass	PI548307	Blackeye	0	D PTESspBr DGnBl	Heilongjiang	China	1940	99U-55	99U	55
2	15	17	10897	18	275.168	27.5291	2.47416	2455.06	2.28048	7688.34	3254.04	20579	2335.71	20.464	76.5757	0.0422841	1.94948	13.7073	34.3459	0.0224774	0.860125	7.85981	2.32174	0.635035	0.0258277	2618.26	3783.22	1006.02	First Pass	PI548307	Blackeye	0	D PTESspBr DGnBl	Heilongjiang	China	1940	99U-55	99U	55
3	49	67	4547	8	196.28	19.9796	7.13629	2027.49	1.68578	7362.02	3806.14	19076.4	2497.85	29.9973	69.0036	0.0669129	7.02586	17.3667	60.8989	0.0360861	5.99405	51.5538	7.06678	10.3495	0.0330345	370.029	634.986	353.463	First Pass	PI548447	Cherokee	VIII	D PGANBl SGnBf Gnc	Zhejiang	China	by 1944	04S-1691	04S	1691
3	48	54	4534	8	249.177	21.0288	20.2986	2426.2	1.8002	7797.01	3464.67	17006.6	2534.3	24.3592	64.2919	0.0879163	7.29928	16.6999	57.6063	0.029575	3.80415	34.9705	8.06517	8.54416	0.0331038	486.313	910.762	314.228	First Pass	PI548447	Cherokee	VIII	D PGANBl SGnBf Gnc	Zhejiang	China	by 1944	04S-1691	04S	1691
3	80	86	4566	8	183	16.4432	8.27398	2824.72	2.0863	9502.71	3446.92	20275.7	2322.35	20.741	86.7265	0.160803	7.33013	17.619	54.1888	0.0422895	4.18433	30.8783	6.08236	14.4958	0.0525346	656.634	823.767	381.817	First Pass	PI548447	Cherokee	VIII	D PGANBl SGnBf Gnc	Zhejiang	China	by 1944	04S-1691	04S	1691
3	81	85	4565	8	195	18.7044	5.43598	2501.87	1.77868	8045.51	3320.12	20144.6	2683.18	22.6368	93.863	0.109469	8.46005	18.5805	49.877	0.0359139	4.40953	58.6354	7.42095	13.8171	0.069045	343.557	752.941	361.568	First Pass	PI548447	Cherokee	VIII	D PGANBl SGnBf Gnc	Zhejiang	China	by 1944	04S-1691	04S	1691
3	17	19	4499	8	243.117	24.0323	5.23876	2181.89	1.43792	8087.48	3490.58	19628.6	2042.49	22.2546	81.3659	0.0968799	5.21405	15.5119	50.8631	0.0367802	5.72122	36.1263	4.0904	8.30784	0.0362772	543.335	610.112	499.338	First Pass	PI548447	Cherokee	VIII	D PGANBl SGnBf Gnc	Zhejiang	China	by 1944	04S-1691	04S	1691
3	16	18	4498	8	165.215	17.3287	7.8811	2696.62	1.55199	7121.39	3692.97	19142.7	2663.96	24.9866	74.3481	0.119572	3.64433	16.2047	54.0067	0.0403239	3.52373	29.4444	5.94222	6.22584	0.0500192	650.129	1048.03	448.31	First Pass	PI548447	Cherokee	VIII	D PGANBl SGnBf Gnc	Zhejiang	China	by 1944	04S-1691	04S	1691
4	116	129	5889	10	125.549	13.8367	12.4796	2175.65	3.72456	6642.95	2700.15	17654	2151.79	21.5764	67.5977	0.0470303	2.84065	10.8423	41.0451	0.0418949	0.588483	6.99917	2.54377	0.51329	0.023063	2522.3	4588.32	845.903	First Pass	PI548316	Cloud	III	N WNgENBr DBlBl	Zhejiang	China	1910	05U-1478	05U	1478
4	180	188	5948	10	134	15.1031	13.3181	2473.58	4.48911	6384.06	2812.12	18930.7	1941.62	20.696	69.3768	0.0468808	3.05657	13.6184	39.9644	0.041493	0.702069	5.19055	2.1587	1.24294	0.0346107	3647.14	4005.48	899.438	First Pass	PI548316	Cloud	III	N WNgENBr DBlBl	Zhejiang	China	1910	05U-1478	05U	1478
4	141	157	5917	10	119.279	17.4104	18.2851	2587.38	3.91608	7648.18	3124.34	19665.9	1499.29	20.9882	66.9305	0.0432525	3.09623	14.0901	47.5891	0.0427359	0.726707	6.52676	2.41436	0.796733	0.0219494	3013.12	4299.31	620.989	First Pass	PI548316	Cloud	III	N WNgENBr DBlBl	Zhejiang	China	1910	05U-1478	05U	1478
4	173	196	5956	10	125.583	11.0406	20.0338	2851.59	5.04059	8044.29	3645.44	19101.9	1964.81	25.9362	83.5934	0.050205	4.24577	18.028	58.8838	0.0428267	0.743846	9.31831	1.51272	1.12481	0.0317181	2049.93	4900.8	1298.86	First Pass	PI548316	Cloud	III	N WNgENBr DBlBl	Zhejiang	China	1910	05U-1478	05U	1478
4	148	170	5930	10	103.554	12.3878	21.2723	2677.08	4.4449	7827.63	3116.4	18561.2	2882.86	26.1853	74.5324	0.0473479	3.02962	10.2536	48.1658	0.0520595	0.647434	8.56229	3.93374	0.758613	0.0346253	2167.79	4813.45	732.855	First Pass	PI548316	Cloud	III	N WNgENBr DBlBl	Zhejiang	China	1910	05U-1478	05U	1478
4	109	122	5882	10	138.149	16.7166	11.226	2690.06	3.5763	6956.31	2831.58	19393.9	2437	20.5128	77.7003	0.0453482	4.07246	15.2839	40.5011	0.0389467	1.23297	8.43169	3.68979	1.12176	0.0360037	2300.12	2296.54	660.472	First Pass	PI548316	Cloud	III	N WNgENBr DBlBl	Zhejiang	China	1910	05U-1478	05U	1478
5	145	174	1134	2	106.027	12.6158	11.3684	2212.89	1.97118	5408.05	3014.52	19817.1	1026.38	15.0441	57.2163	0.0644803	4.56115	17.1794	44.0882	0.0442765	3.60951	53.7761	2.40271	13.9697	0.069533	368.512	835.16	427.177	First Pass	PI548453	Easycook	VI	D PGSaDnTn ILgnBf	Shandong	China	by 1923	01S-4018	01S	4018
5	144	160	1120	2	126.01	23.1371	7.82699	2501.58	2.05898	6201.83	3086.08	20448.7	2140.37	18.8274	72.1891	0.0800694	5.72734	12.7305	38.3764	0.0368546	2.14549	42.1028	4.3132	9.21716	0.0660011	485.685	1438.4	496.237	First Pass	PI548453	Easycook	VI	D PGSaDnTn ILgnBf	Shandong	China	by 1923	01S-4018	01S	4018
5	176	193	1153	2	132.458	17.1026	8.84864	2289.22	3.16642	7050.05	3226.18	21029.3	1800.45	16.6845	60.5246	0.0535929	5.77343	15.5666	47.0092	0.0352787	2.64373	59.4733	3.33798	13.5567	0.0609304	353.592	1220.32	539.383	First Pass	PI548453	Easycook	VI	D PGSaDnTn ILgnBf	Shandong	China	by 1923	01S-4018	01S	4018
5	177	192	1152	2	169.866	25.6319	5.49382	2519.24	2.87553	7760.95	3488.28	20257.8	2095.43	21.1576	64.4621	0.071631	7.52023	16.9549	51.7439	0.0263063	2.46896	56.9256	5.9657	18.6021	0.112279	355.864	1412.86	351.245	First Pass	PI548453	Easycook	VI	D PGSaDnTn ILgnBf	Shandong	China	by 1923	01S-4018	01S	4018
5	113	126	1086	2	132.026	19.4447	6.97086	2303.91	2.24369	5823.68	3147.04	19633	2186.36	16.7713	56.9926	0.0423215	5.81836	15.681	45.9497	0.0359793	2.10577	57.8079	3.33341	9.76865	0.0545881	339.625	1494.48	655.891	First Pass	PI548453	Easycook	VI	D PGSaDnTn ILgnBf	Shandong	China	by 1923	01S-4018	01S	4018
5	112	125	1085	2	120.069	25.0098	13.1248	2531.83	3.0671	7099.47	3192.65	21145.9	2132.51	17.2132	61.7402	0.0572621	4.57128	14.0238	48.8283	0.0378471	2.6343	45.916	6.26065	9.95479	0.0690519	460.535	1211.95	340.621	First Pass	PI548453	Easycook	VI	D PGSaDnTn ILgnBf	Shandong	China	by 1923	01S-4018	01S	4018
6	196	218	1498	3	123.091	22.562	13.0689	2645.61	6.19576	6193.81	3267.07	17996.8	3116.01	13.9139	106.756	0.0591797	5.09342	13.9575	43.3648	0.0324328	0.491329	9.61663	3.37881	1.31295	0.0342946	1871.42	6649.45	922.221	First Pass	PI548321	Ebony	IV	D PLtENBr SBlBl	Pyongyang	North Korea	1907	01U-2785	01U	2785
6	260	286	1566	3	79.671	19.7642	10.5711	2857.82	5.03173	6882.19	3345.23	19227.8	1641.8	14.0023	90.6617	0.0600065	4.039	12.8814	39.8515	0.04175	0.69588	10.8554	2.76796	0.795242	0.0523711	1771.27	4807.19	593.145	First Pass	PI548321	Ebony	IV	D PLtENBr SBlBl	Pyongyang	North Korea	1907	01U-2785	01U	2785
6	253	294	1574	3	141.158	32.4753	6.2083	2548.49	7.19497	8504.56	3657.73	19574.1	2792.82	18.0724	116.5	0.0527119	6.06944	14.5439	55.2935	0.03003	0.705908	8.87934	2.70673	0.569756	0.0205446	2204.45	5181.6	1031.8	First Pass	PI548321	Ebony	IV	D PLtENBr SBlBl	Pyongyang	North Korea	1907	01U-2785	01U	2785
6	285	312	1592	3	120	27.0944	9.68605	2456.25	5.50192	6109.32	3190.53	18538.1	1710.71	14.6906	78.441	0.0282249	6.02511	11.7608	43.7711	0.0310791	1.06438	12.7587	2.31109	0.589042	0.0527614	1452.98	2997.56	740.22	First Pass	PI548321	Ebony	IV	D PLtENBr SBlBl	Pyongyang	North Korea	1907	01U-2785	01U	2785
6	228	254	1534	3	137.513	26.3609	7.56389	2523.84	5.54908	5459.94	3367.89	17509.4	2478.95	15.4164	91.6872	0.04693	6.46779	12.1103	40.356	0.0324658	0.55807	10.9742	2.99874	0.30175	0.0261686	1595.5	6034.88	826.663	First Pass	PI548321	Ebony	IV	D PLtENBr SBlBl	Pyongyang	North Korea	1907	01U-2785	01U	2785
6	221	246	1526	3	140	20.2723	8.70113	2628.06	2.37367	5670.72	3469.42	17713.3	2852.5	15.4173	79.5803	0.0424241	4.29396	9.94948	35.4398	0.0267529	0.574044	9.44379	3.47023	0.571282	0.0252837	1875.66	6043.82	821.991	First Pass	PI548321	Ebony	IV	D PLtENBr SBlBl	Pyongyang	North Korea	1907	01U-2785	01U	2785
7	145	174	4974	8	264.049	12.5404	7.25544	2431.13	2.61984	7442.25	3109.98	20099.3	2089.58	23.6382	86.5806	0.045926	5.45071	11.2956	32.9477	0.0276879	1.27428	4.93131	2.82046	2.10542	0.0395342	4075.85	2440.57	740.866	First Pass	PI548329	Giant Green	I	D PTENBr DGnBl	Kyoto	Japan	1938	04U-3133	04U	3133
7	144	160	4960	8	178.231	21.1876	3.63523	2312.55	2.40999	4995.95	2465.99	17637.9	2722.55	24.858	88.2848	0.0700969	4.48894	5.32885	24.8748	0.0331237	0.929124	5.63517	4.88936	0.429113	0.038571	3129.97	2654.1	556.831	First Pass	PI548329	Giant Green	I	D PTENBr DGnBl	Kyoto	Japan	1938	04U-3133	04U	3133
7	176	193	4993	8	255.576	24.1795	9.63786	2707.28	2.37749	6563.59	3591.76	21436.5	2540.16	27.6707	92.3139	0.0617019	3.45956	7.85674	31.6177	0.0282249	0.888749	5.23855	4.93294	1.27597	0.0379073	4092.07	4041.37	514.939	First Pass	PI548329	Giant Green	I	D PTENBr DGnBl	Kyoto	Japan	1938	04U-3133	04U	3133
7	177	192	4992	8	256.935	19.1163	2.6832	2675.41	2.3913	6714.16	3400.44	21281.2	2452.76	31.1792	83.9219	0.0460715	3.37453	6.5919	31.1299	0.0294302	1.12546	5.22514	2.8391	2.1518	0.0424086	4072.84	3021.37	863.923	First Pass	PI548329	Giant Green	I	D PTENBr DGnBl	Kyoto	Japan	1938	04U-3133	04U	3133
7	113	126	4926	8	133.972	14.5392	7.64467	2794.53	2.81512	6501.41	3644.86	20250.3	3266.99	28.6276	86.0399	0.0401055	6.77259	6.397	31.9974	0.0420951	1.26379	9.21484	4.78126	0.709654	0.0501217	2197.57	2884.07	683.291	First Pass	PI548329	Giant Green	I	D PTENBr DGnBl	Kyoto	Japan	1938	04U-3133	04U	3133
7	112	125	4925	8	263.72	19.8729	2.83531	2552.81	2.07639	5583.85	3058.39	18800.9	2496.8	25.0436	78.846	0.0483652	3.65621	6.50725	29.3174	0.0282577	0.913748	5.55449	4.42664	0.600067	0.0411371	3384.82	3347.08	564.039	First Pass	PI548329	Giant Green	I	D PTENBr DGnBl	Kyoto	Japan	1938	04U-3133	04U	3133
8	114	127	2047	4	113.074	13.4406	82.158	2317.03	2.3975	5033.68	3104.62	17569.6	2762.59	20.1209	73.6243	0.0677871	1.54341	4.63952	33.8864	0.0382376	0.990494	8.01057	3.80109	0.808472	0.0371657	2193.31	3134.41	726.789	First Pass	PI548336	Habaro	I	N PGENBr SYY	Khabarovsk	Russia	1910	02U-2287	02U	2287
8	178	190	2110	4	186.841	21.2048	20.3538	2325.39	2.05111	6530.35	2936.57	17649.7	2103.58	27.4203	70.1885	0.0594322	2.22213	8.72473	36.0288	0.0245069	0.542225	11.0364	2.94889	0.444984	0.0298476	1599.22	5415.79	713.346	First Pass	PI548336	Habaro	I	N PGENBr SYY	Khabarovsk	Russia	1910	02U-2287	02U	2287
8	143	159	2079	4	101.373	10.0855	17.1176	2465.31	2.25883	5189.26	2806.77	18085.8	2709.41	16.2061	83.4626	0.0759237	1.4109	6.55225	24.8016	0.0397691	0.855263	5.51394	3.40632	1.38258	0.0331208	3280.02	3281.76	795.408	First Pass	PI548336	Habaro	I	N PGENBr SYY	Khabarovsk	Russia	1910	02U-2287	02U	2287
8	175	194	2114	4	137.028	9.52858	84.6805	2432.35	3.43819	5656.63	3072.28	18738.6	2330	15.3156	65.2385	0.0598983	1.19988	6.53679	28.7992	0.0328634	0.83326	6.32606	2.83915	1.31632	0.039296	2962.13	3687.06	820.67	First Pass	PI548336	Habaro	I	N PGENBr SYY	Khabarovsk	Russia	1910	02U-2287	02U	2287
8	146	173	2093	4	134	16.6181	11.084	2798.25	2.43176	5602.37	3115.42	19657.7	2722.1	17.7609	91.1225	0.087726	1.55899	6.48881	31.9553	0.0309695	0.764416	10.2278	4.09472	1.41196	0.0368459	1921.99	4075.55	664.783	First Pass	PI548336	Habaro	I	N PGENBr SYY	Khabarovsk	Russia	1910	02U-2287	02U	2287
8	111	124	2044	4	169.795	22.1683	5.56453	2613.32	8.63923	6650.41	3137.45	18221.7	2353.82	19.1045	92.2445	0.0675857	3.1587	13.419	38.3602	0.0251341	1.03564	20.1043	3.89729	0.701991	0.0406156	906.358	3029.47	603.963	First Pass	PI548336	Habaro	I	N PGENBr SYY	Khabarovsk	Russia	1910	02U-2287	02U	2287
9	265	295	5095	8	237.669	20.9139	4.24139	2533.36	3.28757	7403.69	3071.37	21156.8	2110.48	28.0056	115.909	0.112939	4.15262	11.5983	28.6115	0.0262661	0.685814	8.23393	2.01887	6.78318	0.031215	2569.47	4478.44	1045.38	First Pass	PI548342	Higan	IV	D PGANTn DYBf	Tokyo	Japan	1936	04U-3573	04U	3573
9	233	263	5063	8	233.284	20.9847	3.18829	2629.18	3.83874	6650.26	3312.22	21259.4	2200.39	38.4269	99.5158	0.161117	3.77258	7.53933	31.7846	0.0325484	0.876646	8.65929	2.63776	4.60283	0.0305244	2455.1	3778.29	834.189	First Pass	PI548342	Higan	IV	D PGANTn DYBf	Tokyo	Japan	1936	04U-3573	04U	3573
9	216	228	5028	8	236.942	20.3183	4.78046	2513.13	3.09661	6638.88	3616.98	20122.8	2127.6	35.6654	93.5503	0.0737256	5.49588	8.29576	30.8353	0.0309623	0.943903	9.72797	3.05875	4.30383	0.0512556	2068.55	3831.94	695.578	First Pass	PI548342	Higan	IV	D PGANTn DYBf	Tokyo	Japan	1936	04U-3573	04U	3573
9	280	317	5117	8	219.528	15.2337	4.69818	2180.26	3.49554	6608.94	3605.6	19838.5	2623.51	32.8057	90.1306	0.0433713	4.69372	10.0488	40.266	0.0266664	0.690707	8.88854	3.82009	6.72807	0.0445981	2231.92	5220.16	686.766	First Pass	PI548342	Higan	IV	D PGANTn DYBf	Tokyo	Japan	1936	04U-3573	04U	3573
9	201	224	5024	8	238.39	19.495	3.72126	2746.38	3.33725	7442.37	3006.67	20217.1	2817.01	29.8838	109.2	0.170456	3.19136	8.97375	27.5041	0.0282464	0.796406	8.04538	4.35913	5.49577	0.0345544	2512.88	3775.29	646.23	First Pass	PI548342	Higan	IV	D PGANTn DYBf	Tokyo	Japan	1936	04U-3573	04U	3573
9	248	276	5076	8	254.429	16.5036	6.34657	2272.85	3.76283	6573.42	3595.19	19538.2	2394.15	37.5213	96.8203	0.0701162	4.03919	8.37893	25.5064	0.0280875	0.551154	8.74704	2.95395	7.72432	0.0537467	2233.69	6523.03	810.49	First Pass	PI548342	Higan	IV	D PGANTn DYBf	Tokyo	Japan	1936	04U-3573	04U	3573
10	6	8	9608	16	124.646	9.05772	25.5014	2774.89	4.53724	7922.17	3005.68	20232.2	1847.85	24.8779	108.598	0.106432	5.72654	17.1207	66.5639	0.0459086	0.983013	7.87887	2.46695	0.452152	0.0395131	2567.91	3057.63	749.041	First Pass	PI548349	Ilsoy	III	N PLtENBr SBrBr	Pyongyang	North Korea	by 1927	09U-3561	09U	3561
10	70	78	9678	16	106.427	12.3402	12.3531	2381.77	5.26081	6812.58	3161.46	18905.1	1367.46	22.9421	69.5853	0.0364106	4.67404	13.7552	51.3046	0.0489154	1.19759	7.85211	1.23235	0.522999	0.0416231	2407.64	2639.85	1109.64	First Pass	PI548349	Ilsoy	III	N PLtENBr SBrBr	Pyongyang	North Korea	by 1927	09U-3561	09U	3561
10	59	56	9656	16	93.759	3.08415	10.1057	2921.7	4.71636	7212.53	3431.47	20329.6	1924.42	25.7931	70.6235	0.0521467	4.20962	12.0399	41.9355	0.0645267	1.15915	7.77307	2.92147	0.656928	0.0594972	2615.39	2960.33	658.716	First Pass	PI548349	Ilsoy	III	N PLtENBr SBrBr	Pyongyang	North Korea	by 1927	09U-3561	09U	3561
10	91	102	9702	16	77.999	13.2082	15.1008	2727.11	6.39549	7227.83	3388.93	19967.3	1328.98	25.5298	83.9851	0.0477848	5.24631	16.865	47.0545	0.0678024	2.33099	10.348	1.73355	0.567026	0.0603732	1929.59	1453.86	766.626	First Pass	PI548349	Ilsoy	III	N PLtENBr SBrBr	Pyongyang	North Korea	by 1927	09U-3561	09U	3561
10	27	38	9638	16	103.08	7.60491	12.2689	2704.89	6.03886	6993.98	3327.84	19522.7	1429.35	22.9375	93.7531	0.0679307	4.75922	15.1863	49.6952	0.053039	0.705678	6.32379	2.06749	0.482268	0.0537681	3087.18	4715.81	691.346	First Pass	PI548349	Ilsoy	III	N PLtENBr SBrBr	Pyongyang	North Korea	by 1927	09U-3561	09U	3561
10	38	43	9643	16	117.712	8.51099	19.9503	2617.41	5.68407	7493.53	3212.8	19724.1	2048.32	25.923	77.1967	0.0689451	3.84786	11.8208	54.8095	0.0458339	1.23515	5.60123	2.8041	0.532028	0.06041	3521.39	2601.15	730.473	First Pass	PI548349	Ilsoy	III	N PLtENBr SBrBr	Pyongyang	North Korea	by 1927	09U-3561	09U	3561
11	85	95	2975	5	47	-14.0294	49.3807	2529.06	1.16235	8019.95	3696.05	19766.9	3394.76	18.7668	101.658	0.193336	7.59942	20.4744	61.8538	0.0759224	6.19035	44.6457	8.20015	9.18154	0.0894237	442.751	597.066	413.988	First Pass	PI548463	Laredo	VI	N LpTENBl IBlBl	Shaanxi	China	by 1923	03S-6005	03S	6005
11	44	49	2929	5	41	-29.3978	38.9782	3050.6	0.987348	8820.28	4128.54	23091.4	3443.71	16.3511	70.1433	0.106994	6.85772	18.246	60.2286	0.0779435	7.33079	65.3519	10.5696	9.16266	0.0901997	353.339	563.178	325.814	First Pass	PI548463	Laredo	VI	N LpTENBl IBlBl	Shaanxi	China	by 1923	03S-6005	03S	6005
11	53	63	2943	5	43	-15.4101	45.6104	2831.58	1.18555	8347.17	4329.47	25446.4	2752.38	20.013	65.4575	0.135835	6.91313	16.0338	48.8001	0.0702022	6.19274	71.1145	6.94266	14.1863	0.0831286	357.823	699.121	396.444	First Pass	PI548463	Laredo	VI	N LpTENBl IBlBl	Shaanxi	China	by 1923	03S-6005	03S	6005
11	12	2	2882	5	39	-13.8655	37.2897	2707.35	0.854493	8057.82	4112.73	21917.3	2966.54	21.0112	79.0003	0.119063	12.9315	15.999	64.6807	0.0716105	6.36509	98.8132	8.46355	12.9824	0.0683924	221.805	646.138	350.508	First Pass	PI548463	Laredo	VI	N LpTENBl IBlBl	Shaanxi	China	by 1923	03S-6005	03S	6005
11	21	24	2904	5	44	-14.0049	39.9634	2564.89	-0.514945	6978.05	3860.43	19695.2	3814.47	21.3902	78.3178	0.107654	11.5368	16.6938	64.3745	0.0685745	10.135	54.2472	10.1361	12.8171	0.094774	363.064	380.899	376.325	First Pass	PI548463	Laredo	VI	N LpTENBl IBlBl	Shaanxi	China	by 1923	03S-6005	03S	6005
11	76	90	2970	5	35	-17.3201	57.7665	3072.44	1.51703	7421.91	3961.63	21795.9	3259.13	21.1528	95.23	0.233077	9.40871	19.58	67.2829	0.0915615	10.3407	45.0979	7.2937	10.8941	0.0846705	483.302	383.109	446.841	First Pass	PI548463	Laredo	VI	N LpTENBl IBlBl	Shaanxi	China	by 1923	03S-6005	03S	6005
12	212	233	10153	16	112.991	17.6406	5.96641	2632.54	2.9321	8674.08	3420.11	21467.9	3817.63	17.4065	115.161	0.0736811	9.1742	24.1633	68.7545	0.0597561	7.37484	76.4012	13.1749	6.28731	0.201418	280.989	463.753	289.766	First Pass	PI548464	Lexington	V	D WGSaNBr IGnGn	Tianjin	China	1918	99S-1029	99S	1029
12	276	307	10227	16	105.856	15.1869	16.7725	2424.39	2.47514	9416.01	3157.96	21175.2	1717.76	17.2447	86.5474	0.0890754	8.60833	24.5686	72.3601	0.0634268	7.76274	37.6023	4.02355	4.55496	0.19731	563.137	406.809	426.927	First Pass	PI548464	Lexington	V	D WGSaNBr IGnGn	Tianjin	China	1918	99S-1029	99S	1029
12	237	258	10178	16	96	17.326	8.2454	2454.05	1.81554	8634.47	3178.49	21948	2488.82	17.6524	96.2889	0.0863401	8.12164	26.976	66.3716	0.067096	8.98506	64.8464	5.14292	4.94461	0.197262	338.461	353.753	483.931	First Pass	PI548464	Lexington	V	D WGSaNBr IGnGn	Tianjin	China	1918	99S-1029	99S	1029
12	269	299	10219	16	114	16.475	9.9111	2446.91	2.97584	9288.24	3468.2	22880.1	2416.19	19.3032	108.121	0.229286	14.1006	26.9132	75.4746	0.0855615	9.52279	51.6318	4.56089	11.6399	0.173713	443.139	364.2	529.762	First Pass	PI548464	Lexington	V	D WGSaNBr IGnGn	Tianjin	China	1918	99S-1029	99S	1029
12	244	272	10192	16	103.037	20.1961	10.2303	2368.18	3.02039	8342.35	3471.75	22206.8	2266.79	23.0942	91.6937	0.0984997	8.50792	20.5437	67.4791	0.0655437	8.18937	56.4353	4.2313	8.95865	0.169413	393.491	423.934	535.72	First Pass	PI548464	Lexington	V	D WGSaNBr IGnGn	Tianjin	China	1918	99S-1029	99S	1029
12	205	240	10160	16	126.222	21.1685	4.9128	2163.94	2.68752	8274.5	3184.19	21921.6	2348.48	19.0631	94.8328	0.118181	9.15101	20.4504	58.9829	0.0609371	6.74601	51.9499	6.26702	8.20899	0.147526	421.977	472.011	374.737	First Pass	PI548464	Lexington	V	D WGSaNBr IGnGn	Tianjin	China	1918	99S-1029	99S	1029
13	102	115	10035	16	148.217	14.0991	7.66997	1981.19	1.64087	4866	2925.85	17269.6	1573.63	22.6083	65.2414	0.0348544	2.60228	8.5727	34.5707	0.0339055	1.70559	8.41195	2.36541	1.1682	0.0437568	2052.98	1715.44	665.265	First Pass	PI548364	Macoupin	IV	N WGENBr SYBf	unknown	Japan	1930	09U-4326	09U	4326
13	166	185	10105	16	137.013	16.4597	3.88206	2464.22	1.79154	6146.3	2950.1	18579.4	2269.49	28.45	77.7604	0.0460231	3.54358	8.86363	34.518	0.0366702	2.19108	9.53405	3.98654	1.5685	0.0518997	1948.74	1346.41	569.287	First Pass	PI548364	Macoupin	IV	N WGENBr SYBf	unknown	Japan	1930	09U-4326	09U	4326
13	155	163	10083	16	137.29	19.6117	4.84593	2056.72	2.34557	6168.51	2779.65	18650.9	1922.64	23.8641	79.9885	0.0413888	3.01077	11.2634	33.3452	0.0329796	1.92492	9.23598	2.29761	1.56211	0.0477067	2019.38	1444.04	836.802	First Pass	PI548364	Macoupin	IV	N WGENBr SYBf	unknown	Japan	1930	09U-4326	09U	4326
13	187	207	10127	16	164.549	17.5716	7.37591	2675.46	2.65137	7397.3	2875.31	20285.8	2162.53	22.6407	65.1664	0.0510321	3.21179	9.60345	33.3076	0.0334963	1.99691	9.20687	4.46034	2.28189	0.040033	2203.33	1439.88	484.836	First Pass	PI548364	Macoupin	IV	N WGENBr SYBf	unknown	Japan	1930	09U-4326	09U	4326
13	123	145	10065	16	146.868	20.517	4.70536	2408.05	1.3646	5777.78	2727.43	18756.5	1949.78	22.9177	87.0046	0.0564041	3.77895	10.5983	38.4475	0.0322874	1.70236	10.1361	3.0164	1.14967	0.0539907	1850.47	1602.15	646.394	First Pass	PI548364	Macoupin	IV	N WGENBr SYBf	unknown	Japan	1930	09U-4326	09U	4326
13	134	149	10069	16	173.052	17.0579	3.37601	2292.73	1.32965	6410.38	2930.56	18436.2	1951.85	21.6178	70.0005	0.0477983	3.46138	9.30752	35.4692	0.026781	1.36227	10.5853	3.86696	1.15674	0.0481233	1741.68	2151.23	504.75	First Pass	PI548364	Macoupin	IV	N WGENBr SYBf	unknown	Japan	1930	09U-4326	09U	4326
14	265	295	4775	8	97.481	19.2515	13.7846	2195.26	1.69298	8495.42	3792.18	19353.7	3461.15	19.6902	86.4211	0.149608	5.52292	15.2578	53.7	0.0540728	3.72908	26.8021	6.83812	7.04209	0.0522075	722.097	1016.92	506.156	First Pass	PI548467	Magnolia	VI	N PGSaSspTn IYBf	Kyonggi	South Korea	by 1939	04S-6663	04S	6663
14	233	263	4743	8	109.678	5.03162	12.0177	2868.85	0.785706	9550.11	3850.15	19669.7	2202.07	15.7811	63.0663	0.106342	4.60559	15.6284	49.45	0.042615	4.15377	23.1855	6.06392	9.94876	0.0590018	848.36	926.905	363.143	First Pass	PI548467	Magnolia	VI	N PGSaSspTn IYBf	Kyonggi	South Korea	by 1939	04S-6663	04S	6663
14	216	228	4708	8	91.789	8.52788	9.17844	2879.61	1.25845	9086.17	3587.67	17739.1	2616.05	16.006	64.7681	0.104768	6.40338	14.3938	50.0983	0.047746	4.23433	45.5246	6.03731	13.8384	0.0474493	389.66	847.281	433.314	First Pass	PI548467	Magnolia	VI	N PGSaSspTn IYBf	Kyonggi	South Korea	by 1939	04S-6663	04S	6663
14	280	317	4797	8	79.42	15.66	9.35414	2577.73	1.12982	8732.28	3390.6	19989.2	2550.58	16.2784	112.968	0.150873	8.43235	21.157	63.7733	0.0552395	4.64881	31.804	5.59689	9.70422	0.0623455	628.513	729.348	455.713	First Pass	PI548467	Magnolia	VI	N PGSaSspTn IYBf	Kyonggi	South Korea	by 1939	04S-6663	04S	6663
14	201	224	4704	8	73.74	-0.494002	9.08129	2472.16	1.31755	9085.42	3738.1	19736.5	1784.84	17.3892	87.7246	0.100061	5.80969	18.2912	65.8445	0.0533718	5.21087	21.2711	4.25553	9.55203	0.116866	927.858	717.365	419.417	First Pass	PI548467	Magnolia	VI	N PGSaSspTn IYBf	Kyonggi	South Korea	by 1939	04S-6663	04S	6663
14	248	276	4756	8	93.951	10.1701	11.5254	2534.96	1.29112	8388.47	3764.75	19976.4	3331.27	19.5756	75.3586	0.0826144	4.14111	13.7774	52.2909	0.0459032	3.18102	20.7148	8.6867	7.15072	0.0579116	964.354	1183.51	383.491	First Pass	PI548467	Magnolia	VI	N PGSaSspTn IYBf	Kyonggi	South Korea	by 1939	04S-6663	04S	6663
15	31	34	7394	12	146.799	16.0817	11.6723	3530.78	3.07108	7228.12	3074.74	18233.5	2830.31	24.4186	119.61	0.140813	2.73435	15.6968	37.6419	0.039525	0.808826	4.772	2.18591	2.38918	0.053936	3820.93	3801.48	1294.8	First Pass	PI548373	Manchu 2204	III	N PTENBr SYBl	Heilongjiang	China	by 1942	06U-3577	06U	3577
15	2	13	7373	12	178.676	17.0207	7.07765	2566.26	2.53521	5597.24	3317.52	17668.9	2989.31	29.7877	84.7182	0.0798792	1.69425	12.4293	34.4306	0.0322033	0.904046	5.37106	2.76509	1.3729	0.0313376	3289.65	3669.64	1081.09	First Pass	PI548373	Manchu 2204	III	N PTENBr SYBl	Heilongjiang	China	by 1942	06U-3577	06U	3577
15	34	30	7390	12	129.808	15.3932	14.6483	2629.67	2.92706	7555.39	3279.53	19542.7	2114.84	23.2503	85.4401	0.0931393	1.34326	18.715	39.377	0.0450938	0.747937	4.42344	1.40713	1.30195	0.013647	4417.98	4384.76	1502.95	First Pass	PI548373	Manchu 2204	III	N PTENBr SYBl	Heilongjiang	China	by 1942	06U-3577	06U	3577
15	66	74	7434	12	120.431	11.2821	18.328	2418.7	3.45162	6307.93	2895.06	18319	2364.05	21.0589	55.6019	0.0701653	1.24045	9.25926	30.9326	0.0486548	1.00834	4.56241	2.2984	-0.25537	0.0343028	4015.2	2871.13	1028.56	First Pass	PI548373	Manchu 2204	III	N PTENBr SYBl	Heilongjiang	China	by 1942	06U-3577	06U	3577
15	63	70	7430	12	202.718	15.2209	8.77174	2805.63	2.22284	7294.79	3272.12	18591.6	3405.08	25.1477	148.096	0.123758	2.4433	17.1966	47.4752	0.0285311	0.52736	5.21149	2.72566	1.48226	0.0680858	3567.42	6204.71	1249.27	First Pass	PI548373	Manchu 2204	III	N PTENBr SYBl	Heilongjiang	China	by 1942	06U-3577	06U	3577
15	95	106	7466	12	120.465	28.3373	20.1464	3685.23	3.17389	7628.96	3292.73	18390.4	3947.39	25.3528	64.9298	0.0865611	1.89479	14.9471	34.4621	0.0475344	1.6165	4.24519	3.20947	1.80198	0.0253168	4332.06	2036.94	1229.92	First Pass	PI548373	Manchu 2204	III	N PTENBr SYBl	Heilongjiang	China	by 1942	06U-3577	06U	3577
16	126	142	4302	7	132.974	18.8721	16.0209	1783.52	2.41205	7047.06	3483.51	18390.9	2132.67	17.4379	94.0417	0.113442	10.3397	20.1252	68.4111	0.0405059	5.66825	38.1278	4.03697	8.22061	0.0308219	482.349	614.566	528.283	First Pass	PI548472	Missoy	VII	N PTASspBr SYBl	Jiangsu	China	1939	04S-1346	04S	1346
16	158	176	4336	7	81.376	12.0506	7.65484	1728.13	2.39396	5418.05	3563.24	17040.2	1666.4	17.2703	95.3763	0.096437	6.50036	17.6868	63.368	0.064513	7.28271	24.7583	4.20899	4.01366	0.0372813	688.26	489.274	395.914	First Pass	PI548472	Missoy	VII	N PTASspBr SYBl	Jiangsu	China	1939	04S-1346	04S	1346
16	190	204	4364	7	97.305	12.3641	8.59262	2056.16	1.85843	6026.22	3196.55	15671.1	1560.76	18.7323	86.3723	0.114137	11.4071	18.2836	60.2258	0.0529914	5.18234	26.4755	4.98808	9.82692	0.0446617	591.909	616.816	312.897	First Pass	PI548472	Missoy	VII	N PTASspBr SYBl	Jiangsu	China	1939	04S-1346	04S	1346
16	99	118	4278	7	112.473	13.8034	8.37932	2109.1	1.16766	7039.82	3109.15	17421.1	2040.4	15.7491	83.337	0.0978357	7.34457	15.3714	51.0783	0.0470508	5.60495	20.0972	6.27546	6.9744	0.03529	866.841	554.716	325.139	First Pass	PI548472	Missoy	VII	N PTASspBr SYBl	Jiangsu	China	1939	04S-1346	04S	1346
16	131	136	4296	7	94.723	5.17332	10.5375	2089.85	1.69949	6220.37	3381.29	15949.9	1430	16.3965	78.0342	0.117346	6.96307	18.7704	65.8243	0.0526862	6.64098	21.1065	2.41146	6.91206	0.0399246	755.686	509.155	593	First Pass	PI548472	Missoy	VII	N PTASspBr SYBl	Jiangsu	China	1939	04S-1346	04S	1346
16	163	182	4342	7	92.866	4.78543	8.98259	2551.19	1.49892	6643.12	3517.57	18098	2036.32	21.0889	86.575	0.176619	11.0534	17.8127	57.9953	0.0570091	4.14275	23.883	6.11207	17.5935	0.0695232	757.776	849.09	333.164	First Pass	PI548472	Missoy	VII	N PTASspBr SYBl	Jiangsu	China	1939	04S-1346	04S	1346
17	106	110	2670	5	208.383	27.5523	10.2199	2656.34	1.12006	7590.17	3409.51	16599.3	2396.39	22.4455	68.5626	0.0698104	4.21001	13.3084	44.9917	0.0223792	3.96897	17.7153	6.73024	8.19286	0.123331	937.007	859.043	356.062	First Pass	PI548474	Nanda	VIII	N PGENTn IYBf	Hwanghae Puk	North Korea	1936	03S-3461	03S	3461
17	138	154	2714	5	167.647	19.2362	15.5162	3047.84	1.23113	8423.56	3141.05	17865	2329.35	14.6138	70.4738	0.0817514	5.12305	15.2405	51.7965	0.0343848	5.20954	26.3475	5.33111	6.71528	0.155648	678.053	602.943	436.935	First Pass	PI548474	Nanda	VIII	N PGENTn IYBf	Hwanghae Puk	North Korea	1936	03S-3461	03S	3461
17	170	199	2759	5	207.593	40.2071	13.8047	2928.82	1.42919	9518.24	3639.76	18177.9	2777	24.6556	96.67	0.110591	8.41158	16.3438	56.9348	0.0277838	4.761	18.7515	7.45888	15.6951	0.103869	969.414	764.494	372.309	First Pass	PI548474	Nanda	VIII	N PGENTn IYBf	Hwanghae Puk	North Korea	1936	03S-3461	03S	3461
17	119	133	2693	5	141.423	28.0191	22.8352	2534.56	1.58919	7961.08	2992.29	18927.8	2009.7	16.4544	63.7821	0.114885	9.42909	13.9089	58.8871	0.0310519	3.90359	29.8298	4.88177	25.8276	0.174459	634.527	766.548	411.675	First Pass	PI548474	Nanda	VIII	N PGENTn IYBf	Hwanghae Puk	North Korea	1936	03S-3461	03S	3461
17	183	212	2772	5	155.062	26.5467	18.2966	2876.05	1.25726	8770.44	2837.43	19419.1	1272.03	24.7013	65.6286	0.0858485	11.6184	14.192	49.6491	0.0282218	6.43848	51.6405	3.12739	23.8302	0.122337	376.044	440.698	406.737	First Pass	PI548474	Nanda	VIII	N PGENTn IYBf	Hwanghae Puk	North Korea	1936	03S-3461	03S	3461
17	151	167	2727	5	145.028	22.7239	20.0877	3032.74	1.52801	6863.15	2883.87	17001.4	1738.24	15.4617	66.7877	0.0580147	4.67655	13.1054	40.954	0.02844	4.5793	24.7397	4.44536	6.78861	0.134393	687.209	629.763	391.024	First Pass	PI548474	Nanda	VIII	N PGENTn IYBf	Hwanghae Puk	North Korea	1936	03S-3461	03S	3461
18	210	235	5355	9	84.77	22.3834	5.87127	2535.65	3.25839	7933.89	3226.76	16451.9	2653.02	24.4869	94.8907	0.0767432	4.30649	13.8966	37.0975	0.0598493	1.48876	11.8532	5.4392	4.5541	0.0431548	1387.98	2167.41	487.758	First Pass	PI548402	Peking	IV	D WTENBr SBlBl	Beijing	China	1910	04U-4258	04U	4258
18	274	305	5425	9	78.431	19.2414	8.67103	2538.47	3.34449	7792.61	3259.16	18736.4	2177.65	19.3605	105.268	0.115153	5.68821	14.782	42.1998	0.062375	1.39767	11.9777	5.12668	4.32445	0.113134	1564.26	2331.86	424.769	First Pass	PI548402	Peking	IV	D WTENBr SBlBl	Beijing	China	1910	04U-4258	04U	4258
18	239	256	5376	9	101.749	15.1736	6.2803	2302.43	4.93159	8020.11	3464.35	18132	2290.96	26.1188	102.643	0.0788838	4.96891	14.3576	35.5967	0.0508081	1.61069	9.8162	4.00744	3.92804	0.031155	1847.15	2150.85	571.677	First Pass	PI548402	Peking	IV	D WTENBr SBlBl	Beijing	China	1910	04U-4258	04U	4258
18	271	302	5422	9	58.409	19.9875	11.4468	2439.25	4.00111	7193.22	3151.03	16990.9	3205.93	20.5116	70.9549	0.0678859	7.50402	11.836	35.0668	0.0823907	3.33137	23.6522	8.80875	1.77877	0.0905981	718.363	945.865	363.948	First Pass	PI548402	Peking	IV	D WTENBr SBlBl	Beijing	China	1910	04U-4258	04U	4258
18	242	269	5389	9	67.266	16.315	9.35262	2514.93	3.98413	7962.89	3402.89	17244.5	2823.78	23.7081	102.25	0.0756165	7.29918	14.6615	41.2282	0.0719338	1.6416	18.0535	5.85109	4.26981	0.0712425	955.192	2072.91	482.607	First Pass	PI548402	Peking	IV	D WTENBr SBlBl	Beijing	China	1910	04U-4258	04U	4258
18	207	238	5358	9	98.461	15.077	5.7142	2386.49	2.80896	7670.56	3287.06	18116.1	2197.69	20.7155	94.6571	0.0672742	4.93584	11.9251	38.3171	0.0519402	1.39206	12.3209	5.59099	3.85651	0.0327364	1470.36	2361.29	393.078	First Pass	PI548402	Peking	IV	D WTENBr SBlBl	Beijing	China	1910	04U-4258	04U	4258
19	145	174	5614	9	239.023	14.8841	5.66972	1960.56	2.21876	7928.27	3206.19	18393.5	1569.88	21.5491	63.9961	0.192055	7.03037	14.9673	47.9707	0.0307806	4.12602	37.1018	2.80096	14.2731	0.0559048	495.759	777.066	560.478	First Pass	PI548489	Seminole	VIII	D PTANTn SYBr	Zhejiang	China	by 1943	05S-2205	05S	2205
19	144	160	5600	9	149.87	15.3515	4.73219	2495.73	2.05628	7662.62	3421.65	18221.3	3210.19	25.484	71.7392	0.296753	6.31048	17.1512	48.8365	0.0436466	4.13841	23.7993	7.94165	13.5849	0.0716156	765.625	826.801	404.221	First Pass	PI548489	Seminole	VIII	D PTANTn SYBr	Zhejiang	China	by 1943	05S-2205	05S	2205
19	176	193	5633	9	215.905	13.1474	3.90571	2164.84	1.77469	9338.42	3432.89	18660.2	2083.92	23.0501	61.5578	0.272639	8.33453	17.4336	49.8916	0.0314045	3.76886	29.9904	5.12609	19.1987	0.0849593	622.206	910.856	406.531	First Pass	PI548489	Seminole	VIII	D PTANTn SYBr	Zhejiang	China	by 1943	05S-2205	05S	2205
19	177	192	5632	9	142.391	16.0042	5.19937	2335.9	2.10632	8922.37	3469.46	19220.9	2840.74	25.1845	71.5906	0.319469	6.00434	18.1104	47.6863	0.0473755	3.01184	27.0701	6.74898	12.4128	0.0758572	710.043	1151.94	420.914	First Pass	PI548489	Seminole	VIII	D PTANTn SYBr	Zhejiang	China	by 1943	05S-2205	05S	2205
19	113	126	5566	9	203.385	14.2012	7.67563	1941.17	1.75826	8285.35	3351.41	17926.3	2080.12	25.2412	64.3925	0.254941	7.44157	17.8066	53.6036	0.0335169	3.68567	30.8102	4.58225	16.4126	0.0839637	581.828	909.306	453.951	First Pass	PI548489	Seminole	VIII	D PTANTn SYBr	Zhejiang	China	by 1943	05S-2205	05S	2205
19	112	125	5565	9	154.618	16.2342	7.50337	2144.4	2.11099	7620.11	3160.64	19446.1	2232.95	28.4723	67.0228	0.211978	7.03995	16.6951	55.1162	0.0409304	3.38728	41.3749	4.66916	14.9536	0.0578507	469.996	933.091	478.235	First Pass	PI548489	Seminole	VIII	D PTANTn SYBr	Zhejiang	China	by 1943	05S-2205	05S	2205
20	231	265	8585	14	161.669	17.632	3.73148	2257.5	1.52827	6118.6	2878.26	16440.4	2125.03	17.1432	74.5745	0.0464602	3.63319	7.96207	31.8762	0.0329404	0.56942	7.00308	2.76178	1.125	0.0245066	2347.6	5054.73	769.441	First Pass	FC019979-4	(Sousei O Saya Eda Mame)	IV	N PGESspBl SYBf	unknown	Japan	1932	07U-5770	07U	5770
20	282	315	8635	14	183.791	13.4665	3.05047	2466.91	1.53204	4989.46	2897.08	15466.1	2209.17	20.0178	82.6212	0.0341904	2.14164	7.21312	33.1393	0.0298427	0.551503	6.35798	3.29891	0.387951	0.0453598	2432.55	5253.07	669.666	First Pass	FC019979-4	(Sousei O Saya Eda Mame)	IV	N PGESspBl SYBf	unknown	Japan	1932	07U-5770	07U	5770
20	218	243	8563	14	183.933	15.4095	2.92894	2503.29	1.63745	5767.89	2671.74	15627.6	2501.04	27.0802	88.9111	0.066417	3.65977	6.58314	31.2394	0.0295702	0.731314	5.38696	2.39718	0.506988	0.025405	2901.01	3653.34	1043.33	First Pass	FC019979-4	(Sousei O Saya Eda Mame)	IV	N PGESspBl SYBf	unknown	Japan	1932	07U-5770	07U	5770
20	199	222	8542	14	141.17	13.03	4.10335	2198.68	1.74386	5384.61	2990.16	15110.9	1856.53	21.2635	84.1096	0.0570877	1.87893	6.23542	36.1252	0.0353985	1.15657	5.42246	2.06746	0.432411	0.0205884	2786.72	2585.37	897.977	First Pass	FC019979-4	(Sousei O Saya Eda Mame)	IV	N PGESspBl SYBf	unknown	Japan	1932	07U-5770	07U	5770
20	250	278	8598	14	194.049	18.9614	3.57367	2631.89	1.51123	5697.24	2899.14	17284.2	1733.77	17.2742	91.6008	0.0529784	4.01852	9.45922	36.5926	0.0283347	0.448983	7.19717	2.14914	1.0984	0.10377	2401.52	6457.13	806.725	First Pass	FC019979-4	(Sousei O Saya Eda Mame)	IV	N PGESspBl SYBf	unknown	Japan	1932	07U-5770	07U	5770
20	263	283	8603	14	197.979	13.061	5.15874	2237.29	1.22735	5367.42	2689.38	15712.2	1743.41	17.3685	85.2225	0.0562091	2.18291	7.73768	29.4206	0.0270424	0.701258	5.59689	2.0153	0.934488	0.0283475	2807.31	3835.08	865.083	First Pass	FC019979-4	(Sousei O Saya Eda Mame)	IV	N PGESspBl SYBf	unknown	Japan	1932	07U-5770	07U	5770
21	4	10	1290	3	194.388	27.9244	14.827	2601.07	2.8976	8002.45	3596.6	20615.5	2261.87	22.6429	89.36	0.0388409	4.6232	14.8017	43.2457	0.0366749	0.641623	5.73306	3.48523	1.71875	0.0256497	3595.9	5605.47	648.986	First Pass	FC021340		0	N WTESspBr DBlBl	unknown	unknown	1932	01U-2118	01U	2118
21	68	76	1356	3	166.927	19.0764	14.1413	2471.95	2.64971	7705.38	3149.44	20373.1	2295.21	22.4779	76.7802	0.0467187	5.71542	12.9444	34.6805	0.0254108	0.648939	4.94906	3.11607	2.06493	0.0289726	4116.57	4853.21	736.574	First Pass	FC021340		0	N WTESspBr DBlBl	unknown	unknown	1932	01U-2118	01U	2118
21	61	68	1348	3	185.541	21.362	15.3213	2296.86	2.52322	7589.71	3472.74	21259.4	2606.64	24.6792	81.0218	0.0463264	5.22247	13.0343	38.241	0.0226691	0.463594	5.48878	4.3085	1.76008	0.029216	3873.25	7490.89	604.999	First Pass	FC021340		0	N WTESspBr DBlBl	unknown	unknown	1932	01U-2118	01U	2118
21	93	104	1384	3	182.768	24.6267	12.3473	2709.66	2.7992	8274.34	3477.01	21096.9	2375.74	22.1094	86.8061	0.0435947	4.41278	15.3286	42.8305	0.0234531	0.441269	5.32919	4.51566	1.29015	0.0374253	3958.74	7879.58	526.111	First Pass	FC021340		0	N WTESspBr DBlBl	unknown	unknown	1932	01U-2118	01U	2118
21	36	28	1308	3	201.935	21.4446	11.5906	2796.88	2.66646	8735.55	3486.04	21276.6	2657.13	26.7103	99.299	0.0594462	6.63086	17.4157	51.1874	0.0226061	0.602183	5.12416	4.07869	1.84333	0.0442752	4152.21	5789	651.468	First Pass	FC021340		0	N WTESspBr DBlBl	unknown	unknown	1932	01U-2118	01U	2118
21	29	36	1316	3	139.21	17.8505	12.2079	2478.39	2.45973	8792.45	3483.44	21143.5	2822.94	24.1427	96.0295	0.0628151	5.87248	18.3124	40.3237	0.0286619	0.610447	4.39634	3.83695	3.26855	0.0355171	4809.34	5706.37	735.725	First Pass	FC021340		0	N WTESspBr DBlBl	unknown	unknown	1932	01U-2118	01U	2118
22	145	174	8174	13	204.846	18.6422	2.50749	2838.15	1.02981	7306.53	3347.63	18576.5	2197.22	22.2876	97.1347	0.0455072	4.12176	14.8543	39.9847	0.0270232	1.02316	11.1546	2.5952	0.813364	0.10164	1665.37	3271.85	846.645	First Pass	FC030684		0	N PTENTn DYTn	Heilongjiang	China	1939	07U-5084	07U	5084
22	144	160	8160	13	130.995	17.9128	3.26394	2955.54	1.47528	8859.99	3430.34	19276.6	3505.78	21.4725	84.2313	0.0598834	3.40088	10.8815	43.9356	0.0383622	1.29089	5.85174	5.17808	1.3171	0.122654	3294.17	2657.34	677.041	First Pass	FC030684		0	N PTENTn DYTn	Heilongjiang	China	1939	07U-5084	07U	5084
22	176	193	8193	13	156.346	15.2998	3.21468	2823.36	2.20585	8020.53	3396.24	18115.5	2462.42	24.8452	89.3494	0.0521005	1.9806	11.2616	44.4813	0.0332869	1.43064	7.90646	2.04223	0.779783	0.109358	2291.23	2373.94	1205.75	First Pass	FC030684		0	N PTENTn DYTn	Heilongjiang	China	1939	07U-5084	07U	5084
22	177	192	8192	13	86.22	24.4063	6.01858	2505.28	1.65583	7560.75	3214.79	16202.8	2881.49	22.8296	69.9131	0.0596905	2.76802	10.0923	36.3803	0.0569973	3.05151	9.44565	3.95018	1.5529	0.170459	1715.37	1053.51	729.457	First Pass	FC030684		0	N PTENTn DYTn	Heilongjiang	China	1939	07U-5084	07U	5084
22	113	126	8126	13	128.289	18.5653	5.8493	2877.42	1.67022	8044.4	3438.07	19081.7	2551.01	20.1855	87.5282	0.0469503	3.06087	14.5809	44.4954	0.040832	1.45277	10.9157	3.12399	1.19409	0.138886	1748.1	2366.56	816.585	First Pass	FC030684		0	N PTENTn DYTn	Heilongjiang	China	1939	07U-5084	07U	5084
22	112	125	8125	13	150.557	22.2111	3.66653	2690.16	2.12647	7429.22	3197.14	18167.6	2430.9	23.413	77.1839	0.0536063	2.1335	9.68636	35.4954	0.0364766	1.53227	12.7064	2.40782	1.21721	0.0910244	1429.8	2086.54	1009.58	First Pass	FC030684		0	N PTENTn DYTn	Heilongjiang	China	1939	07U-5084	07U	5084
23	114	127	8127	13	128.39	18.3361	5.46285	2336.5	1.9552	6867.71	2743.35	18200	2096.92	20.0686	75.4468	0.069858	2.30313	9.27417	34.7806	0.0404563	1.56271	10.2296	2.62643	0.747237	0.0954058	1779.14	1755.51	798.392	First Pass	FC030692		0	N WTENBr DBrBr	Heilongjiang	China	1939	07U-5085	07U	5085
23	178	190	8190	13	124.194	17.8925	3.5094	2143.71	1.65405	7615.28	3011.45	19936.1	2339.46	19.172	71.8908	0.061336	2.27043	9.14129	36.7452	0.039688	1.5623	8.18568	2.14419	1.61634	0.0733063	2435.49	1927.57	1091.07	First Pass	FC030692		0	N WTENBr DBrBr	Heilongjiang	China	1939	07U-5085	07U	5085
23	143	159	8159	13	172.314	17.7727	2.07274	2296.96	1.4829	6820.76	3187.07	17623.5	1700.87	21.3388	90.4053	0.0752738	3.32223	12.99	39.9099	0.0289799	1.03228	9.64289	2.09117	0.776858	0.0979632	1827.62	3087.41	813.358	First Pass	FC030692		0	N WTENBr DBrBr	Heilongjiang	China	1939	07U-5085	07U	5085
23	175	194	8194	13	189.144	18.5598	2.471	2263.74	1.90018	7348.57	3109.83	18736.4	2058.45	21.4453	69.9512	0.0921649	4.04561	10.3251	39.0824	0.0279543	1.14188	10.3983	2.17015	1.02376	0.0829451	1801.86	2723.44	948.529	First Pass	FC030692		0	N WTENBr DBrBr	Heilongjiang	China	1939	07U-5085	07U	5085
23	146	173	8173	13	101.156	16.4253	3.44826	2271.37	1.98167	6545.85	3001.5	16544.7	2705.53	20.9652	75.5206	0.0857895	2.60214	9.26407	34.3017	0.0515739	1.74162	13.4019	2.34131	0.619667	0.118096	1234.5	1723.4	1155.56	First Pass	FC030692		0	N WTENBr DBrBr	Heilongjiang	China	1939	07U-5085	07U	5085
23	111	124	8124	13	122.691	18.2546	4.14192	2489.94	1.87799	7264.58	2842.12	19150.6	2386.57	18.5136	72.6831	0.0588334	2.11591	10.7141	35.6869	0.0416882	1.41682	10.5111	3.13054	0.871953	0.110462	1821.94	2005.99	762.352	First Pass	FC030692		0	N WTENBr DBrBr	Heilongjiang	China	1939	07U-5085	07U	5085
24	89	99	5219	9	273.096	17.8674	2.55205	2530.39	1.73873	5706.36	2499.96	19100.5	2106.94	24.861	93.3475	0.092742	2.29107	6.66909	23.167	0.021997	0.388949	6.68787	2.11256	2.86611	0.0246793	2855.99	6427.47	997.338	First Pass	PI019986	Okute Mame	IV	D PGANTn DYY	Kanagawa	Japan	1907	04U-3634	04U	3634
24	8	6	5126	9	251.313	15.9934	5.19612	2410.71	1.96414	6049.2	2764.06	18496.6	2361.81	30.1507	96.8934	0.106187	3.02119	8.28048	22.4053	0.0228839	0.469754	9.08311	3.00464	2.65088	0.0231544	2036.37	5884.05	786.056	First Pass	PI019986	Okute Mame	IV	D PGANTn DYY	Kanagawa	Japan	1907	04U-3634	04U	3634
24	57	58	5178	9	189.952	18.1547	4.48958	2093.29	1.79748	6569.64	2937.49	19931.2	2477.44	24.5874	78.5927	0.0467512	1.65406	11.147	28.1476	0.0304823	0.70349	6.51717	3.37085	3.6938	0.0231202	3058.26	4175.6	734.961	First Pass	PI019986	Okute Mame	IV	D PGANTn DYY	Kanagawa	Japan	1907	04U-3634	04U	3634
24	72	80	5200	9	293.693	16.1185	3.13645	2497.37	1.77822	6092.22	2815.32	19149	1960.69	29.0317	101.236	0.152798	2.20921	6.24518	28.4751	0.0206954	0.460511	8.52612	2.34181	2.10626	0.030768	2245.93	6113.46	837.254	First Pass	PI019986	Okute Mame	IV	D PGANTn DYY	Kanagawa	Japan	1907	04U-3634	04U	3634
24	25	40	5160	9	234.777	19.6228	11.026	2355.72	1.70011	6021.78	2782.13	19035.4	2224.24	24.772	102.918	0.0893546	2.63583	8.90784	43.6378	0.0248031	0.481782	8.91208	3.185	3.82966	0.0300171	2135.91	5774.67	698.349	First Pass	PI019986	Okute Mame	IV	D PGANTn DYY	Kanagawa	Japan	1907	04U-3634	04U	3634
24	40	45	5165	9	189.442	16.455	3.28341	2170.97	2.03612	5402.23	2929.46	18949	2345.23	25.771	87.9022	0.0572664	2.03663	6.68992	22.3127	0.0285218	0.634317	8.89775	2.37571	2.15049	0.0202787	2129.64	4618.3	987.169	First Pass	PI019986	Okute Mame	IV	D PGANTn DYY	Kanagawa	Japan	1907	04U-3634	04U	3634
25	73	94	9054	15	120.703	25.1053	37.6534	2353.61	6.89835	5698.27	3265.36	17584.1	1579.77	25.3579	86.0234	0.110909	3.67225	14.0946	52.3895	0.0432313	0.631528	7.73683	4.34491	0.808504	0.0274781	2272.77	5170.58	363.59	First Pass	PI054591		III	N PTENTn DYTn	Liaoning	China	1921	08U-1478	08U	1478
25	41	46	9006	15	135.288	24.8378	37.124	2052.41	3.54356	6427.29	3552.4	18371.7	1480.45	27.7523	83.6209	0.118751	6.07489	14.5353	72.4921	0.0366552	0.461341	8.36395	4.42981	0.278905	0.0257306	2196.54	7700.16	334.202	First Pass	PI054591		III	N PTENTn DYTn	Liaoning	China	1921	08U-1478	08U	1478
25	24	27	8987	15	117.867	24.9969	72.9716	2444.3	4.35508	6073.61	3318.92	17223.9	1359.15	24.6593	86.9759	0.103168	4.34591	13.88	59.8236	0.0437967	0.536576	6.34878	3.21167	0.557698	0.124333	2712.95	6185.37	423.192	First Pass	PI054591		III	N PTENTn DYTn	Liaoning	China	1921	08U-1478	08U	1478
25	88	98	9058	15	124.426	24.5856	25.4536	2357.38	3.51337	5891.06	3287.52	16749.6	1611.76	28.2933	80.4112	0.0937412	4.20743	13.9053	46.2791	0.0369423	0.471911	6.25167	5.11316	1.09296	0.0314651	2679.21	6966.41	315.219	First Pass	PI054591		III	N PTENTn DYTn	Liaoning	China	1921	08U-1478	08U	1478
25	9	5	8965	15	96.937	27.7322	52.2836	2199.27	4.76133	7234.37	3324.79	16435.9	1934.01	30.2104	87.8026	0.121578	5.85777	13.2573	60.8579	0.0368715	1.08026	6.56385	7.70703	0.711107	0.0415441	2504	3077.78	250.941	First Pass	PI054591		III	N PTENTn DYTn	Liaoning	China	1921	08U-1478	08U	1478
25	56	59	9019	15	122.926	27.6098	37.6435	2403.67	4.08676	5519.92	3159.3	16849.2	1668.18	30.0634	93.0086	0.110144	6.89148	18.4995	71.4176	0.0390615	0.298298	8.69177	5.51208	0.388804	0.0309265	1938.52	10591.1	302.64	First Pass	PI054591		III	N PTENTn DYTn	Liaoning	China	1921	08U-1478	08U	1478
26	126	142	1422	3	120.918	20.5038	8.88165	2803.9	2.76934	6573.67	3462.94	21122.1	2301.39	22.396	75.2621	0.104397	9.90042	17.089	54.2241	0.0283007	0.963249	4.5622	10.4577	0.261083	0.171562	4629.8	3595.06	220.067	First Pass	PI054608-1		II	D PGEDnBr SYY	Liaoning	China	1921	01U-2433	01U	2433
26	158	176	1456	3	100.965	21.927	9.0727	2670.21	3.82502	5624.78	3333.14	20046.1	2003.5	17.465	75.8503	0.0611069	8.72854	16.3513	53.0313	0.0338826	1.0654	5.53906	8.18193	0.181594	0.184906	3619.04	3128.53	244.869	First Pass	PI054608-1		II	D PGEDnBr SYY	Liaoning	China	1921	01U-2433	01U	2433
26	190	204	1484	3	141.497	21.0855	9.22826	2812.34	2.3762	7158.08	3939.95	22963	2633.22	29.7403	92.0411	0.082321	12.276	19.3834	65.3144	0.0272253	0.605272	7.03394	5.71112	0.26635	0.136624	3264.6	6509.39	461.068	First Pass	PI054608-1		II	D PGEDnBr SYY	Liaoning	China	1921	01U-2433	01U	2433
26	99	118	1398	3	131	29.928	13.4998	2546.62	2.52301	5821.64	3677.35	21365.9	1949.56	25.8507	89.5123	0.0600396	10.1712	17.9026	56.8913	0.0294804	0.477325	4.35545	6.60413	0.252579	0.178239	4905.56	7704.08	295.203	First Pass	PI054608-1		II	D PGEDnBr SYY	Liaoning	China	1921	01U-2433	01U	2433
26	131	136	1416	3	134.584	25.2997	13.0226	2715.44	2.92253	6200.41	3480.54	22483.1	2150.94	22.4734	83.7804	0.0719634	8.84585	16.7751	55.9812	0.0283227	0.508318	4.94921	6.97593	0.359469	0.103959	4542.76	6847.17	308.338	First Pass	PI054608-1		II	D PGEDnBr SYY	Liaoning	China	1921	01U-2433	01U	2433
26	163	182	1462	3	126	18.6268	11.8827	2653.69	2.31621	6312.01	3881.24	21628.4	2501.17	31.5856	102.494	0.11661	12.127	19.3335	62.53	0.0303731	1.07902	7.38613	7.9624	0.244371	0.140227	2928.24	3597.02	314.122	First Pass	PI054608-1		II	D PGEDnBr SYY	Liaoning	China	1921	01U-2433	01U	2433
27	89	99	3299	6	91.114	5.57519	9.42818	2399.88	2.00969	5587.63	2923.8	15733.5	3046.54	18.148	64.0304	0.029611	5.82515	12.0776	41.6631	0.039889	0.566901	9.10542	5.28	0.35766	0.055498	1727.93	5157.51	576.996	First Pass	PI054854		I	N PTENBr DBrBr Dab	Heilongjiang	China	1922	03U-1409	03U	1409
27	8	6	3206	6	134.386	14.2644	12.6075	2730.93	2.12992	6091	3269.28	17490.5	2412.21	23.9703	92.0893	0.0336232	7.5953	17.7531	55.9605	0.031176	0.831712	9.4786	3.30196	0.392771	0.0700489	1845.26	3930.79	730.539	First Pass	PI054854		I	N PTENBr DBrBr Dab	Heilongjiang	China	1922	03U-1409	03U	1409
27	57	58	3258	6	105.412	7.96707	20.4248	2586.44	2.19104	6740.68	3170.05	17549.2	3074.55	21.4646	86.3139	0.036832	6.00036	15.9599	47.6048	0.0357994	0.43228	6.25355	4.5548	0.444653	0.0494214	2806.28	7333.33	675.012	First Pass	PI054854		I	N PTENBr DBrBr Dab	Heilongjiang	China	1922	03U-1409	03U	1409
27	72	80	3280	6	110.186	9.10213	6.75922	2165.81	1.37487	5274.65	2978.54	15543	3015.74	26.1882	72.3561	0.0331979	4.08209	9.4462	39.9998	0.0374871	0.389158	7.69632	4.70822	0.448174	0.0398855	2019.53	7653.8	640.526	First Pass	PI054854		I	N PTENBr DBrBr Dab	Heilongjiang	China	1922	03U-1409	03U	1409
27	25	40	3240	6	150.519	16.5072	6.63152	2702.71	4.21742	6697.5	3204.01	16725.2	2805.91	23.4318	96.4079	0.041752	5.10696	12.304	42.0119	0.0280677	0.44399	6.442	3.81358	0.465008	0.0408124	2596.28	7216.4	735.768	First Pass	PI054854		I	N PTENBr DBrBr Dab	Heilongjiang	China	1922	03U-1409	03U	1409
27	40	45	3245	6	107.9	10.3741	16.29	2310.2	2.134	6126.89	3201.74	16745	3122.2	20.6963	91.2442	0.0454424	3.20939	10.2417	43.28	0.0363546	0.621152	3.81538	3.9918	0.692217	0.033131	4388.8	5154.53	782.154	First Pass	PI054854		I	N PTENBr DBrBr Dab	Heilongjiang	China	1922	03U-1409	03U	1409
28	73	94	9374	15	131.737	29.1009	94.3432	2653.44	4.64036	6738.04	2894.98	18359.3	2107.36	23.9599	69.2759	0.0769272	3.33465	13.5795	36.7339	0.0381421	1.02967	5.25963	2.74901	1.83448	0.0352093	3490.6	2811.55	766.587	First Pass	PI054855		0	S WTSaNBr SRbrRbr	Heilongjiang	China	1922	09U-3033	09U	3033
28	41	46	9326	15	173.455	24.6775	16.3008	2734.17	2.28087	7275.52	3178.6	18829.1	2294.31	26.8699	88.5287	0.0838888	2.42421	11.9919	40.137	0.0293974	1.12635	5.02753	3.23419	1.11605	0.047902	3745.19	2822.03	709.39	First Pass	PI054855		0	S WTSaNBr SRbrRbr	Heilongjiang	China	1922	09U-3033	09U	3033
28	24	27	9307	15	156.547	23.6543	32.3832	2729.66	2.75488	7209.2	3188.4	18487.4	2212.42	26.6101	86.3356	0.0970335	6.05531	12.9288	42.506	0.0347676	0.938251	5.9459	2.60591	1.50738	0.0301984	3109.27	3398.24	848.999	First Pass	PI054855		0	S WTSaNBr SRbrRbr	Heilongjiang	China	1922	09U-3033	09U	3033
28	88	98	9378	15	142.971	25.3141	14.0354	2586.04	2.54865	6869.65	2483.08	18848.5	1501.34	25.6025	92.5665	0.105092	5.51437	12.1067	38.0723	0.0331576	0.937869	4.08201	1.34854	0.770775	0.0515326	4617.47	2647.57	1113.31	First Pass	PI054855		0	S WTSaNBr SRbrRbr	Heilongjiang	China	1922	09U-3033	09U	3033
28	9	5	9285	15	178.907	21.196	22.2541	2816.8	1.9369	7235.34	3152.58	17720.7	2169.78	27.6569	66.5727	0.0726204	2.29715	11.6926	35.0103	0.0261224	0.506662	4.19906	3.36269	0.416861	0.0250429	4220.15	6222.25	645.252	First Pass	PI054855		0	S WTSaNBr SRbrRbr	Heilongjiang	China	1922	09U-3033	09U	3033
28	56	59	9339	15	188.481	24.0225	10.3707	3057.21	2.26319	7598.96	3404.48	19134.2	2069.74	28.9761	93.608	0.0873709	3.28491	14.2014	50.7795	0.0290017	0.952958	5.19249	2.30609	1.203	0.145267	3684.98	3572.54	897.511	First Pass	PI054855		0	S WTSaNBr SRbrRbr	Heilongjiang	China	1922	09U-3033	09U	3033
29	73	94	9694	16	154.057	24.1599	8.97663	2145.52	3.74779	5356.18	2658.41	17852.9	1101.3	22.5638	97.1747	0.0401536	6.84129	6.26058	31.0068	0.0328753	0.827305	10.7829	1.18353	2.28958	0.032066	1655.66	3213.34	930.524	First Pass	PI059849	Enoki	IV	D PGENBr DYY	Akita	Japan	1924	09U-3788	09U	3788
29	41	46	9646	16	208.502	18.7869	12.2483	2408.51	3.77555	6491.3	3043.75	17124.5	1898.09	26.0366	84.4525	0.0492775	5.41883	7.88158	44.5395	0.0269882	0.579652	10.0712	2.08873	1.31182	0.0391878	1700.34	5250.99	908.733	First Pass	PI059849	Enoki	IV	D PGENBr DYY	Akita	Japan	1924	09U-3788	09U	3788
29	24	27	9627	16	136.637	15.102	9.94231	2209.19	3.36671	6378.34	2919.56	17888.4	1609.18	27.1982	73.2804	0.0404139	5.25879	5.77221	43.627	0.0363763	0.789091	10.9144	1.88095	1.81715	0.0535872	1638.98	3699.91	855.518	First Pass	PI059849	Enoki	IV	D PGENBr DYY	Akita	Japan	1924	09U-3788	09U	3788
29	88	98	9698	16	184.774	28.0572	15.7653	2426.49	3.60147	7378.27	2996.91	18050.3	1447	21.8933	93.4809	0.0360795	8.25605	7.39687	45.012	0.0283459	0.872048	8.21013	1.41728	2.35793	0.0392897	2198.54	3436.63	1020.97	First Pass	PI059849	Enoki	IV	D PGENBr DYY	Akita	Japan	1924	09U-3788	09U	3788
29	9	5	9605	16	106.352	13.4693	23.3779	2048.94	4.36361	5898.1	3275.28	19859.3	1790.33	32.6917	93.1187	0.0521537	5.40558	6.166	43.7802	0.0487193	1.35929	10.8666	1.71251	2.77277	0.0497191	1827.55	2409.56	1045.44	First Pass	PI059849	Enoki	IV	D PGENBr DYY	Akita	Japan	1924	09U-3788	09U	3788
29	56	59	9659	16	165.93	15.7974	10.739	2126.53	4.1456	7695.67	3592.44	20676.1	1253.6	23.2613	84.6621	0.0556353	5.9315	9.40769	51.0136	0.0346608	0.555673	9.58723	1.50233	2.53119	0.0539707	2156.63	6465.02	834.439	First Pass	PI059849	Enoki	IV	D PGENBr DYY	Akita	Japan	1924	09U-3788	09U	3788
30	1	14	7374	12	135.78	18.0675	13.3372	2734.19	7.87507	7553.2	2736.27	20590.7	1043.75	17.7001	65.9553	0.0445463	3.30898	13.5415	38.9558	0.0429769	1.00763	6.56515	1.4148	-0.634142	0.0321564	3136.37	2715.55	737.739	First Pass	PI062202		III	N PLtENTn SYBr	Hebei	China	1924	06U-3643	06U	3643
30	32	33	7393	12	144.413	13.3088	9.17986	2413.57	5.59738	7038.49	2903.04	20225.5	1290.84	18.3833	52.9822	0.0362645	2.75967	11.7072	33.8873	0.0403343	0.985772	6.79292	1.23346	-0.562578	0.0467138	2977.44	2944.94	1046.52	First Pass	PI062202		III	N PLtENTn SYBr	Hebei	China	1924	06U-3643	06U	3643
30	96	107	7467	12	158.953	24.23	13.2827	2827.69	7.26892	8385.99	3246.03	22006.5	931.904	19.794	93.7084	0.0558222	4.39998	13.1097	39.2589	0.0358765	1.12749	5.25665	1.09197	1.33096	0.0736114	4186.41	2879	853.416	First Pass	PI062202		III	N PLtENTn SYBr	Hebei	China	1924	06U-3643	06U	3643
30	65	73	7433	12	119.22	12.2678	17.7603	3562.88	6.14648	7744.62	3086.41	18790.6	3067.25	26.1323	48.7938	0.0338191	4.4699	16.0651	45.7118	0.0490146	0.732133	7.42936	4.71486	-0.730625	0.0334334	2529.23	4215.65	650.55	First Pass	PI062202		III	N PLtENTn SYBr	Hebei	China	1924	06U-3643	06U	3643
30	33	32	7392	12	114.312	12.4778	11.9441	3364.43	4.56952	7924.91	3244.48	18664.3	3869.22	33.9597	80.9399	0.0558836	6.00976	13.7909	40.4993	0.0511529	1.62265	12.2645	5.4701	-0.701388	0.0716291	1521.82	1999.5	707.34	First Pass	PI062202		III	N PLtENTn SYBr	Hebei	China	1924	06U-3643	06U	3643
30	64	72	7432	12	93.861	11.2284	18.3711	2568.44	4.90366	6597.51	2897.82	18348.4	2773.52	20.9934	37.2228	0.033869	4.26218	12.6003	34.1603	0.0626461	1.52014	10.7964	3.11795	-1.07815	0.0297001	1699.5	1906.29	889.532	First Pass	PI062202		III	N PLtENTn SYBr	Hebei	China	1924	06U-3643	06U	3643
31	169	200	7560	12	208.265	21.4344	6.8765	3889.13	4.95288	7244.08	2854.66	18011.6	1713.3	25.8304	62.0298	0.0464522	6.03004	10.1114	32.7582	0.027647	0.47985	9.42219	1.50573	0.613984	0.0886079	1911.61	5949.06	1137.86	First Pass	PI063468		IV	N WTENBr IYBlbr	Hebei	China	1925	06U-3909	06U	3909
31	137	153	7513	12	165.105	11.8704	6.80484	2616.39	3.59572	8152.08	3168.5	17004.3	2194.53	25.6445	86.4156	0.0880019	4.04957	12.9828	29.4427	0.0352218	0.926206	5.95161	2.37733	1.74986	0.0161468	2857.1	3420.94	923.109	First Pass	PI063468		IV	N WTENBr IYBlbr	Hebei	China	1925	06U-3909	06U	3909
31	120	134	7494	12	179.684	16.2615	10.4422	3847.91	1.11421	6754.02	3262.2	18973.8	3339.62	23.1768	57.3977	0.0589703	3.23706	8.80044	27.7781	0.032161	0.692601	5.37151	4.00676	0.516594	0.0202994	3532.3	4710.07	833.497	First Pass	PI063468		IV	N WTENBr IYBlbr	Hebei	China	1925	06U-3909	06U	3909
31	184	210	7570	12	197.348	16.0132	7.26803	2952.1	2.78783	7101.94	3015.74	17676.2	3067.26	26.9098	82.6276	0.0803539	7.16076	11.2005	31.2309	0.0293543	0.77586	9.52762	3.56778	2.11125	0.0140952	1855.25	3886.97	859.712	First Pass	PI063468		IV	N WTENBr IYBlbr	Hebei	China	1925	06U-3909	06U	3909
31	105	112	7472	12	161	14.7694	10.5087	2943.93	3.15396	7854.17	3000.61	18043.5	2536.62	24.6427	74.859	0.080508	3.50379	11.7518	30.0876	0.0358714	1.28091	5.52066	3.05981	0.298839	0.00636996	3268.35	2342.57	829.01	First Pass	PI063468		IV	N WTENBr IYBlbr	Hebei	China	1925	06U-3909	06U	3909
31	152	166	7526	12	194.541	12.691	5.55244	2597.07	3.74668	9135.92	3391.84	18741.4	2715.04	27.3586	87.3351	0.0974269	4.30076	13.9163	43.7134	0.0298587	0.833174	6.47752	2.24734	1.5791	0.0266511	2893.3	4070.99	1208.11	First Pass	PI063468		IV	N WTENBr IYBlbr	Hebei	China	1925	06U-3909	06U	3909
32	89	99	1059	2	38	-24.3841	38.2686	2756.85	4.89968	5134.29	3923.97	17240.4	2980.97	23.2429	109.625	0.0910873	7.08016	11.494	44.678	0.143018	0.315824	9.72215	5.42659	1.06458	0.126463	1773.31	12424.6	549.326	First Pass	PI065388		II	N PTASspTn SBrBr Sw	Heilongjiang	China	1925	00U-757	00U	757
32	8	6	966	2	37	-24.7003	19.8897	3917.46	5.70918	5923.27	4074.21	16100.6	4606.94	20.4973	92.9635	0.08641	7.03674	19.1443	51.8012	0.146957	1.12001	9.45683	10.2948	0.506735	0.135445	1702.54	3637.65	447.501	First Pass	PI065388		II	N PTASspTn SBrBr Sw	Heilongjiang	China	1925	00U-757	00U	757
32	57	58	1018	2	39	-15.0284	33.3843	2599.32	7.78566	6452.61	4454.19	17545.6	4762.25	27.4797	103.238	0.0857808	9.28868	14.8569	54.8525	0.141004	0.906329	9.57249	8.58351	0.825085	0.137303	1832.91	4914.54	554.814	First Pass	PI065388		II	N PTASspTn SBrBr Sw	Heilongjiang	China	1925	00U-757	00U	757
32	72	80	1040	2	55	-4.12273	28.9036	2603.47	3.98766	5518.5	3447.79	14716.6	2341.32	18.8854	89.8065	0.0753337	6.90472	17.4969	40.5007	0.0975749	0.746378	8.3281	5.42648	0.422024	0.199784	1767.1	4619.37	431.461	First Pass	PI065388		II	N PTASspTn SBrBr Sw	Heilongjiang	China	1925	00U-757	00U	757
32	25	40	1000	2	42	-10.2168	15.1519	2570.42	3.49708	5265.73	3564.64	16144.2	3184.99	17.1738	81.3518	0.0681106	5.2366	13.4307	41.6047	0.127601	1.2287	10.7003	7.35936	0.246972	0.127443	1508.76	2901.15	432.781	First Pass	PI065388		II	N PTASspTn SBrBr Sw	Heilongjiang	China	1925	00U-757	00U	757
32	40	45	1005	2	45	-6.02462	32.3437	3256.27	6.65683	8055.55	4043.22	19326.2	3194.66	27.2024	115.898	0.144159	6.29725	17.8507	63.7389	0.1202	1.12502	8.9769	6.20878	1.135	0.144256	2152.88	3593.92	514.539	First Pass	PI065388		II	N PTASspTn SBrBr Sw	Heilongjiang	China	1925	00U-757	00U	757
33	18	20	4820	8	190.913	12.1632	5.24405	2080.03	2.6168	5969.28	2753.25	17958.6	1784.85	24.9264	66.3904	0.0456418	1.64458	8.82965	39.0262	0.0299079	1.8106	6.38764	1.20439	0.618391	0.0564892	2811.46	1520.62	1481.95	First Pass	PI068685		II	D WGENBr SYBf	Northeast China	China	1926	04U-2393	04U	2393
33	82	84	4884	8	87.986	8.80819	9.30706	2015	2.34025	6247.38	2606.59	18712.5	1558.06	19.7231	61.0367	0.0453171	1.62803	7.601	32.0098	0.0519776	2.80466	5.3991	1.39329	0.762163	0.0675217	3465.86	929.38	1118.26	First Pass	PI068685		II	D WGENBr SYBf	Northeast China	China	1926	04U-2393	04U	2393
33	47	53	4853	8	130.754	14.6345	4.13709	2252.09	2.73622	7100.86	2983.19	19391.1	2131.21	20.6521	62.8738	0.0606625	1.97628	11.0988	36.2488	0.0397596	2.57591	5.99977	1.96082	1.68227	0.0613989	3231.97	1158.11	1086.9	First Pass	PI068685		II	D WGENBr SYBf	Northeast China	China	1926	04U-2393	04U	2393
33	79	87	4887	8	92.117	10.0072	4.72837	2189.02	2.07805	7078.85	2867.64	18951.5	1769.57	18.5157	64.8773	0.0594307	1.14069	12.0599	31.4991	0.0486285	2.36524	4.51718	1.38671	1.11896	0.0710723	4195.44	1212.41	1276.09	First Pass	PI068685		II	D WGENBr SYBf	Northeast China	China	1926	04U-2393	04U	2393
33	50	66	4866	8	134.792	11.5515	6.9119	2421.78	3.28666	8059.39	3151.17	20152.4	1455.6	19.4799	68.5725	0.048919	1.53135	11.3916	40.6681	0.0377379	2.18617	3.15183	1.10412	1.26687	0.11492	6393.86	1441.41	1318.33	First Pass	PI068685		II	D WGENBr SYBf	Northeast China	China	1926	04U-2393	04U	2393
33	15	17	4817	8	120.528	9.9429	6.52483	2686.72	3.33627	7642.53	2812.16	20169.5	2198.41	22.666	106.617	0.0685745	2.53482	12.4261	40.3123	0.046617	1.8331	5.72969	1.74938	0.942477	0.0749853	3520.16	1534.1	1256.67	First Pass	PI068685		II	D WGENBr SYBf	Northeast China	China	1926	04U-2393	04U	2393
34	179	189	8189	13	107.678	15.9226	4.28425	2311.11	2.26401	7121.98	3149.45	17155.2	3261.39	24.2508	79.2785	0.0590585	4.13652	8.11861	39.1404	0.0456897	1.72444	11.6966	3.57269	1.24781	0.0611823	1466.68	1826.36	912.866	First Pass	PI068722		0	N PTENBr DYBl	Heilongjiang	China	1926	07U-5086	07U	5086
34	174	195	8195	13	111.511	11.1141	3.95028	2580.84	2.88165	7956.67	3278.03	17350.9	3110.1	21.886	72.8703	0.0433949	3.03493	11.5634	41.7268	0.042867	1.35473	9.57827	3.79386	0.881292	0.0769154	1811.49	2419.7	819.771	First Pass	PI068722		0	N PTENBr DYBl	Heilongjiang	China	1926	07U-5086	07U	5086
34	110	123	8123	13	101.985	16.4858	3.80591	2695.71	2.17176	7219.98	2973.88	17780	3083.4	22.1465	86.3442	0.0490915	3.13544	8.61992	30.7443	0.0502686	2.00066	11.5283	4.25028	1.5426	0.06532	1542.28	1486.45	725.458	First Pass	PI068722		0	N PTENBr DYBl	Heilongjiang	China	1926	07U-5086	07U	5086
34	142	158	8158	13	102.499	15.3996	2.95383	2197.9	1.97418	7078.34	3164.38	15235.7	3102.82	22.137	68.6073	0.0555186	2.79204	9.8533	34.4483	0.0467473	1.36541	10.8382	3.63916	1.03357	0.0507635	1405.74	2317.54	852.619	First Pass	PI068722		0	N PTENBr DYBl	Heilongjiang	China	1926	07U-5086	07U	5086
34	147	172	8172	13	116.181	17.0894	3.72341	2525.43	2.24317	8221.12	3190.68	19462.7	3447.52	22.2441	70.0921	0.0541624	3.42529	11.8988	45.6163	0.0449171	2.00042	12.4374	4.16413	1.47986	0.0674421	1564.85	1595	827.909	First Pass	PI068722		0	N PTENBr DYBl	Heilongjiang	China	1926	07U-5086	07U	5086
34	115	128	8128	13	86.824	15.3956	5.22505	3112.27	2.32226	9807.03	3314.56	18060.7	3920.67	21.1753	79.5957	0.0681065	4.30753	13.0287	38.8549	0.0581634	1.88001	7.85447	3.77475	2.46431	0.0966067	2299.42	1763.05	1038.66	First Pass	PI068722		0	N PTENBr DYBl	Heilongjiang	China	1926	07U-5086	07U	5086
35	135	150	3350	6	109.533	24.4265	5.06663	2761.76	2.16644	5199.14	3063.5	18950.5	1898.27	18.6343	79.9483	0.0337079	2.94695	7.61027	29.3982	0.0356215	0.794529	5.61643	2.62868	2.42307	0.0700525	3374.12	3855.74	722.137	First Pass	PI068788		II	D WGENBr SYBf	Heilongjiang	China	1926	03U-1733	03U	1733
35	186	208	3408	6	127.769	10.9706	8.10404	2358.53	1.37338	4950.34	2755.26	19553.1	2139.81	20.2282	62.0521	0.0405923	2.71205	7.4126	28.1551	0.0295214	0.532468	6.41666	2.97421	1.81815	0.0422171	3047.24	5174.51	719.456	First Pass	PI068788		II	D WGENBr SYBf	Heilongjiang	China	1926	03U-1733	03U	1733
35	122	146	3346	6	89.224	8.2821	7.98745	2376.36	2.53362	5269.57	3133.47	18014.1	1879.86	18.0091	67.6372	0.0307783	2.22338	10.0173	28.8252	0.0381146	0.753724	6.40708	3.65773	1.34146	0.0655124	2811.59	4157.32	513.942	First Pass	PI068788		II	D WGENBr SYBf	Heilongjiang	China	1926	03U-1733	03U	1733
35	103	114	3314	6	109.224	13.9214	6.03225	2886.72	1.80845	5673.4	3163.35	19720.1	1770	17.0666	85.9526	0.0335861	3.18635	11.5648	33.8547	0.0359391	0.590761	6.4219	2.5473	1.84551	0.0687669	3070.76	5354.71	694.854	First Pass	PI068788		II	D WGENBr SYBf	Heilongjiang	China	1926	03U-1733	03U	1733
35	154	164	3364	6	128.082	12.0713	3.31694	2953.54	2.1369	6007.6	3039.19	16980.3	2179.06	19.6308	65.4052	0.0359781	2.57131	9.40659	28.242	0.0300864	0.738635	6.45764	4.35387	2.16312	0.0773451	2629.49	4114.6	500.488	First Pass	PI068788		II	D WGENBr SYBf	Heilongjiang	China	1926	03U-1733	03U	1733
35	167	186	3386	6	115.261	11.8655	5.13599	2472.52	2.38783	5013.28	3119.01	18180.9	2173.73	18.1562	92.0653	0.0377323	3.9666	10.7962	35.4589	0.0321404	0.548606	7.85307	3.7453	1.20425	0.0700575	2315.14	5685.34	580.387	First Pass	PI068788		II	D WGENBr SYBf	Heilongjiang	China	1926	03U-1733	03U	1733
36	102	115	3315	6	105.25	10.275	25.8972	2769.05	3.30668	5629.1	2990.58	18402.5	2173.7	15.9254	98.4781	0.0568882	4.23774	12.43	35.5453	0.0360426	0.466767	7.11585	3.61967	2.92681	0.0813594	2586.13	6407.01	600.525	First Pass	PI068815		II	N PGENTn IYIb	Heilongjiang	China	1926	03U-1734	03U	1734
36	166	185	3385	6	131.428	9.2164	4.70084	2872.88	2.82931	5509.69	2931.79	18821.9	3545.86	19.4434	97.5941	0.0498164	5.8429	12.8782	40.1491	0.0308332	0.428019	9.48064	6.79424	1.70087	0.0678142	1985.3	6849.67	521.892	First Pass	PI068815		II	N PGENTn IYIb	Heilongjiang	China	1926	03U-1734	03U	1734
36	155	163	3363	6	166.395	23.1793	4.51046	3107.14	2.45336	7713.62	3509.15	18557.7	3406.9	27.2523	106.961	0.0753291	6.31254	14.6777	55.4802	0.0253599	0.838466	6.34039	5.03758	2.18149	0.103481	2926.9	4185.21	676.297	First Pass	PI068815		II	N PGENTn IYIb	Heilongjiang	China	1926	03U-1734	03U	1734
36	187	207	3407	6	108.94	8.96002	10.9003	3934.94	2.4105	5360.24	3225.84	17047.4	3447.21	20.8991	92.9057	0.0568466	3.58853	10.0974	35.1769	0.033889	0.351751	6.08418	5.31505	1.73831	0.0390517	2801.92	9170.82	648.575	First Pass	PI068815		II	N PGENTn IYIb	Heilongjiang	China	1926	03U-1734	03U	1734
36	123	145	3345	6	130.662	16.6377	6.53656	2788.44	2.01875	5217.95	2880.82	17308.3	2182.94	18.1034	95.6382	0.0511506	2.82452	12.1217	28.7436	0.0297096	0.52049	4.92923	3.31104	2.21948	0.0396208	3511.35	5534.82	659.291	First Pass	PI068815		II	N PGENTn IYIb	Heilongjiang	China	1926	03U-1734	03U	1734
36	134	149	3349	6	166.606	12.216	4.48914	2996.78	1.96065	6194.83	2895.54	16360.9	2559.88	20.5275	97.4968	0.0546652	4.89007	14.9287	31.5894	0.0257072	0.623842	6.36116	4.36828	2.16399	0.0522026	2572	4641.46	586.015	First Pass	PI068815		II	N PGENTn IYIb	Heilongjiang	China	1926	03U-1734	03U	1734
37	212	233	6953	11	129.927	16.7329	3.90796	2876.23	1.57085	7948.43	3035.31	20366.9	1736.34	18.4397	72.7228	0.0332585	3.62896	12.6383	38.0538	0.0393452	1.77539	10.3327	1.68541	0.538496	0.0640208	1971.12	1709.65	1030.22	First Pass	PI070241		I	D WGENBr SYBf	Jilin	China	1926	06U-3172	06U	3172
37	276	307	7027	11	113.883	14.8769	5.88848	2701.84	1.54876	7032.43	2926.98	19914.2	2156.88	21.2852	58.1394	0.0319231	4.1231	10.4826	35.7533	0.0420764	1.42442	14.0005	2.36381	0.389965	0.0925026	1422.39	2054.86	912.459	First Pass	PI070241		I	D WGENBr SYBf	Jilin	China	1926	06U-3172	06U	3172
37	237	258	6978	11	117.717	26.8782	5.07971	1997.61	1.66178	7134.61	3423.89	16430	1652.83	20.1161	55.8066	0.0406549	2.39541	7.12441	26.9386	0.0674412	24.5882	7.53478	1.59547	0.254797	0.071881	2180.56	139.249	1035.95	First Pass	PI070241		I	D WGENBr SYBf	Jilin	China	1926	06U-3172	06U	3172
37	269	299	7019	11	105.452	10.4314	4.38729	2659.86	1.86758	7459.92	2885.49	19462.7	2323.29	21.0948	57.076	0.0385504	2.50161	9.79377	34.1851	0.0452027	1.27042	6.16734	2.89597	0.346224	0.0800062	3155.77	2271.3	802.25	First Pass	PI070241		I	D WGENBr SYBf	Jilin	China	1926	06U-3172	06U	3172
37	244	272	6992	11	106.338	13.6643	6.24368	2502.86	1.95104	7214.1	2772.82	18547	2110.13	22.2657	52.7167	0.0352872	2.2623	8.63466	29.8125	0.0463572	2.56833	5.57704	2.36418	0.359037	0.0629634	3325.6	1079.62	892.539	First Pass	PI070241		I	D WGENBr SYBf	Jilin	China	1926	06U-3172	06U	3172
37	205	240	6960	11	110.276	10.5415	3.85128	2930.75	1.55486	7111.65	3094.08	19330.6	2268.47	16.5665	66.465	0.028979	5.93904	12.8169	36.0622	0.0440149	1.65248	11.441	2.22171	0.665541	0.136725	1689.59	1872.38	1021.05	First Pass	PI070241		I	D WGENBr SYBf	Jilin	China	1926	06U-3172	06U	3172
38	102	115	4915	8	153.084	14.2029	4.05465	2678.72	1.54266	7622.81	3123.43	21367.3	1301.98	19.6191	68.227	0.047844	2.74747	7.32717	25.9538	0.0369535	1.11009	3.87387	1.71981	1.57938	0.114153	5515.75	2813.68	757.046	First Pass	PI070242-4		0	N PGENBr SYBf	Northeast China	China	1926	04U-3088	04U	3088
38	166	185	4985	8	203.836	14.9708	2.90202	2680.27	2.20167	6588.6	3047.09	21332.9	1566.35	25.3008	80.069	0.063219	4.2965	8.65475	25.3615	0.0291616	0.754945	6.01088	1.63068	1.29087	0.113462	3549.05	4036.18	960.548	First Pass	PI070242-4		0	N PGENBr SYBf	Northeast China	China	1926	04U-3088	04U	3088
38	155	163	4963	8	178.787	16.3827	5.9485	2436.04	1.64675	8072.67	2978.1	21970.4	1396.37	22.1712	68.8181	0.0444541	4.47144	7.7497	29.5922	0.0305276	0.912354	5.98409	1.73142	3.22959	0.155091	3671.48	3264.19	806.49	First Pass	PI070242-4		0	N PGENBr SYBf	Northeast China	China	1926	04U-3088	04U	3088
38	187	207	5007	8	152.256	11.6102	6.89293	2533.4	1.83032	8171.67	2920.83	21514.6	908.262	20.2353	65.9579	0.0585902	3.46899	10.5552	31.5043	0.0334744	0.760447	5.02529	1.17716	1.24748	0.109509	4281.26	3840.94	771.572	First Pass	PI070242-4		0	N PGENBr SYBf	Northeast China	China	1926	04U-3088	04U	3088
38	123	145	4945	8	125.65	11.2178	6.03618	2285.38	1.68117	7465.03	2791.89	19960.5	1325.17	17.2781	70.084	0.0572147	3.21759	5.73911	22.7437	0.0407446	1.33968	7.7996	2.01612	1.56965	0.133106	2559.17	2084	657.29	First Pass	PI070242-4		0	N PGENBr SYBf	Northeast China	China	1926	04U-3088	04U	3088
38	134	149	4949	8	158.835	12.9974	4.41849	2574.01	1.8276	6984.77	2948.31	20740.2	1522.8	19.652	82.9682	0.0693566	3.29157	6.61048	22.3354	0.0357137	0.77872	6.31875	1.87719	2.56779	0.114531	3282.33	3786.1	811.213	First Pass	PI070242-4		0	N PGENBr SYBf	Northeast China	China	1926	04U-3088	04U	3088
39	156	162	3362	6	126.753	17.508	5.21421	2957.26	2.00739	7038.4	3161.61	20186.9	2263.56	32.0288	95.6546	0.0394613	7.64448	14.2711	40.0885	0.0291187	1.01977	10.6112	3.108	1.56796	0.0588439	1902.43	3100.31	728.303	First Pass	PI070463		II	N WGENDbr SYBf	Jilin	China	1926	03U-1746	03U	1746
39	101	116	3316	6	149.494	21.1765	4.67195	4128.28	2.11809	6602.51	3144.51	18404.2	3751.95	29.3364	106.459	0.0357012	6.33456	16.7904	45.6277	0.026842	0.806141	9.1571	4.45188	1.92752	0.0489858	2009.83	3900.7	842.78	First Pass	PI070463		II	N WGENDbr SYBf	Jilin	China	1926	03U-1746	03U	1746
39	133	148	3348	6	143.633	17.6433	3.46628	2499.23	1.47059	7918.23	3329.67	20962.7	2119.57	24.5494	66.6042	0.0499247	3.35247	13.5234	31.8427	0.0254116	0.376613	6.90321	3.32098	2.95757	0.0651241	3036.65	8841.09	638.236	First Pass	PI070463		II	N WGENDbr SYBf	Jilin	China	1926	03U-1746	03U	1746
39	188	206	3406	6	157.325	19.2784	6.72892	2457.59	1.4994	6048.52	3198.59	20323.7	2025.54	23.8115	72.6109	0.0308308	3.88414	10.6465	34.6252	0.0255065	0.493739	8.93685	3.19036	2.62019	0.0836881	2274.15	6478.31	634.894	First Pass	PI070463		II	N WGENDbr SYBf	Jilin	China	1926	03U-1746	03U	1746
39	165	184	3384	6	208.459	15.1796	4.02244	2593.29	2.61237	6503.21	3232.86	18499.3	1818.98	23.4449	84.4514	0.0249299	5.8607	15.974	42.0572	0.0204908	0.340284	10.053	2.67288	0.473186	0.0564905	1840.18	9500.5	680.531	First Pass	PI070463		II	N WGENDbr SYBf	Jilin	China	1926	03U-1746	03U	1746
39	124	144	3344	6	163.304	20.9968	5.67553	2538.18	1.45338	7377.8	3533.27	20642.7	1780.08	21.5808	82.2885	0.0286141	5.61388	12.7377	46.6342	0.0240891	0.461123	11.6516	2.47045	1.65381	0.0536735	1771.66	7662.31	720.549	First Pass	PI070463		II	N WGENDbr SYBf	Jilin	China	1926	03U-1746	03U	1746
40	127	140	780	2	141.549	22.251	14.7519	3531	4.6522	6399.93	3596.58	17898.3	2548.65	25.1586	77.417	0.0328215	8.86464	9.85952	39.2694	0.0353601	0.37546	11.7899	6.52913	0.178039	0.216164	1518.11	9579.14	390.35	First Pass	PI071161		I	D PGENBr SYBf	Northeast China	China	1927	00U-393	00U	393
40	98	119	759	2	143	29.0455	11.1795	2986.34	3.45575	7495.74	3369.95	20031.8	1990.08	27.4301	96.0721	0.0323128	9.93124	13.8396	49.5472	0.0346279	0.374179	9.90976	3.47601	0.506265	0.133976	2021.42	9006.26	572.52	First Pass	PI071161		I	D PGENBr SYBf	Northeast China	China	1927	00U-393	00U	393
40	130	137	777	2	133.857	19.0289	11.0961	3066.38	6.24943	6771.83	3790.97	19613.5	2568.23	29.3958	87.2434	0.0288272	7.5183	9.78375	46.0644	0.0371845	0.416513	11.0879	4.52758	0.569339	0.306003	1768.91	9101.67	567.24	First Pass	PI071161		I	D PGENBr SYBf	Northeast China	China	1927	00U-393	00U	393
40	162	180	820	2	176.67	19.493	5.61872	2778.26	4.52333	6360.71	3260.49	19722.5	1645.11	22.8432	78.0186	0.025316	6.8517	10.125	36.8918	0.0262533	0.262277	14.636	2.7025	0.181424	0.140214	1347.54	12431.5	608.734	First Pass	PI071161		I	D PGENBr SYBf	Northeast China	China	1927	00U-393	00U	393
40	159	177	817	2	137.589	21.3698	8.60816	3041.2	4.77976	6009.76	3306.36	18497.3	2937.21	26.175	87.8616	0.0372046	8.12073	9.77815	36.3074	0.0353041	0.594259	10.3277	5.68891	0.108632	0.230221	1791.04	5563.84	516.305	First Pass	PI071161		I	D PGENBr SYBf	Northeast China	China	1927	00U-393	00U	393
40	191	203	843	2	131.328	22.7913	26.3405	3255.07	5.16455	8671.17	3722.64	20627.6	2635.64	28.7837	85.5956	0.0375292	7.66305	10.6223	50.2745	0.036176	0.651091	11.53	3.941	1.01264	0.303545	1789.03	5717.55	668.775	First Pass	PI071161		I	D PGENBr SYBf	Northeast China	China	1927	00U-393	00U	393
41	223	248	3448	6	112.696	13.8526	13.2299	2803.45	3.60535	5796.64	3209.1	17383.3	2167.4	19.9719	89.8838	0.0616437	4.04686	8.70164	31.331	0.033025	0.517947	5.71617	2.97363	0.946707	0.0734554	3041.07	6195.82	728.873	First Pass	PI072232	Wong Tau	III	D DpTENTn IYBl	Jiangxi	China	1927	03U-2062	03U	2062
41	194	216	3416	6	145.508	16.1939	4.82277	2315.77	3.69057	5570.66	3019.65	14233.5	2121.07	23.8551	81.7948	0.0717199	2.74554	7.41901	32.4579	0.0267103	0.313664	5.28387	3.13	0.689653	0.0932148	2693.76	9627.02	677.657	First Pass	PI072232	Wong Tau	III	D DpTENTn IYBl	Jiangxi	China	1927	03U-2062	03U	2062
41	226	252	3452	6	121	15.5962	12.278	3000.7	4.00054	6868.03	3185.3	16493.5	2243.08	19.4808	103.962	0.095082	2.79869	10.0138	36.2806	0.0349595	0.905764	4.51784	2.9769	1.00621	0.0887684	3650.74	3516.7	753.498	First Pass	PI072232	Wong Tau	III	D DpTENTn IYBl	Jiangxi	China	1927	03U-2062	03U	2062
41	258	288	3488	6	124.145	16.1149	6.89316	2394.42	3.12799	6377	3021.68	15138.9	2369.65	25.662	84.4003	0.0957155	6.27929	8.19427	33.5693	0.0294568	0.634094	5.97828	3.20656	1.9031	0.109538	2532.31	4765.34	739	First Pass	PI072232	Wong Tau	III	D DpTENTn IYBl	Jiangxi	China	1927	03U-2062	03U	2062
41	255	292	3492	6	116.122	14.551	9.94856	2617.99	3.0333	5841.59	3270.7	13880.9	2423.7	19.0982	78.6462	0.0588695	3.41837	9.57958	32.2387	0.0330669	0.820823	6.14351	3.68166	0.812831	0.205937	2259.44	3984.66	658.317	First Pass	PI072232	Wong Tau	III	D DpTENTn IYBl	Jiangxi	China	1927	03U-2062	03U	2062
41	287	309	3509	6	123.526	18.599	17.703	3133.42	3.91552	6453.16	3080.66	14578.3	2890.45	18.8702	101.219	0.0929478	2.76654	8.61043	32.435	0.031284	0.322849	5.29531	4.1168	0.788617	0.10171	2753.06	9542.11	702.111	First Pass	PI072232	Wong Tau	III	D DpTENTn IYBl	Jiangxi	China	1927	03U-2062	03U	2062
42	20	23	7063	12	108.733	14.8164	23.5129	2606.26	2.41106	6785.7	2970.96	16901.4	2125.81	30.1425	85.3503	0.07511	2.0016	9.73034	45.9366	-0.0817207	0.765235	8.02534	3.37583	0.835661	0.0114682	2106	3882.41	629.714	First Pass	PI079586	N236/149G	II	N PLtENBl SBlBl Flk	Heilongjiang	China	1929	06U-3368	06U	3368
42	84	82	7122	12	100.52	8.76361	9.59303	2197.05	3.07837	7121.15	3127.74	16946.1	2235.53	30.1956	42.6091	0.0521936	2.0913	11.0553	35.977	0.0626409	1.28529	7.45745	3.0829	0.404141	0.0156917	2272.37	2433.5	725.138	First Pass	PI079586	N236/149G	II	N PLtENBl SBlBl Flk	Heilongjiang	China	1929	06U-3368	06U	3368
42	45	50	7090	12	94	7.67101	38.5931	2401.91	1.87429	7371.38	2994.19	17624.4	2449.83	23.5631	35.6196	0.0549727	3.36103	14.9964	63.073	0.078311	0.683927	8.97611	3.80685	0.0184442	0.0074701	1963.48	4377.94	643.533	First Pass	PI079586	N236/149G	II	N PLtENBl SBlBl Flk	Heilongjiang	China	1929	06U-3368	06U	3368
42	77	89	7129	12	119.992	10.5166	10.5722	2183.17	2.51744	7443.12	2670.15	18084.4	2061.13	32.0753	59.3937	0.0670433	2.19323	10.8356	42.8906	0.0512132	0.550418	7.6078	2.59703	1.72037	0.0157212	2377.08	4851.13	793.649	First Pass	PI079586	N236/149G	II	N PLtENBl SBlBl Flk	Heilongjiang	China	1929	06U-3368	06U	3368
42	52	64	7104	12	88.681	9.55169	30.2054	2176.84	2.90575	6551.89	2955.41	15467.4	2098.4	26.2593	2.91256	0.0569596	1.91053	9.2317	61.7466	0.0762001	0.733434	5.85596	3.23485	0.505797	-0.0051045	2641.32	4029.55	648.684	First Pass	PI079586	N236/149G	II	N PLtENBl SBlBl Flk	Heilongjiang	China	1929	06U-3368	06U	3368
42	13	15	7055	12	111.849	12.3915	13.4264	2377.62	2.11816	6937.59	2946.06	16825.3	2396.64	25.5443	44.2415	0.0466081	2.00541	9.85988	34.7809	0.0139982	1.06371	5.6972	3.22404	0.88149	0.0139375	2953.26	2769.62	743.364	First Pass	PI079586	N236/149G	II	N PLtENBl SBlBl Flk	Heilongjiang	China	1929	06U-3368	06U	3368
43	156	162	6242	10	43	29.4108	37.7794	2782.9	5.28566	7599.79	3488.35	19023.7	4021.6	20.3192	101.288	0.0629258	3.64814	15.1677	52.2518	0.116059	4.80852	8.66475	12.2341	1.4298	0.16877	2195.52	725.452	328.72	First Pass	PI079593	N265/100	II	N PTASspBr BBlBl Sw	Heilongjiang	China	1929	05U-2144	05U	2144
43	101	116	6196	10	32	3.00341	62.4045	3091.29	6.83464	9292.41	4105.91	19539.1	4230.71	27.1424	139.645	0.0960377	7.21583	17.3822	65.4923	0.149069	2.16835	8.57973	14.9786	2.58656	0.0943601	2277.36	1893.57	282.45	First Pass	PI079593	N265/100	II	N PTASspBr BBlBl Sw	Heilongjiang	China	1929	05U-2144	05U	2144
43	133	148	6228	10	44	3.49799	44.7142	2754.99	6.40418	8193.4	3095.71	20722.2	3636.2	24.3405	100.913	0.0972237	2.21471	11.9519	48.2242	0.107419	1.29703	3.27257	8.45418	2.46471	0.111807	6332.07	2386.76	430.107	First Pass	PI079593	N265/100	II	N PTASspBr BBlBl Sw	Heilongjiang	China	1929	05U-2144	05U	2144
43	188	206	6286	10	43	5.45391	38.7035	3131.34	6.79575	7817.52	3424.14	19850.2	3548.44	26.0036	93.0002	0.0751256	4.51462	12.422	49.9566	0.110033	1.92328	8.72638	12.9121	2.15066	0.0788571	2274.73	1780.36	274.816	First Pass	PI079593	N265/100	II	N PTASspBr BBlBl Sw	Heilongjiang	China	1929	05U-2144	05U	2144
43	165	184	6264	10	46	1.7907	34.5	2427.98	6.31312	7708.1	3470.42	19932.6	3271.11	22.8746	99.6796	0.0684242	3.6522	14.7275	46.4769	0.105641	1.92255	6.9099	5.71643	1.36282	0.0657569	2884.64	1805.11	572.229	First Pass	PI079593	N265/100	II	N PTASspBr BBlBl Sw	Heilongjiang	China	1929	05U-2144	05U	2144
43	124	144	6224	10	29	1.08258	76.0518	3005.35	4.60923	8421.36	3499.38	20853.4	3711.31	21.8369	108.506	0.0813195	5.67046	16.1329	59.8698	0.15818	3.16199	9.62907	5.33851	2.09015	0.088201	2165.67	1106.7	695.196	First Pass	PI079593	N265/100	II	N PTASspBr BBlBl Sw	Heilongjiang	China	1929	05U-2144	05U	2144
44	97	120	760	2	37	-15.7734	28.024	3334.9	4.81968	8221.45	4174.3	22883.6	2838.06	21.3016	101.405	0.0879062	8.52363	13.2504	55.187	0.167369	0.544095	8.34301	6.8969	0.760323	0.146539	2742.84	7671.99	411.498	First Pass	PI079648	N1286	I	N WTASpBr BBlBl Sw	Liaoning	China	1929	00U-394	00U	394
44	128	139	779	2	41	-18.6247	21.9088	3343.51	5.83706	6337.28	4113.32	18099.3	4260.85	29.1991	100.913	0.0752744	12.2498	13.9108	50.7246	0.146395	1.14138	8.14002	9.95016	0.603869	0.141317	2223.5	3603.81	428.219	First Pass	PI079648	N1286	I	N WTASpBr BBlBl Sw	Liaoning	China	1929	00U-394	00U	394
44	192	202	842	2	57	5.08224	23.5175	3183.83	7.17413	8552.33	4340.05	21968.8	3360.21	25.4384	94.8839	0.0741644	12.4282	17.3143	59.4022	0.0921413	1.47872	10.4154	7.35562	0.41725	0.12419	2109.26	2935.01	456.822	First Pass	PI079648	N1286	I	N WTASpBr BBlBl Sw	Liaoning	China	1929	00U-394	00U	394
44	161	179	819	2	40	-23.4424	24.7	3601.2	6.36822	8897.05	4196.94	22668.6	2585.31	24.8107	132.405	0.137548	19.252	22.5735	57.5226	0.143047	0.32289	12.8374	4.17888	1.01294	0.136377	1765.82	12998	618.661	First Pass	PI079648	N1286	I	N WTASpBr BBlBl Sw	Liaoning	China	1929	00U-394	00U	394
44	129	138	778	2	33	-22.2835	56.6837	3420.99	8.08795	7293.4	4383.63	21639.3	3334.66	25.2518	113.251	0.0926746	6.68701	14.1483	62.3276	0.182367	0.537903	8.60556	6.61656	0.715872	0.116278	2514.57	8149.48	503.987	First Pass	PI079648	N1286	I	N WTASpBr BBlBl Sw	Liaoning	China	1929	00U-394	00U	394
44	160	178	818	2	41	-11.2996	23.1923	3658.98	5.8977	6039.83	4268.74	20076.7	4817.56	27.4134	97.4503	0.0666273	10.5993	13.8265	46.605	0.138113	0.845163	11.0862	12.5424	0.310104	0.172412	1810.96	5050.79	384.103	First Pass	PI079648	N1286	I	N WTASpBr BBlBl Sw	Liaoning	China	1929	00U-394	00U	394
45	223	248	5368	9	116.905	15.9958	5.59739	2415.7	2.01705	6156.31	3229.54	18541.7	2090.06	21.9243	87.0916	0.0480544	4.84478	10.1654	38.2905	0.043227	0.899015	6.7241	3.0003	1.95316	0.0370666	2757.49	3592.32	696.616	First Pass	PI079691-4		III	D WTSaSspBl DBrBr	Heilongjiang	China	1929	04U-4240	04U	4240
45	194	216	5336	9	98.463	15.985	5.95941	2377.31	2.22844	6796.76	3043.4	17860.8	2103.23	21.797	86.6619	0.0748613	5.22425	10.9579	36.0219	0.0510294	1.43254	7.08365	2.38472	2.95702	0.0434647	2521.42	2124.48	881.963	First Pass	PI079691-4		III	D WTSaSspBl DBrBr	Heilongjiang	China	1929	04U-4240	04U	4240
45	226	252	5372	9	97.926	17.4732	5.40492	2734.12	2.75796	6757.17	3010.99	16828.1	1989.6	22.484	105.667	0.0839899	6.1352	13.8209	36.1604	0.0508288	2.04535	7.23132	2.22644	3.46919	0.0612466	2327.11	1472.12	893.622	First Pass	PI079691-4		III	D WTSaSspBl DBrBr	Heilongjiang	China	1929	04U-4240	04U	4240
45	258	288	5408	9	94.114	13.3014	6.21839	2396.88	2.19666	7259.63	3060.68	17086.5	3162.92	27.4546	95.2137	0.0715186	4.71528	11.9205	29.7546	0.0518863	1.06882	8.18576	6.23044	2.68854	0.04979	2087.34	2863.6	507.656	First Pass	PI079691-4		III	D WTSaSspBl DBrBr	Heilongjiang	China	1929	04U-4240	04U	4240
45	255	292	5412	9	129.533	17.5872	7.06047	2173.78	1.77832	5992.59	3389.64	17473.5	2857.86	37.5693	82.5063	0.0482082	4.40975	9.99668	35.3196	0.0394512	1.37974	5.81088	6.24608	3.17755	0.045551	3007.02	2456.72	457.545	First Pass	PI079691-4		III	D WTSaSspBl DBrBr	Heilongjiang	China	1929	04U-4240	04U	4240
45	287	309	5429	9	113.472	19.379	6.63596	2794.85	1.65516	7899.75	3459.77	18565.8	3342.36	27.96	98.1997	0.0910879	4.98105	13.9266	37.0207	0.0451545	0.960694	5.83941	6.1651	4.90943	0.0730762	3179.4	3601.33	542.142	First Pass	PI079691-4		III	D WTSaSspBl DBrBr	Heilongjiang	China	1929	04U-4240	04U	4240
46	179	189	2109	4	37	-11.9211	71.8915	2868.76	6.69887	8165.8	3731.27	18321.4	5123.74	25.9514	81.6151	0.079972	9.26809	14.2743	53.6714	0.0962342	1.15216	12.0849	9.91041	1.6823	0.156492	1516.06	3238.5	517.006	First Pass	PI079694	N3	I	N WTASspBr BBlBl Sw	Heilongjiang	China	1929	02U-2309	02U	2309
46	174	195	2115	4	38	-19.8823	63.7273	2921.91	7.12851	6768.16	4085.04	20230.1	3945.39	26.2704	85.9156	0.0735001	8.16987	14.9899	55.6607	0.0968489	2.18971	11.6978	5.64316	1.30326	0.0618364	1729.4	1865.56	699.146	First Pass	PI079694	N3	I	N WTASspBr BBlBl Sw	Heilongjiang	China	1929	02U-2309	02U	2309
46	110	123	2043	4	42	-11.3142	25.8898	2909.57	5.12347	7052.91	4451.95	21639.4	4913.15	28.5481	110.861	0.0766026	10.3262	15.8772	58.0471	0.0901901	2.84045	13.6971	8.20112	2.11818	0.161615	1579.85	1567.34	599.084	First Pass	PI079694	N3	I	N WTASspBr BBlBl Sw	Heilongjiang	China	1929	02U-2309	02U	2309
46	142	158	2078	4	39	-9.43924	33.1254	2892.79	3.50433	6686	4011.37	20113.1	4169.05	30.4145	94.7663	0.080124	6.21692	12.2801	50.4281	0.0943569	1.31383	10.6674	7.50598	1.48945	0.0857894	1885.47	3053.18	555.431	First Pass	PI079694	N3	I	N WTASspBr BBlBl Sw	Heilongjiang	China	1929	02U-2309	02U	2309
46	147	172	2092	4	28	-24.5783	48.4833	3323.96	7.85437	8416.69	4258.14	22885.8	4702.5	27.6151	95.8407	0.100205	5.87161	15.9235	57.9231	0.128233	3.83805	12.836	10.6093	1.7523	0.106211	1782.93	1109.46	443.244	First Pass	PI079694	N3	I	N WTASspBr BBlBl Sw	Heilongjiang	China	1929	02U-2309	02U	2309
46	115	128	2048	4	40	-22.0026	73.6766	2710.69	5.49395	6545.76	3972.56	19420.4	4328.09	26.2574	82.6819	0.0770059	5.88089	11.4576	51.8745	0.0947119	2.37709	9.19988	6.67221	0.937149	0.0876415	2110.94	1671.19	648.673	First Pass	PI079694	N3	I	N WTASspBr BBlBl Sw	Heilongjiang	China	1929	02U-2309	02U	2309
47	39	44	3244	6	57	-7.32673	16.4726	2620.03	1.85553	7806.95	3645.7	19068.3	3649.79	20.3899	112.621	0.0576348	5.29319	16.7999	47.9215	0.0597867	0.728808	4.405	5.90405	1.76382	0.0873866	4328.79	5002.28	618.184	First Pass	PI079727	N230A	I	N NwTASspBr BBlBl Sw	Heilongjiang	China	1929	03U-1418	03U	1418
47	90	100	3300	6	37	-32.6527	23.4942	2630.22	2.95066	6241.86	3620.38	16699.5	3377.03	18.5029	84.7982	0.0422723	4.82205	14.2721	53.1543	0.083374	0.457273	4.04096	7.2714	1.37575	0.138752	4132.55	7917.34	464.426	First Pass	PI079727	N230A	I	N NwTASspBr BBlBl Sw	Heilongjiang	China	1929	03U-1418	03U	1418
47	26	39	3239	6	35	-20.0032	25.3041	2711.15	1.31613	6697.33	3491.25	17235.5	1980.63	20.2317	102.909	0.0486307	8.24989	17.9174	102.582	0.0932967	0.971023	9.99855	3.12092	0.681846	0.123039	1723.8	3595.44	634.631	First Pass	PI079727	N230A	I	N NwTASspBr BBlBl Sw	Heilongjiang	China	1929	03U-1418	03U	1418
47	7	7	3207	6	56.536	-3.85932	31.8412	2383.21	2.26781	6609.47	4044.84	17398.9	3752.36	21.727	99.1684	0.0425105	5.71478	15.7286	59.0511	0.0650169	1.07147	7.28441	5.05772	0.981624	0.0797732	2388.5	3775.03	741.908	First Pass	PI079727	N230A	I	N NwTASspBr BBlBl Sw	Heilongjiang	China	1929	03U-1418	03U	1418
47	58	57	3257	6	61.677	-2.52073	49.8882	2395.86	2.48933	7751.86	3798.31	19283.7	2849.28	22.8399	108.383	0.0589354	6.91791	15.9729	55.8072	0.0588739	0.547879	8.4297	3.52075	0.87418	0.0638756	2287.59	6932.74	809.281	First Pass	PI079727	N230A	I	N NwTASspBr BBlBl Sw	Heilongjiang	China	1929	03U-1418	03U	1418
47	71	79	3279	6	35	-28.4632	25.6586	2727.51	1.90679	6752.94	3498.24	16576.3	3568.11	21.4106	74.3497	0.0430606	5.79215	12.8804	52.6625	0.0931471	0.826977	6.85955	8.01825	1.5666	0.133007	2416.53	4230.15	444.999	First Pass	PI079727	N230A	I	N NwTASspBr BBlBl Sw	Heilongjiang	China	1929	03U-1418	03U	1418
48	100	117	3317	6	88.935	7.5177	6.30212	2366.16	3.2997	5208.05	3219.81	16011.3	2657.05	25.4171	72.2261	0.0342536	7.18821	12.0905	45.8495	0.0418869	0.767736	10.6975	8.36723	0.337526	0.0359924	1496.74	4193.91	317.555	First Pass	PI079756	N202/2	II	N PLtENBl IBrBr	Heilongjiang	China	1929	03U-1761	03U	1761
48	164	183	3383	6	94.374	3.01536	7.96263	2609.59	5.87896	5678.86	2860.74	16989.6	3326.92	23.2471	71.3669	0.0353952	3.7931	10.281	37.7915	0.0386273	0.789698	7.39409	8.58842	0.545322	0.0309942	2297.72	3622.57	387.373	First Pass	PI079756	N202/2	II	N PLtENBl IBrBr	Heilongjiang	China	1929	03U-1761	03U	1761
48	157	175	3375	6	66.981	0.649711	15.6988	2166.25	4.80451	5225.04	3028.66	15519.2	3500.64	29.9085	65.6154	0.0485067	4.56283	11.4962	36.3518	0.0520672	0.64751	7.98389	9.94935	0.447992	0.0230224	1943.82	4677.4	351.846	First Pass	PI079756	N202/2	II	N PLtENBl IBrBr	Heilongjiang	China	1929	03U-1761	03U	1761
48	189	205	3405	6	90.859	6.74629	8.17303	2604.04	4.82984	5788.91	3046.73	18039.2	2934.95	22.5103	92.5661	0.0557	5.31839	12.5609	35.7418	0.0397544	0.911193	6.1192	7.80389	1.46375	0.0369346	2947.96	3343.67	376.089	First Pass	PI079756	N202/2	II	N PLtENBl IBrBr	Heilongjiang	China	1929	03U-1761	03U	1761
48	132	135	3335	6	90.696	8.34834	6.17611	2950.29	4.5622	6260.32	3360.54	17815.7	2705.04	20.1279	82.5471	0.0526688	7.37957	15.7487	48.9584	0.040042	0.549977	8.67203	7.9059	1.48437	0.0292803	2054.39	6110.33	342.154	First Pass	PI079756	N202/2	II	N PLtENBl IBrBr	Heilongjiang	China	1929	03U-1761	03U	1761
48	125	143	3343	6	91.102	9.83579	13.413	2680.46	2.48768	6219.7	3127.07	18377.9	2923.79	38.4681	76.1074	0.0901884	3.58099	12.621	35.0033	0.0398718	0.638517	5.72233	5.916	1.26246	0.0240182	3211.61	4897.4	494.218	First Pass	PI079756	N202/2	II	N PLtENBl IBrBr	Heilongjiang	China	1929	03U-1761	03U	1761
49	116	129	2049	4	137.575	15.2074	26.8297	2681.65	1.94955	5242.32	3180.16	18320.5	2374.84	15.9603	65.9715	0.0442659	0.843272	7.08487	32.8067	0.030413	0.931805	7.46099	2.22196	0.861186	0.0275614	2455.51	3412.9	1068.8	First Pass	PI079870-1		I	S WTENBr SYBl	Northeast China	China	1929	02U-2310	02U	2310
49	180	188	2108	4	139.87	19.2491	16.5895	2582.16	1.50508	6121.4	3241.22	18911.1	2288.24	16.8997	69.3992	0.0506138	3.37666	8.14056	33.5196	0.0289694	0.481382	9.48048	2.66232	0.614783	0.0546478	1994.74	6733.16	859.489	First Pass	PI079870-1		I	S WTENBr SYBl	Northeast China	China	1929	02U-2310	02U	2310
49	141	157	2077	4	102.306	11.6481	11.5727	2809.55	2.44431	5246.04	3357.46	17719	2259.38	16.3389	83.4327	0.060001	3.71282	10.309	39.0206	0.038008	0.702199	8.74083	2.5028	0.735581	0.0345782	2027.15	4781.36	902.738	First Pass	PI079870-1		I	S WTENBr SYBl	Northeast China	China	1929	02U-2310	02U	2310
49	173	196	2116	4	144.381	11.8013	20.0029	2903.25	2.20581	5242.22	3219.99	18719.7	2472.16	16.5797	63.1796	0.0469727	2.65611	8.60398	30.4612	0.0296995	0.639825	10.7325	2.86851	0.61525	0.0192423	1744.21	5032.61	861.827	First Pass	PI079870-1		I	S WTENBr SYBl	Northeast China	China	1929	02U-2310	02U	2310
49	148	170	2090	4	120.639	15.0546	18.1276	3435	2.25161	5386.7	3578.22	17396.4	4132.98	32.7244	80.6858	0.0675187	2.02861	5.58976	31.905	0.0334004	0.729188	9.48834	3.62956	1.20917	0.0286734	1833.45	4907.12	1138.7	First Pass	PI079870-1		I	S WTENBr SYBl	Northeast China	China	1929	02U-2310	02U	2310
49	109	122	2042	4	135.167	24.3687	9.56495	3193.24	2.0834	5280.68	3178.06	18337.1	3894.53	18.301	88.2106	0.0556034	1.29822	7.18695	33.9304	0.0317627	1.52673	5.81962	5.2422	1.1557	0.046924	3150.9	2081.62	742.919	First Pass	PI079870-1		I	S WTENBr SYBl	Northeast China	China	1929	02U-2310	02U	2310
50	214	230	2150	4	207.273	45.9132	4.24528	3739.1	3.69407	8168.05	3230.96	16713	3475.04	18.7549	97.9476	0.0791974	1.5629	12.5636	36.7048	0.0254626	1.20295	6.61823	4.63897	1.7666	0.0242358	2525.31	2685.86	749.097	First Pass	PI080459		III	D PGESspBr IYY	unknown	Japan	1929	02U-2693	02U	2693
50	235	260	2180	4	245.946	31.5945	5.82888	2934.5	2.27497	7517.09	3442.56	16697.9	3410.69	22.0452	98.098	0.0630816	1.96736	9.27258	39.4636	0.0192203	0.473805	6.32301	3.87345	1.63862	0.0193322	2640.82	7265.77	880.531	First Pass	PI080459		III	D PGESspBr IYY	unknown	Japan	1929	02U-2693	02U	2693
50	278	319	2239	4	229	51.6909	5.78579	3651.47	2.56891	9364.63	3680.89	18159.9	5199.47	29.5235	106.324	0.119911	3.00824	14.6237	50.8085	0.0206244	0.616166	7.57388	5.59005	2.70011	0.0236586	2397.7	5973.86	930.131	First Pass	PI080459		III	D PGESspBr IYY	unknown	Japan	1929	02U-2693	02U	2693
50	246	274	2194	4	131.14	20.5222	12.0461	2753.41	4.32466	8630.17	3604.27	18432.5	2593.68	16.4229	104.987	0.082991	2.46174	14.6186	50.2777	0.0316086	1.00421	8.15919	3.54777	1.94222	0.0174654	2259.1	3589.17	731.071	First Pass	PI080459		III	D PGESspBr IYY	unknown	Japan	1929	02U-2693	02U	2693
50	203	226	2146	4	272.464	35.7414	4.4682	3079.58	2.10715	7419.2	3513.07	17482.2	3456.34	24.8652	76.3223	0.0641514	1.45164	10.4918	34.6632	0.0173678	0.882865	8.23721	3.70653	1.43066	0.01278	2122.34	3979.17	932.5	First Pass	PI080459		III	D PGESspBr IYY	unknown	Japan	1929	02U-2693	02U	2693
50	267	297	2217	4	296.817	44.5562	9.87484	3115.8	2.38446	8372.87	3311.57	19406	3411.41	21.9311	104.661	0.0751098	2.66677	14.455	45.1336	0.0179333	0.846165	10.7261	3.49526	1.405	0.0210725	1809.23	3913.63	976.01	First Pass	PI080459		III	D PGESspBr IYY	unknown	Japan	1929	02U-2693	02U	2693
51	60	55	9655	16	201.201	15.5048	5.61701	2560.13	1.73648	6335.71	3037.78	22342	1568.24	22.4083	68.226	0.0284052	4.26775	13.4623	42.1702	0.0313493	0.769785	7.57726	1.37364	0.501414	0.106576	2948.56	3946.27	1141.67	First Pass	PI080461	Wase Eda Mame	III	N WGENDbr SYBf	Hokkaido	Japan	1929	09U-3592	09U	3592
51	5	9	9609	16	174.085	10.8729	14.9018	2530.91	1.45913	5997.01	2809.33	19549.5	1321.51	22.5438	75.206	0.029979	3.92489	13.8352	50.8167	0.0314813	0.814092	7.12241	1.15022	0.643974	0.0938377	2744.78	3450.88	1148.92	First Pass	PI080461	Wase Eda Mame	III	N WGENDbr SYBf	Hokkaido	Japan	1929	09U-3592	09U	3592
51	37	42	9642	16	149.078	12.8753	8.88065	2634.24	1.87101	6588.78	2964	21058.2	1398.8	20.7755	71.2024	0.0377944	3.43574	10.9005	46.5562	0.0354427	1.26597	6.26454	1.98279	0.842775	0.109876	3361.49	2341.29	705.471	First Pass	PI080461	Wase Eda Mame	III	N WGENDbr SYBf	Hokkaido	Japan	1929	09U-3592	09U	3592
51	92	103	9703	16	174.354	23.8367	7.95555	2519.33	1.65345	6525.96	3003.99	21138.5	1757.11	21.2486	70.8703	0.0349735	4.3673	10.738	36.6006	0.0298699	0.844606	7.43461	1.9209	0.712341	0.093435	2843.26	3556.67	914.735	First Pass	PI080461	Wase Eda Mame	III	N WGENDbr SYBf	Hokkaido	Japan	1929	09U-3592	09U	3592
51	69	77	9677	16	191.571	20.0668	9.80849	2428.17	1.47078	7480.26	3099.09	20217	2143.75	22.5306	54.7492	0.0262483	3.61419	11.4311	41.9541	0.0282559	0.899425	7.53594	2.75037	1.35956	0.137956	2682.75	3445.64	779.44	First Pass	PI080461	Wase Eda Mame	III	N WGENDbr SYBf	Hokkaido	Japan	1929	09U-3592	09U	3592
51	28	37	9637	16	169.759	15.5933	15.1224	2464.07	1.61007	7393.03	3125.04	21011.3	1755.78	22.9271	64.2508	0.0252481	3.06331	10.3836	53.8169	0.0331789	0.665655	7.56409	1.75566	0.797156	0.12272	2777.77	4694.68	1000.07	First Pass	PI080461	Wase Eda Mame	III	N WGENDbr SYBf	Hokkaido	Japan	1929	09U-3592	09U	3592
52	277	320	8320	13	112.25	16.5825	5.18002	2295.18	2.20619	6841.92	2943.53	17547.5	2785.28	20.2381	90.3725	0.0425397	2.50241	13.8003	35.8078	0.0436877	1.04421	10.6798	2.41996	0.899197	0.0401637	1643.06	2818.91	1150.96	First Pass	PI080469	Kuro Maru Daizu	II	N WGENBr SYLbf	Hokkaido	Japan	1929	07U-5376	07U	5376
52	236	259	8259	13	137.584	19.6172	5.94044	2570.99	2.22763	6960.99	3333.71	20506	2575.7	23.5458	92.7675	0.0495519	4.61493	12.8299	41.2245	0.0373572	0.944342	14.3772	2.73993	0.64171	0.0591705	1426.28	3530.2	940.062	First Pass	PI080469	Kuro Maru Daizu	II	N WGENBr SYLbf	Hokkaido	Japan	1929	07U-5376	07U	5376
52	245	273	8273	13	146.035	18.8492	3.98363	2680.85	2.1076	6873.45	3335.1	19277.5	3375.83	33.5004	82.833	0.0711691	3.00929	11.0767	34.648	0.0361576	1.39146	8.24518	4.76231	0.514942	0.0409465	2338.04	2396.84	708.864	First Pass	PI080469	Kuro Maru Daizu	II	N WGENBr SYLbf	Hokkaido	Japan	1929	07U-5376	07U	5376
52	204	227	8227	13	137.515	16.7904	4.16342	2516.29	2.07983	6357.61	3180.3	18480.5	2626.97	21.4719	105.855	0.0515409	2.54662	11.6234	32.6237	0.0361346	1.07949	8.20744	2.51954	0.817236	0.0537876	2251.68	2946.11	1042.64	First Pass	PI080469	Kuro Maru Daizu	II	N WGENBr SYLbf	Hokkaido	Japan	1929	07U-5376	07U	5376
52	213	232	8232	13	196.234	24.6824	9.79281	2813	1.62416	7457.17	3495.01	19541	2289.22	28.6336	111.213	0.0656287	2.99337	12.8957	40.6138	0.0281524	1.38295	7.8539	2.26784	0.943471	0.0603719	2488.07	2527.21	1009.42	First Pass	PI080469	Kuro Maru Daizu	II	N WGENBr SYLbf	Hokkaido	Japan	1929	07U-5376	07U	5376
52	268	298	8298	13	177.338	18.0322	3.09751	2516.69	1.81131	6829.17	3589.53	19258.4	2357.23	21.307	91.1703	0.0441446	2.2999	11.3246	39.214	0.0314443	0.873721	6.56951	3.17253	0.654181	0.0459116	2931.49	4108.32	743.012	First Pass	PI080469	Kuro Maru Daizu	II	N WGENBr SYLbf	Hokkaido	Japan	1929	07U-5376	07U	5376
53	39	44	5164	9	241.062	18.4258	3.76827	2762.26	1.52056	6486.25	2814.61	18102.8	2306.24	17.8658	90.0924	0.0842386	3.26206	10.0602	20.5135	0.0235465	0.662737	6.22046	4.30394	2.87776	0.0491904	2910.21	4246.95	535.845	First Pass	PI080473	Cha Mame	IV	N WGESspBr DYBf	Tokyo	Japan	1929	04U-3638	04U	3638
53	90	100	5220	9	248.537	13.1697	2.28092	2622.29	1.20713	6060.61	2727.14	15273.9	2936.25	25.9677	92.282	0.0749884	1.90676	7.09905	25.9092	0.0221889	0.44292	4.51517	3.88944	2.44841	0.0877308	3382.8	6157.18	754.928	First Pass	PI080473	Cha Mame	IV	N WGESspBr DYBf	Tokyo	Japan	1929	04U-3638	04U	3638
53	26	39	5159	9	274.691	15.3815	7.53009	2505.18	1.57149	6261.99	2870.62	16975.1	2251.15	21.656	97.4952	0.0664713	3.92135	9.78635	39.8079	0.0213709	0.529629	8.01355	5.04771	2.6592	0.086224	2118.3	5420.05	445.975	First Pass	PI080473	Cha Mame	IV	N WGESspBr DYBf	Tokyo	Japan	1929	04U-3638	04U	3638
53	7	7	5127	9	186.98	14.867	4.89503	2787.55	3.11132	6210.3	2909.66	18012.7	2661.71	18.5486	89.2361	0.0755513	2.64051	8.61237	21.7026	0.0296468	0.627359	6.9729	5.54182	3.12728	0.0858163	2583.24	4637.96	480.296	First Pass	PI080473	Cha Mame	IV	N WGESspBr DYBf	Tokyo	Japan	1929	04U-3638	04U	3638
53	58	57	5177	9	323.562	21.0995	1.51045	3184.52	1.39941	6777.4	2743.1	17530	1807.34	17.9946	99.5503	0.0835152	4.04454	9.28133	23.7118	0.0211545	1.08846	4.38526	1.91227	3.45302	0.0565865	3997.48	2520.16	945.131	First Pass	PI080473	Cha Mame	IV	N WGESspBr DYBf	Tokyo	Japan	1929	04U-3638	04U	3638
53	71	79	5199	9	135.083	18.298	6.50279	2414.82	1.96249	6214.14	2790.76	18248.4	2537.61	21.4724	104.479	0.0951287	3.22612	10.1821	30.7794	0.0374321	1.0283	7.17223	4.52456	1.68548	0.0651796	2544.31	2713.94	560.852	First Pass	PI080473	Cha Mame	IV	N WGESspBr DYBf	Tokyo	Japan	1929	04U-3638	04U	3638
54	185	209	9809	16	145.587	14.6102	6.15209	2101.65	2.84879	6421.36	2771.02	22823	623.527	17.1559	83.7135	0.0418689	5.43946	14.2767	32.9375	0.0356236	0.554596	9.54991	0.350577	1.04367	0.0521631	2389.86	4996.46	1778.57	First Pass	PI080479	Shikou Obbikuri Daizu	IV	N WTESspBr SYBl	Iwate	Japan	1929	09U-3797	09U	3797
54	104	113	9713	16	191.612	19.3328	8.16944	2060.02	1.78678	4732.88	2651.2	18461.7	1181	18.1626	83.7349	0.0342002	5.03166	7.93803	31.4688	0.026983	0.771343	9.69794	1.2381	0.325974	0.0364113	1903.67	3437.12	953.885	First Pass	PI080479	Shikou Obbikuri Daizu	IV	N WTESspBr SYBl	Iwate	Japan	1929	09U-3797	09U	3797
54	153	165	9765	16	125.322	19.2302	6.63136	2499.35	2.20294	5917.49	3007.62	19172.8	2266.93	26.4463	75.2947	0.0396594	3.67395	8.53537	34.4423	0.0381844	0.794695	8.3502	3.39366	1.04563	0.0638483	2296.09	3784.62	667.991	First Pass	PI080479	Shikou Obbikuri Daizu	IV	N WTESspBr SYBl	Iwate	Japan	1929	09U-3797	09U	3797
54	168	187	9787	16	180.195	20.2699	3.89093	2470.53	1.63042	6298.41	2901.88	19939.8	1614.72	23.2077	101.002	0.0417606	5.85969	12.5291	41.858	0.0282529	0.703218	9.53327	1.98542	0.762197	0.0490208	2091.61	4126.58	813.29	First Pass	PI080479	Shikou Obbikuri Daizu	IV	N WTESspBr SYBl	Iwate	Japan	1929	09U-3797	09U	3797
54	121	147	9747	16	107.649	12.679	7.13596	2252.83	2.726	5598.01	2835.36	19180.8	2117.42	24.037	79.2392	0.0398673	4.71567	9.07578	30.789	0.0439275	1.09892	9.30156	2.00005	0.67283	0.0556116	2062.11	2580.14	1058.68	First Pass	PI080479	Shikou Obbikuri Daizu	IV	N WTESspBr SYBl	Iwate	Japan	1929	09U-3797	09U	3797
54	136	152	9752	16	149.803	16.1814	5.10018	2165.78	1.94324	5537.31	2983.65	18594.6	1434.2	23.6181	79.9196	0.0410564	4.31544	8.15655	33.9251	0.0341862	1.20402	9.99124	1.85644	0.606906	0.0750485	1861.09	2478.07	772.555	First Pass	PI080479	Shikou Obbikuri Daizu	IV	N WTESspBr SYBl	Iwate	Japan	1929	09U-3797	09U	3797
55	10	4	2244	4	194.688	27.6001	5.00818	3893.63	2.41215	6899.6	3592.7	19158	4681.74	31.2982	100.409	0.0588246	5.36654	13.3868	41.439	0.0219861	0.573024	10.5036	3.93882	2.12347	0.0267386	1823.95	6269.72	1188.62	First Pass	PI080488	Eda Mame Uase Chaurame	IV	D WTENBr IYBr	unknown	Japan	1929	02U-3013	02U	3013
55	42	47	2287	4	185.291	26.4424	11.4176	2418.81	1.47924	6597.93	3335.89	20793.4	2239.32	21.3556	85.7726	0.0496833	4.00288	11.2217	36.4917	0.0223032	0.62662	7.01188	1.72095	1.4599	0.0267318	2965.46	5323.62	1301.21	First Pass	PI080488	Eda Mame Uase Chaurame	IV	D WTENBr IYBr	unknown	Japan	1929	02U-3013	02U	3013
55	74	93	2333	4	263.968	39.9954	5.88339	2346.39	1.37041	7390.39	3665.67	19679.4	2206.15	31.3927	91.0682	0.113785	2.93546	11.431	44.8969	0.0193264	0.673322	6.17319	1.76013	1.76353	0.0305746	3187.88	5444.15	1253.4	First Pass	PI080488	Eda Mame Uase Chaurame	IV	D WTENBr IYBr	unknown	Japan	1929	02U-3013	02U	3013
55	23	26	2266	4	167.964	38.1527	13.4985	4141.15	2.01859	6613.27	3351.35	18808.5	3243.03	29.463	92.3531	0.0766439	2.7281	11.9045	41.2679	0.0258926	0.79797	7.7593	2.09182	1.16809	0.0223352	2423.99	4199.84	1550.34	First Pass	PI080488	Eda Mame Uase Chaurame	IV	D WTENBr IYBr	unknown	Japan	1929	02U-3013	02U	3013
55	87	97	2337	4	171.08	19.5164	8.81416	2413.06	2.42561	5610.47	3370.16	20389	2444.98	26.3133	73.932	0.0613975	1.6078	9.24837	31.8871	0.0232909	0.427383	5.64311	2.3347	1.51397	0.0242002	3613.08	7885.58	1047.24	First Pass	PI080488	Eda Mame Uase Chaurame	IV	D WTENBr IYBr	unknown	Japan	1929	02U-3013	02U	3013
55	55	60	2300	4	171.377	21.3632	45.7955	2559.22	1.65669	6542.16	3306.96	18992.8	3649.46	28.2829	88.3222	0.0726689	2.56257	10.4555	37.615	0.0229436	0.539419	7.5445	3.96859	0.940134	0.0239971	2517.44	6130.58	919.585	First Pass	PI080488	Eda Mame Uase Chaurame	IV	D WTENBr IYBr	unknown	Japan	1929	02U-3013	02U	3013
56	135	150	8470	14	112.553	16.2315	5.25127	2179.83	1.46716	7389.54	2663.46	19666.5	2796.98	21.1757	80.8768	0.0837383	2.49018	10.3382	46.0914	0.0465691	0.444659	3.37097	2.61245	3.79257	0.0268166	5834.06	5989.88	1070.63	First Pass	PI080831	Kaigen Shirobana	III	N WGENDbr SYY	unknown	Japan	1929	07U-5598	07U	5598
56	186	208	8528	14	167.204	18.1411	4.76367	2416.21	1.7351	8591.23	2854.82	21330.4	2367.02	25.5894	102.304	0.0874496	2.62462	15.2241	54.0689	0.0329073	0.448562	6.77193	2.80263	2.16155	0.0279449	3149.82	6364.38	844.571	First Pass	PI080831	Kaigen Shirobana	III	N WGENDbr SYY	unknown	Japan	1929	07U-5598	07U	5598
56	122	146	8466	14	133.359	17.763	9.22125	2400.76	1.37946	7715.85	2892.56	19967.3	3029.99	28.1746	97.9518	0.0766596	2.08442	12.9491	48.3679	0.0403742	0.614192	8.99463	3.82777	2.23261	0.0242428	2219.91	4709.54	791.579	First Pass	PI080831	Kaigen Shirobana	III	N WGENDbr SYY	unknown	Japan	1929	07U-5598	07U	5598
56	103	114	8434	14	132.953	16.0518	6.43677	2361.63	2.10634	6647.74	2700.37	17506.7	2855.36	20.3685	74.942	0.0459745	2.00688	9.94444	40.2562	0.0397386	0.723579	7.94802	3.95754	1.04889	0.0157093	2202.66	3731.96	721.5	First Pass	PI080831	Kaigen Shirobana	III	N WGENDbr SYY	unknown	Japan	1929	07U-5598	07U	5598
56	154	164	8484	14	122.241	14.8696	4.92846	2224.88	1.91282	5665.98	2592.9	17582.8	2631.56	19.656	76.1664	0.0442319	1.7571	10.1368	35.1312	0.0426567	0.698587	9.56042	3.91679	1.07843	0.026754	1839.12	3711.64	671.867	First Pass	PI080831	Kaigen Shirobana	III	N WGENDbr SYY	unknown	Japan	1929	07U-5598	07U	5598
56	167	186	8506	14	138.584	11.772	3.99308	2157.54	1.67853	7405.14	3070.24	18728.9	2346.89	22.3521	81.578	0.0596603	2.13141	14.4368	45.2566	0.0369615	0.742938	6.01718	2.30468	2.5884	0.0207018	3112.57	4132.56	1018.32	First Pass	PI080831	Kaigen Shirobana	III	N WGENDbr SYY	unknown	Japan	1929	07U-5598	07U	5598
57	85	95	3615	6	173.481	25.2101	7.84787	3955.95	2.90722	6415.3	3170.54	18231.3	2810.91	24.7017	100.797	0.0475832	8.48555	15.3861	53.6603	0.0232188	0.546167	8.55719	4.30368	1.09994	0.0337367	2130.52	5805.07	653.142	First Pass	PI080834-1	Daruma niju	IV	N WGENBr SYBf	Fukushima	Japan	1929	03U-2410	03U	2410
57	44	49	3569	6	168.718	23.4192	5.91822	2776.36	2.34014	6753.23	3114.79	20301.9	1422.7	16.6925	84.4162	0.0365462	9.44313	15.2405	51.9992	0.0226637	0.489418	11.0151	2.53683	0.881303	0.0401007	1843.09	6364.28	560.819	First Pass	PI080834-1	Daruma niju	IV	N WGENBr SYBf	Fukushima	Japan	1929	03U-2410	03U	2410
57	53	63	3583	6	149.466	22.5049	12.2639	3539.2	3.49816	7131.75	3451.83	18938.8	2751.81	18.0299	78.2882	0.0472538	6.94963	14.1286	46.6221	0.0302796	0.609578	11.9263	4.37916	1.0666	0.0307685	1587.98	5662.67	628.387	First Pass	PI080834-1	Daruma niju	IV	N WGENBr SYBf	Fukushima	Japan	1929	03U-2410	03U	2410
57	12	2	3522	6	217.298	24.4945	4.85728	2253.08	4.56986	5441.31	3317.47	19039.4	1969.14	21.6724	87.2761	0.0426607	7.80977	12.2176	47.9245	0.0224365	1.14887	10.395	2.64537	0.939513	0.0306409	1831.59	2887.58	744.37	First Pass	PI080834-1	Daruma niju	IV	N WGENBr SYBf	Fukushima	Japan	1929	03U-2410	03U	2410
57	21	24	3544	6	156.329	25.7094	7.39145	3317.12	12.3677	5203.69	2890.71	18733.3	1570.29	17.056	112.976	0.0520915	8.16531	15.5487	47.9522	0.0339416	0.602629	10.1368	2.47962	0.842634	0.0290678	1848.04	4796.84	633.279	First Pass	PI080834-1	Daruma niju	IV	N WGENBr SYBf	Fukushima	Japan	1929	03U-2410	03U	2410
57	76	90	3610	6	149.032	29.0665	6.38825	3281.1	2.21162	6375.56	3197.29	17998.5	2092.67	20.4505	90.2493	0.0375831	8.12493	13.8891	49.0955	0.0257884	0.498894	9.06505	3.53317	0.532197	0.0302498	1985.49	6408.74	592.292	First Pass	PI080834-1	Daruma niju	IV	N WGENBr SYBf	Fukushima	Japan	1929	03U-2410	03U	2410
58	198	220	8540	14	203.411	15.4092	3.05038	2566.98	2.08076	6686.31	3145.61	17476.7	2638.19	19.8983	85.9598	0.0403986	4.30387	10.9006	40.6165	0.0261359	0.394865	8.12213	1.89067	1.34685	0.0311798	2151.74	7966.3	1395.37	First Pass	PI080847-2	(Shiro Saya)	IV	N PTENBr IYBl	Akita	Japan	1929	07U-5774	07U	5774
58	262	284	8604	14	148.692	16.6642	5.90565	3023.62	2.19594	6624.33	2981.32	18969.9	3174.19	25.7049	98.223	0.0399288	5.82623	12.4034	48.2846	0.0372387	0.612888	7.64648	2.82364	1.09637	0.0317617	2480.87	4864.38	1124.15	First Pass	PI080847-2	(Shiro Saya)	IV	N PTENBr IYBl	Akita	Japan	1929	07U-5774	07U	5774
58	251	279	8599	14	191.316	19.3843	5.73831	2280.35	2.00119	5689.83	2933.98	17897.9	2081.69	20.7574	73.3037	0.0325283	3.17809	7.38376	33.7332	0.0288962	0.477188	10.4553	2.64429	1.02983	0.0273421	1711.84	6148.47	787.239	First Pass	PI080847-2	(Shiro Saya)	IV	N PTENBr IYBl	Akita	Japan	1929	07U-5774	07U	5774
58	283	314	8634	14	166.727	28.6044	4.04	2197.24	1.96224	6612.15	2887.01	17199.2	2109.22	20.9091	62.4143	0.0447256	3.88639	9.1445	37.1785	0.0321282	0.947383	5.70353	2.55931	0.702952	0.0269092	3015.53	3047.35	824.137	First Pass	PI080847-2	(Shiro Saya)	IV	N PTENBr IYBl	Akita	Japan	1929	07U-5774	07U	5774
58	219	244	8564	14	237.524	22.8526	2.78968	2444.64	2.1021	5887.95	3230.73	17831.6	2007.65	19.8028	90.0526	0.0243668	4.45257	10.4998	42.08	0.0246512	0.487533	9.04167	1.56434	0.432244	0.0372941	1972.15	6626.68	1283.38	First Pass	PI080847-2	(Shiro Saya)	IV	N PTENBr IYBl	Akita	Japan	1929	07U-5774	07U	5774
58	230	266	8586	14	192.247	18.5439	3.28707	2088.59	2.38711	6893.92	3065.52	18466.9	1952.18	25.9859	65.465	0.0341333	4.92569	9.33912	41.1058	0.0280718	0.441174	8.18541	1.77808	0.734737	0.0203164	2256.08	6948.55	1097.92	First Pass	PI080847-2	(Shiro Saya)	IV	N PTENBr IYBl	Akita	Japan	1929	07U-5774	07U	5774
59	6	8	5128	9	221.993	16.869	7.103	2059.35	2.29129	6635.57	3583.26	19857.3	1562.32	19.1733	91.5612	0.0926185	4.25651	10.1041	31.142	0.0244066	0.813609	9.98928	3.14131	8.67215	0.0948895	1987.86	4404.15	497.348	First Pass	PI081029-1	Chuseikurome Daizu	IV	D WTENBr SGnBl	Hokkaido	Japan	1929	04U-3640	04U	3640
59	70	78	5198	9	251.995	14.9287	2.87805	2217.47	1.98075	7193.49	3476.87	17677.7	1992.72	19.952	90.2098	0.0848992	5.59563	11.6549	30.3829	0.0216385	1.92367	8.38246	3.64068	11.5781	0.076441	2108.89	1807.42	547.348	First Pass	PI081029-1	Chuseikurome Daizu	IV	D WTENBr SGnBl	Hokkaido	Japan	1929	04U-3640	04U	3640
59	59	56	5176	9	239.515	16.9109	7.26163	2396.99	1.99506	7601.51	3616.75	17859.5	2212.54	17.755	83.0853	0.083452	7.02747	12.0991	40.2674	0.0260846	1.87032	8.38212	4.18306	7.74454	0.0674901	2130.67	1933.76	528.929	First Pass	PI081029-1	Chuseikurome Daizu	IV	D WTENBr SGnBl	Hokkaido	Japan	1929	04U-3640	04U	3640
59	91	102	5222	9	224.021	22.9611	4.28188	2101.46	2.40457	6381.71	3294.28	20195.8	1562.1	16.5082	92.9547	0.0852359	5.30495	12.6107	33.8236	0.0250426	2.32245	10.9102	2.32717	5.36507	0.0633533	1851.09	1418.45	671.245	First Pass	PI081029-1	Chuseikurome Daizu	IV	D WTENBr SGnBl	Hokkaido	Japan	1929	04U-3640	04U	3640
59	27	38	5158	9	264.986	20.7435	9.68085	2287.18	2.13406	6933.55	4154.98	21390.8	1987.93	28.2619	113.904	0.13261	4.27943	13.1695	43.7464	0.0223606	1.01358	8.02138	3.36312	6.99083	0.0835168	2666.72	4099.31	591.099	First Pass	PI081029-1	Chuseikurome Daizu	IV	D WTENBr SGnBl	Hokkaido	Japan	1929	04U-3640	04U	3640
59	38	43	5163	9	311.025	13.9982	1.91337	1775.73	1.63599	6031.98	3912.51	17022.7	1401.21	25.7613	102.711	0.104648	3.0364	9.56808	33.6353	0.0192927	1.0994	14.0092	3.18445	3.38273	0.0636923	1215.11	3558.78	440.016	First Pass	PI081029-1	Chuseikurome Daizu	IV	D WTENBr SGnBl	Hokkaido	Japan	1929	04U-3640	04U	3640
60	135	150	9750	16	219.923	23.925	3.51056	3300.73	2.36875	7427.05	3301.31	18987.8	942.495	34.4313	88.2365	0.0392124	4.39468	11.0011	48.2361	0.0256589	0.469038	6.20397	1.33928	1.08458	0.0433901	3060.58	7038.46	703.732	First Pass	PI081034-1	Kuro Daizu	IV	N PGENTn DYY	Hokkaido	Japan	1929	09U-3799	09U	3799
60	186	208	9808	16	216.884	18.4839	3.60966	2973.96	2.61781	8286.7	3133.88	20742.4	1669.86	33.2284	92.4259	0.0659278	4.09045	10.9492	37.0464	0.0253613	0.630504	5.67794	2.64307	1.73505	0.0428296	3653.15	4970.44	631.789	First Pass	PI081034-1	Kuro Daizu	IV	N PGENTn DYY	Hokkaido	Japan	1929	09U-3799	09U	3799
60	122	146	9746	16	216.853	21.7606	3.89533	2315.53	2.6179	5911.26	2758.42	19817.7	1774.5	30.8412	71.5882	0.0523256	4.35116	7.81527	26.2566	0.0244248	0.637965	6.65639	2.38692	1.04469	0.0345033	2977.25	4323.78	743.428	First Pass	PI081034-1	Kuro Daizu	IV	N PGENTn DYY	Hokkaido	Japan	1929	09U-3799	09U	3799
60	103	114	9714	16	210.401	20.2466	6.8141	2575.96	2.65864	6783.25	2979.79	20018.5	1417	27.3948	68.4242	0.0359033	4.463	7.99077	30.791	0.0265223	0.79913	8.03243	1.87503	1.05502	0.0311524	2492.21	3728.79	755.72	First Pass	PI081034-1	Kuro Daizu	IV	N PGENTn DYY	Hokkaido	Japan	1929	09U-3799	09U	3799
60	154	164	9764	16	221.222	23.8469	2.93367	2768.76	2.31397	7329.83	3157.01	20638.1	1622.83	27.4594	77.9365	0.0541252	3.42144	11.2077	31.1011	0.0254519	0.795969	7.79453	2.78047	1.30768	0.0347671	2647.77	3966.25	583.653	First Pass	PI081034-1	Kuro Daizu	IV	N PGENTn DYY	Hokkaido	Japan	1929	09U-3799	09U	3799
60	167	186	9786	16	222.566	21.2178	3.36148	3260.98	2.25686	9009.59	3053.21	19829.6	1827.42	36.4864	95.4115	0.0563969	9.43624	15.8557	45.1858	0.0259079	0.617658	6.45828	2.75521	4.62234	0.045027	3070.42	4943.21	663.26	First Pass	PI081034-1	Kuro Daizu	IV	N PGENTn DYY	Hokkaido	Japan	1929	09U-3799	09U	3799
61	22	25	3545	6	98.078	13.197	5.25088	1724.84	2.22856	4203.04	2904.02	18159.6	3184.13	16.8408	63.5218	0.0258825	4.48547	9.34617	29.317	0.0384755	0.809717	9.64024	4.34551	0.411643	0.0226722	1883.73	3586.46	732.74	First Pass	PI081042-1	(Kurakake Daizu)	IV	N PGENBr SGnIb	Hokkaido	Japan	1929	03U-2415	03U	2415
61	43	48	3568	6	161.258	17.1299	8.20703	2275.32	1.82713	4404.67	3161.34	18314.2	1957.79	16.112	69.2271	0.0285456	4.107	8.90095	32.4081	0.0248581	0.491553	8.22695	2.43623	0.638584	0.0192578	2226.12	6431.34	803.613	First Pass	PI081042-1	(Kurakake Daizu)	IV	N PGENBr SGnIb	Hokkaido	Japan	1929	03U-2415	03U	2415
61	86	96	3616	6	118.059	20.3037	10.6094	2534.24	2.8596	4279.55	3133.96	18935.4	3606.91	20.3579	69.6619	0.037695	3.47683	6.79461	32.2802	0.0336047	0.507541	8.89373	7.64137	0.525967	0.0259642	2129.08	6174.78	472.024	First Pass	PI081042-1	(Kurakake Daizu)	IV	N PGENBr SGnIb	Hokkaido	Japan	1929	03U-2415	03U	2415
61	54	62	3582	6	116.048	13.793	10.5466	2614.93	2.04166	3761.03	2967.64	16661.9	2111.74	14.4819	77.2678	0.0290337	3.43468	8.24069	27.1177	0.0334803	1.34803	7.55251	4.34308	0.780432	0.0296636	2206.14	2201.46	486.231	First Pass	PI081042-1	(Kurakake Daizu)	IV	N PGENBr SGnIb	Hokkaido	Japan	1929	03U-2415	03U	2415
61	11	3	3523	6	166.042	21.3677	7.61572	2496.68	1.63413	5554.15	3351.05	17999.2	2261.62	22.02	80.8579	0.0304116	5.67038	12.695	38.1523	0.0236754	0.916568	10.4936	5.2941	0.638983	0.0408929	1715.26	3656.08	427.197	First Pass	PI081042-1	(Kurakake Daizu)	IV	N PGENBr SGnIb	Hokkaido	Japan	1929	03U-2415	03U	2415
61	75	92	3612	6	120.196	18.5769	12.9423	2227.88	2.33786	4099.98	2709.35	18579.9	2722.45	16.833	87.384	0.0304588	3.79045	11.3817	33.7545	0.0300279	1.00448	8.66699	2.61863	0.505217	0.0232299	2143.76	2697.28	1039.65	First Pass	PI081042-1	(Kurakake Daizu)	IV	N PGENBr SGnIb	Hokkaido	Japan	1929	03U-2415	03U	2415
62	83	83	4883	8	213.806	17.6838	2.51937	2240.72	2.03383	6962.71	3319.77	19057.1	1684.94	19.6849	65.0497	0.0538961	3.92349	12.0085	35.0259	0.0317749	1.80972	8.20804	1.33368	0.338489	0.0239577	2321.76	1834.41	1263.38	First Pass	PI081044-2	(Akita Daizu)	III	N WGENBr DGnBf	Hokkaido	Japan	1929	04U-2429	04U	2429
62	78	88	4888	8	188.147	17.5073	4.31051	2564.65	2.85839	6234.3	3342.35	18642.2	1622.84	17.4699	83.8234	0.0471358	2.06623	10.7116	31.7868	0.0299639	1.72635	6.61615	1.39493	0.343904	0.026594	2817.68	1936.09	1163.38	First Pass	PI081044-2	(Akita Daizu)	III	N WGENBr DGnBf	Hokkaido	Japan	1929	04U-2429	04U	2429
62	14	16	4816	8	227.859	15.2905	6.53325	2608.72	2.5201	7460.71	3586.49	21013.3	1813.57	25.2659	85.0533	0.0634555	3.28587	12.3854	40.6331	0.030907	1.85955	8.38991	2.02627	0.373995	0.0314859	2504.59	1928.68	895.028	First Pass	PI081044-2	(Akita Daizu)	III	N WGENBr DGnBf	Hokkaido	Japan	1929	04U-2429	04U	2429
62	46	52	4852	8	256.721	19.7683	2.86327	2395.51	2.30865	7218.53	3564.64	20968.4	1347.81	21.8559	83.5193	0.0511721	2.98323	14.7607	36.7056	0.0280023	1.91516	7.5399	1.21682	0.488678	0.0276443	2780.99	1861.28	1107.65	First Pass	PI081044-2	(Akita Daizu)	III	N WGENBr DGnBf	Hokkaido	Japan	1929	04U-2429	04U	2429
62	51	65	4865	8	236.931	23.1469	4.8638	1983.71	2.36334	7085.44	3406.81	18331	1714.35	27.3381	75.8066	0.0695144	3.92295	13.7074	37.5127	0.0299816	1.84471	7.77444	1.61009	0.494644	0.0238058	2357.86	1846.8	1064.76	First Pass	PI081044-2	(Akita Daizu)	III	N WGENBr DGnBf	Hokkaido	Japan	1929	04U-2429	04U	2429
62	19	22	4822	8	184.716	11.7629	4.34633	2501.06	2.75423	6140.99	2743.86	20365.2	1921.29	16.6399	80.6553	0.0502005	2.87857	10.7964	30.6014	0.0347062	1.94465	6.38286	1.03112	0.286722	0.0257682	3190.61	1410.97	1863.31	First Pass	PI081044-2	(Akita Daizu)	III	N WGENBr DGnBf	Hokkaido	Japan	1929	04U-2429	04U	2429
63	202	225	2145	4	236.226	33.6266	4.5194	2400.35	2.02375	5978.32	2979.39	19389.2	1765.57	19.0755	76.4452	0.0497778	1.62974	8.8119	24.6333	0.0192991	0.633891	15.023	2.39662	0.589293	0.0251919	1290.64	4700.16	736.691	First Pass	PI081667	Selection I.V.V. Croushoul	III	D PTESspBr SBrBr	Heilongjiang	China	1929	02U-2701	02U	2701
63	234	262	2182	4	169.398	31.2547	7.85173	2186.56	3.23716	5915.09	3130.17	19987.4	2404.43	23.169	86.726	0.0606199	2.40379	8.15737	27.8675	0.0259206	0.990432	10.8128	3.1326	0.859219	0.0291474	1848.5	3160.4	767.551	First Pass	PI081667	Selection I.V.V. Croushoul	III	D PTESspBr SBrBr	Heilongjiang	China	1929	02U-2701	02U	2701
63	266	296	2216	4	138.601	28.8502	13.4803	3309.59	3.34368	5788.78	3219.26	18024	4118.15	26.173	76.5685	0.0741615	1.72165	7.15619	30.7429	0.0313073	1.06327	9.3035	5.22118	0.8128	0.0434847	1937.34	3027.7	788.739	First Pass	PI081667	Selection I.V.V. Croushoul	III	D PTESspBr SBrBr	Heilongjiang	China	1929	02U-2701	02U	2701
63	215	229	2149	4	239.636	39.0613	5.39366	2833.07	2.58114	7414.25	3780.07	21027.3	2209.73	26.5915	88.4829	0.0764525	2.22385	9.51497	36.6113	0.0211263	0.792166	17.2894	2.90085	1.16097	0.0297547	1216.2	4771.82	761.751	First Pass	PI081667	Selection I.V.V. Croushoul	III	D PTESspBr SBrBr	Heilongjiang	China	1929	02U-2701	02U	2701
63	279	318	2238	4	178.195	33.806	7.93345	2632.81	2.17654	6230.02	3094.23	19962.3	2648.97	27.3564	89.8286	0.0596646	2.06545	8.60686	29.7614	0.0243518	0.447271	13.9808	3.5344	0.579127	0.0284274	1427.83	6918.01	749.481	First Pass	PI081667	Selection I.V.V. Croushoul	III	D PTESspBr SBrBr	Heilongjiang	China	1929	02U-2701	02U	2701
63	247	275	2195	4	192.789	26.2699	8.93464	2402.78	3.09187	7901.69	3626.78	17710	2580.49	26.3799	90.0501	0.0838842	2.59549	13.2075	40.3556	0.0227594	1.83717	10.8631	2.71834	1.63723	0.0283538	1630.29	1974.11	949.292	First Pass	PI081667	Selection I.V.V. Croushoul	III	D PTESspBr SBrBr	Heilongjiang	China	1929	02U-2701	02U	2701
64	85	95	7135	12	60	8.55975	24.0044	2638.78	3.50647	6500.97	3592.96	17834.6	3277.73	30.4201	-2.57858	0.0641984	2.77534	9.11284	46.8127	0.10728	1.00526	6.30974	4.92383	0.216428	0.0243959	2826.52	3574.15	665.687	First Pass	PI081763	Moshito	II	N NwTASspBr SBlBl Flk Sw	Northeast China	China	1929	06U-3373	06U	3373
64	44	49	7089	12	69	8.4616	45.5795	2537.12	1.81411	7060.07	3589.19	18951.5	2661.44	30.1791	1.72559	0.0562192	3.64962	10.8115	60.6732	0.113981	0.742144	8.88079	3.63475	-0.599782	0.0220454	2133.99	4836.25	732.22	First Pass	PI081763	Moshito	II	N NwTASspBr SBlBl Flk Sw	Northeast China	China	1929	06U-3373	06U	3373
64	53	63	7103	12	58	7.58577	50.8216	2652.94	3.60474	8081.38	3829.02	19046.9	2841.91	23.4147	-9.50495	0.0445038	4.8159	11.0809	76.0878	0.120563	1.297	10.3092	4.07647	-0.78402	0.0137688	1847.56	2952.21	697.149	First Pass	PI081763	Moshito	II	N NwTASspBr SBlBl Flk Sw	Northeast China	China	1929	06U-3373	06U	3373
64	12	2	7042	12	56.797	13.5446	22.5616	3014.4	3.13601	7288.56	3380.66	19046.6	2537.7	27.5691	31.2284	0.0792141	3.64388	11.4187	35.6457	0.0392462	3.32632	6.62488	2.4758	-0.367542	0.0358559	2875.01	1016.34	1025	First Pass	PI081763	Moshito	II	N NwTASspBr SBlBl Flk Sw	Northeast China	China	1929	06U-3373	06U	3373
64	21	24	7064	12	45	15.6577	200.277	3210.12	3.69779	8372.05	4308.85	20753	3602.99	28.8986	-4.44289	0.0609799	7.23628	15.8027	156.563	-0.755554	1.31868	12.2116	5.52731	-0.390124	0.0313612	1699.45	3267.55	651.853	First Pass	PI081763	Moshito	II	N NwTASspBr SBlBl Flk Sw	Northeast China	China	1929	06U-3373	06U	3373
64	76	90	7130	12	48	4.46222	46.121	2746.59	5.22263	7220.03	3297.82	19032.8	2837.81	25.9353	-60.4547	0.0581429	2.35944	10.2913	51.153	0.136009	1.17225	7.07282	4.50714	-0.956898	0.0261631	2690.97	2813.25	629.627	First Pass	PI081763	Moshito	II	N NwTASspBr SBlBl Flk Sw	Northeast China	China	1929	06U-3373	06U	3373
65	181	214	2134	4	47	-23.3309	20.1665	2631.84	4.86204	5856.85	3799.78	17771	3838.26	23.1793	88.2196	0.0459992	9.07439	12.9312	48.6659	0.0742816	1.80945	16.2692	7.17323	0.905145	0.137969	1092.31	2099.97	535.082	First Pass	PI081765	Moshito	I	N NwTASpBr BBlBl Sw	Northeast China	China	1929	02U-2311	02U	2311
65	140	156	2076	4	54.276	2.64509	49.7361	3433.87	4.24236	6805.99	3462.23	19197.1	3139.84	24.3664	87.0004	0.110732	5.69218	13.3376	50.5072	0.0697879	1.58226	3.24888	5.07887	4.86717	0.0857742	5908.83	2188.16	618.215	First Pass	PI081765	Moshito	I	N NwTASpBr BBlBl Sw	Northeast China	China	1929	02U-2311	02U	2311
65	149	169	2089	4	34	-28.1994	74.535	2598.43	4.50674	6346.82	3868.09	18534.7	4106.2	30.115	85.976	0.0709996	6.1354	13.752	49.7844	0.103833	1.94302	15.9681	6.98886	1.47131	0.162345	1160.74	1990.76	587.535	First Pass	PI081765	Moshito	I	N NwTASpBr BBlBl Sw	Northeast China	China	1929	02U-2311	02U	2311
65	108	108	2028	4	47	-5.80243	30.837	2569.01	3.87944	6609.07	3588.3	18188.7	4021.28	24.1325	76.4677	0.0599258	10.8414	13.47	50.6846	0.0738593	3.77046	13.67	5.62244	3.11887	0.131449	1330.55	951.685	715.219	First Pass	PI081765	Moshito	I	N NwTASpBr BBlBl Sw	Northeast China	China	1929	02U-2311	02U	2311
65	117	130	2050	4	64.374	-9.09599	159.669	3099.21	7.02331	6567.83	3652.48	18726.6	2970.48	22.4779	71.7704	0.0613795	7.1238	11.263	47.1074	0.0613674	1.75371	14.9173	4.58717	1.01278	0.101914	1255.36	2082.72	647.562	First Pass	PI081765	Moshito	I	N NwTASpBr BBlBl Sw	Northeast China	China	1929	02U-2311	02U	2311
65	172	197	2117	4	45	-14.3982	118.628	2919.83	5.56716	6475.85	3764.4	19681.4	3994.38	23.8334	83.0592	0.0532701	7.34803	11.1248	49.3981	0.082643	1.52378	13.7063	7.30141	1.65551	0.0839028	1435.94	2470.43	547.069	First Pass	PI081765	Moshito	I	N NwTASpBr BBlBl Sw	Northeast China	China	1929	02U-2311	02U	2311
66	49	67	7427	12	52.055	13.0388	46.2629	2749.06	3.17496	9432.72	3238.52	19439.2	3147.76	28.421	-24.5726	0.0583292	6.01596	11.1618	44.055	0.114563	1.07046	5.10304	4.43935	0.591898	0.0927579	3809.33	3025.35	709.059	First Pass	PI081766	Moshito	III	N DpTASspBr BBlBl Sw	Northeast China	China	1929	06U-3656	06U	3656
66	48	54	7414	12	61.626	8.87889	23.378	2623.27	2.91692	8044.32	3382.32	20184.5	3634.98	23.7912	-5.07704	0.0454165	4.89154	11.4406	40.8982	0.0961801	1.36924	8.27103	5.58544	-1.25498	0.0844908	2440.38	2470.21	650.796	First Pass	PI081766	Moshito	III	N DpTASspBr BBlBl Sw	Northeast China	China	1929	06U-3656	06U	3656
66	80	86	7446	12	55.199	8.70661	27.1533	2671.51	4.22833	9248.62	3722.8	18983	3398.27	21.3405	-26.9334	0.0392355	5.85182	17.2158	45.3431	0.107759	1.66701	8.07331	5.09149	-1.02582	0.118646	2351.32	2233.22	667.441	First Pass	PI081766	Moshito	III	N DpTASspBr BBlBl Sw	Northeast China	China	1929	06U-3656	06U	3656
66	81	85	7445	12	34	12.1025	64.0376	3012.94	4.10251	9712.44	4276.71	20350.4	4873.91	31.6229	-126.609	0.0743672	3.45065	16.1271	50.2565	0.175443	1.45316	5.23216	5.85319	-2.49566	0.0509013	3889.49	2943.05	832.693	First Pass	PI081766	Moshito	III	N DpTASspBr BBlBl Sw	Northeast China	China	1929	06U-3656	06U	3656
66	17	19	7379	12	54.915	6.8035	25.9002	2673.62	4.33455	8160.87	3718.33	18148.5	3414.66	28.4534	-24.302	0.0500646	7.52953	15.2649	43.2859	0.108651	2.09433	8.46082	5.169	-1.08568	0.113917	2145.01	1775.43	660.604	First Pass	PI081766	Moshito	III	N DpTASspBr BBlBl Sw	Northeast China	China	1929	06U-3656	06U	3656
66	16	18	7378	12	50.778	8.84438	37.4842	2932.97	2.77568	9456.22	3601.47	20283.9	2957.92	27.067	-4.07781	0.0614867	9.52501	19.2019	54.4861	0.117327	2.30199	7.94251	3.93913	-0.644841	0.137527	2553.84	1564.5	750.907	First Pass	PI081766	Moshito	III	N DpTASspBr BBlBl Sw	Northeast China	China	1929	06U-3656	06U	3656
67	39	44	1004	2	60	2.98428	10.3075	2836.83	5.34703	7170.35	4101.02	17547.9	4645.73	23.7103	112.836	0.0954783	20.5135	21.0849	59.196	0.0895474	1.06698	7.38211	8.52451	0.548026	0.0984252	2377.09	3843.57	544.985	First Pass	PI081767	Moshito	II	N NwTASspBr SBrBr Sw	Northeast China	China	1929	00U-775	00U	775
67	90	100	1060	2	53	-16.3548	23.0587	3147.19	3.64227	5244.84	3616.62	15475.1	3355.22	20.7191	92.1743	0.0554261	8.22567	13.7618	45.3341	0.10128	0.331137	8.82449	8.54866	0.732061	0.164136	1753.65	10921.8	392.485	First Pass	PI081767	Moshito	II	N NwTASspBr SBrBr Sw	Northeast China	China	1929	00U-775	00U	775
67	26	39	999	2	70	6.20179	15.0233	2681.86	2.76954	6058.42	3787	18826.9	3169.64	22.2333	95.1856	0.0595789	7.31279	14.225	44.4676	0.0749436	0.581059	8.59682	6.29776	0.33249	0.107059	2189.99	6517.4	503.297	First Pass	PI081767	Moshito	II	N NwTASspBr SBrBr Sw	Northeast China	China	1929	00U-775	00U	775
67	7	7	967	2	65	-3.37729	18.5453	3328.42	5.90987	6652.65	4027.79	18207.3	4345.08	23.3977	104.119	0.0893014	12.3717	16.1811	49.7242	0.0814691	1.01801	8.49782	9.6593	0.769007	0.115608	2142.59	3956.53	449.834	First Pass	PI081767	Moshito	II	N NwTASspBr SBrBr Sw	Northeast China	China	1929	00U-775	00U	775
67	58	57	1017	2	65.441	3.11072	21.6817	2892.75	4.67774	6265.83	3752.84	16140.9	4032.69	21.2959	108.69	0.0790652	8.74072	16.6924	47.1015	0.0820164	0.333685	8.31111	8.7379	0.774324	0.0975238	1942.09	11246.6	461.517	First Pass	PI081767	Moshito	II	N NwTASspBr SBrBr Sw	Northeast China	China	1929	00U-775	00U	775
67	71	79	1039	2	50.287	1.41549	13.5668	2810.18	3.72587	6489.76	3908.36	19651.9	4077.82	25.1343	91.4147	0.0771551	8.19286	15.2152	51.7402	0.105484	0.658324	9.19809	7.72846	0.486734	0.267136	2136.52	5936.84	527.637	First Pass	PI081767	Moshito	II	N NwTASspBr SBrBr Sw	Northeast China	China	1929	00U-775	00U	775
68	22	25	7065	12	78.601	15.3351	58.5639	3026.36	2.36497	6981.01	3342.8	17370	2098.79	21.4551	40.8916	0.0357665	5.62031	12.2156	74.5881	-0.736589	0.671827	8.05126	2.96503	-1.16297	0.0189173	2157.43	4975.69	707.847	First Pass	PI081768	Moshito	II	N PTESspTn BBrBr Sw	Northeast China	China	1929	06U-3374	06U	3374
68	43	48	7088	12	102.03	11.1463	48.3862	2664.7	2.28756	7447.12	3216.42	16115.9	2404.05	27.4686	78.6539	0.0506795	5.09967	16.1256	52.4018	0.0713097	0.790363	8.42337	2.85916	-0.390635	0.0134026	1913.24	4069.55	840.822	First Pass	PI081768	Moshito	II	N PTESspTn BBrBr Sw	Northeast China	China	1929	06U-3374	06U	3374
68	86	96	7136	12	61	8.52703	19.4545	3423.19	2.41147	7347.83	3275.76	16540.6	2071.23	24.3719	2.08701	0.0509098	5.47367	16.49	66.4905	0.106163	0.913478	8.27456	3.48457	-1.44898	0.0425108	1998.97	3586.03	594.4	First Pass	PI081768	Moshito	II	N PTESspTn BBrBr Sw	Northeast China	China	1929	06U-3374	06U	3374
68	54	62	7102	12	83.542	32.1765	34.3933	4370.76	7.54997	11378.9	6520.92	35860.7	5157.76	49.0357	168.808	0.104608	8.62006	16.7457	87.288	0.0674761	1.94035	16.4724	7.97296	-0.418972	0.105889	2177.02	3360.7	646.906	First Pass	PI081768	Moshito	II	N PTESspTn BBrBr Sw	Northeast China	China	1929	06U-3374	06U	3374
68	11	3	7043	12	71.452	21.3417	21.4494	3178.31	3.32654	7265.47	3074.91	18581.7	1409.12	20.7946	62.9491	0.0458491	4.83115	14.6435	44.1387	0.0432172	2.73218	9.4578	1.5163	-1.38106	0.0168182	1964.69	1125.44	929.319	First Pass	PI081768	Moshito	II	N PTESspTn BBrBr Sw	Northeast China	China	1929	06U-3374	06U	3374
68	75	92	7132	12	88.162	11.8545	19.5073	2951.45	2.53187	6758.65	2860.92	17201.8	1454.46	20.0535	37.789	0.0436753	4.97339	13.4017	43.4492	0.0698929	1.32773	7.85168	1.87564	-1.16795	0.0314563	2190.84	2154.74	775.448	First Pass	PI081768	Moshito	II	N PTESspTn BBrBr Sw	Northeast China	China	1929	06U-3374	06U	3374
69	10	4	7044	12	44	8.86658	31.8992	2726.07	2.60143	5709.21	2951.19	15195.3	3208.02	22.1873	49.716	0.0498121	3.74905	10.2255	41.7512	0.0252162	2.4102	6.68819	5.74751	-2.31502	0.0295538	2271.96	1224.46	558.158	First Pass	PI081770	Selection No. 503	II	N PTASspBr SBrBr Sw	Northeast China	China	1929	06U-3375	06U	3375
69	42	47	7087	12	35	6.05696	65.2954	3089.84	4.02538	7921.98	3640.94	16914.4	4538.73	22.8881	-92.3565	0.0696975	5.6042	17.0998	98.1413	0.250241	0.843331	7.76315	7.4023	-2.8497	0.0118989	2178.8	4317.33	613.151	First Pass	PI081770	Selection No. 503	II	N PTASspBr SBrBr Sw	Northeast China	China	1929	06U-3375	06U	3375
69	74	93	7133	12	47	9.89506	38.0133	2738.53	3.95045	7425.68	3539.24	18183	2912.04	24.365	-24.9793	0.0567915	8.06661	15.8195	58.5889	0.137949	1.77691	6.9322	3.1965	-2.21178	0.082144	2622.98	1991.79	911.007	First Pass	PI081770	Selection No. 503	II	N PTASspBr SBrBr Sw	Northeast China	China	1929	06U-3375	06U	3375
69	23	26	7066	12	41	13.0061	116.6	2907.11	3.77087	7417.36	3762.84	16618	4050.89	43.277	-54.6404	0.0517395	7.72899	13.9057	101.988	7.33699	1.1497	7.12078	6.20379	-1.66409	0.0586306	2333.73	3272.89	652.97	First Pass	PI081770	Selection No. 503	II	N PTASspBr SBrBr Sw	Northeast China	China	1929	06U-3375	06U	3375
69	87	97	7137	12	48	7.2379	27.0164	2716.83	3.722	7856	3550.46	16236.5	3495.85	28.2768	-34.7396	0.0669667	4.76119	12.956	60.8317	0.136692	1.01586	7.49142	5.98748	-2.37502	0.00586641	2167.34	3495.05	583.86	First Pass	PI081770	Selection No. 503	II	N PTASspBr SBrBr Sw	Northeast China	China	1929	06U-3375	06U	3375
69	55	60	7100	12	49	6.72523	53.2893	2492.97	2.41171	7601.08	3428.22	16050.4	3050.27	28.6497	-52.8007	0.056216	4.544	11.6491	72.8589	0.149617	0.783643	5.30766	5.31396	-2.09356	0.0368178	3024	4374.73	574.01	First Pass	PI081770	Selection No. 503	II	N PTASspBr SBrBr Sw	Northeast China	China	1929	06U-3375	06U	3375
70	73	94	7134	12	44	9.04535	35.2268	2716.12	3.00884	8371.52	3830.64	17908.6	3323.6	26.4312	-64.4837	0.050455	4.44126	12.8915	51.1803	0.148617	1.20494	6.09682	4.74476	-2.66259	0.0767935	2937.37	3179.12	700.477	First Pass	PI081771	Selection No. 504	II	N PTASspBr SBrBr Sw	Northeast China	China	1929	06U-3376	06U	3376
70	41	46	7086	12	43	5.24788	63.3742	2738.03	4.10623	7727.46	3529.38	17371.2	3138.86	30.6225	-58.2857	0.0644227	3.54693	9.55212	76.8942	0.203209	1.3453	6.73869	5.3435	-2.29631	0.0133286	2577.82	2623.49	587.416	First Pass	PI081771	Selection No. 504	II	N PTASspBr SBrBr Sw	Northeast China	China	1929	06U-3376	06U	3376
70	24	27	7067	12	42	14.0293	61.5998	3401.53	3.06296	9021.05	3921.21	18473.4	3344.64	27.7251	-62.1707	0.0462031	4.15589	12.1472	60.1688	1.27261	1.14439	6.81781	6.76435	-2.71766	0.107787	2709.58	3426.46	494.451	First Pass	PI081771	Selection No. 504	II	N PTASspBr SBrBr Sw	Northeast China	China	1929	06U-3376	06U	3376
70	88	98	7138	12	39	4.92098	32.2081	3128.38	3.39765	8489.31	3392.26	17531	3517.75	26.426	-97.5681	0.0510567	3.95011	10.6612	57.9811	0.169918	0.901743	5.87808	6.43367	-2.32661	0.0216392	2982.44	3761.9	546.772	First Pass	PI081771	Selection No. 504	II	N PTASspBr SBrBr Sw	Northeast China	China	1929	06U-3376	06U	3376
70	9	5	7045	12	46	12.2116	38.3404	3162.95	2.67033	8964.69	3484.47	19374.1	3368.97	28.6509	27.2958	0.0703618	4.53038	13.7982	47.0357	0.0270179	2.05047	6.74921	4.99001	-1.55392	0.0162368	2870.58	1699.35	675.143	First Pass	PI081771	Selection No. 504	II	N PTASspBr SBrBr Sw	Northeast China	China	1929	06U-3376	06U	3376
70	56	59	7099	12	40	7.85845	74.4711	2947.53	2.77426	8146.28	3758.54	17843.6	2945.3	28.7967	-97.0121	0.0517529	3.53271	12.9958	103.752	0.186007	1.07436	6.22892	5.60818	-2.66731	0.0403529	2864.63	3498.41	525.18	First Pass	PI081771	Selection No. 504	II	N PTASspBr SBrBr Sw	Northeast China	China	1929	06U-3376	06U	3376
71	6	8	3208	6	43	-11.3451	34.9725	2867.94	2.81014	7889.74	3819.82	18220.1	3605.42	22.3245	89.8313	0.0429365	6.15033	13.8889	56.6373	0.0864759	1.20551	4.17725	8.12083	0.861313	0.135991	4361.73	3168.64	443.972	First Pass	PI081772	Selection No. 505	I	N WTASspBr BBlBl Sw	Northeast China	China	1929	03U-1420	03U	1420
71	70	78	3278	6	31	-31.0743	23.9403	2516.17	2.65499	8049	3775.29	17168.8	4541.11	29.4195	108.477	0.060721	10.3576	17.6137	57.0715	0.104042	0.801768	7.3516	6.66822	0.913117	0.106646	2335.39	4708.7	681.008	First Pass	PI081772	Selection No. 505	I	N WTASspBr BBlBl Sw	Northeast China	China	1929	03U-1420	03U	1420
71	59	56	3256	6	35	-28.5337	24.6687	2656.38	0.898483	6016.51	3380.52	16979	3254.32	22.4249	92.3413	0.0632645	4.59671	11.0589	42.9729	0.0926489	1.25177	3.44629	7.41272	1.52051	0.164059	4926.75	2700.6	439.018	First Pass	PI081772	Selection No. 505	I	N WTASspBr BBlBl Sw	Northeast China	China	1929	03U-1420	03U	1420
71	91	102	3302	6	37	-29.068	23.5037	2562.55	2.17938	7809.82	3576.86	18518.1	3726.86	29.0258	104.087	0.072197	6.90557	16.4684	51.377	0.0905734	1.79966	6.07094	5.8794	0.900767	0.199819	3050.29	1987.52	633.884	First Pass	PI081772	Selection No. 505	I	N WTASspBr BBlBl Sw	Northeast China	China	1929	03U-1420	03U	1420
71	27	38	3238	6	49	-2.36069	29.5289	2654.14	2.34744	7351.19	3906.87	19001.9	3193.93	21.3288	109.295	0.0532639	6.29701	12.7638	61.2817	0.0709467	1.05066	6.97223	5.31626	0.69557	0.101009	2725.37	3718.49	600.785	First Pass	PI081772	Selection No. 505	I	N WTASspBr BBlBl Sw	Northeast China	China	1929	03U-1420	03U	1420
71	38	43	3243	6	39	-21.8789	18.2117	2832.57	3.02761	8406.6	3571.71	18725.7	3675.2	24.3312	98.9553	0.051361	7.10932	16.0733	51.4988	0.0835405	1.06098	5.9255	7.3057	0.86547	0.0903824	3160.19	3366.42	503.059	First Pass	PI081772	Selection No. 505	I	N WTASspBr BBlBl Sw	Northeast China	China	1929	03U-1420	03U	1420
72	185	209	7249	12	49	9.30395	28.2025	3162.31	4.10571	9864.81	3372.07	21825.9	1971.58	22.4772	-58.6443	0.0462169	6.40253	19.3439	54.1491	0.124805	1.4867	9.01695	2.54703	-1.59204	0.0373349	2420.54	2268.16	774.068	First Pass	PI081773	Shirosaya	II	N PTASspBr SBrBr Sw	Akita	Japan	1929	06U-3377	06U	3377
72	104	113	7153	12	43	2.59265	23.3761	3132.6	3.58061	9979.39	4268.37	18961.7	4361.95	29.8856	-67.7555	0.0652699	5.20283	22.1767	70.6433	0.148985	1.59652	9.59102	6.25399	-2.02527	0.041757	1977.03	2673.54	697.466	First Pass	PI081773	Shirosaya	II	N PTASspBr SBrBr Sw	Akita	Japan	1929	06U-3377	06U	3377
72	153	165	7205	12	29	1.15231	92.3557	3179.5	12.8066	8671.16	3620.91	18727.8	3299.67	22.2064	-166.268	0.0639521	3.21489	19.6066	56.7987	0.215474	3.06441	6.99193	6.44812	-3.99213	0.00135799	2678.48	1181.6	511.726	First Pass	PI081773	Shirosaya	II	N PTASspBr SBrBr Sw	Akita	Japan	1929	06U-3377	06U	3377
72	168	187	7227	12	33	3.91371	50.7358	3138.33	9.70138	8994.58	4145.08	20169.7	4093.66	29.5225	-109.49	0.0704729	4.09763	16.5278	50.5343	0.187832	1.78472	5.83466	5.98655	-2.96027	0.280201	3456.88	2322.54	683.81	First Pass	PI081773	Shirosaya	II	N PTASspBr SBrBr Sw	Akita	Japan	1929	06U-3377	06U	3377
72	121	147	7187	12	36	7.36671	31.4151	3029.67	5.08629	8224.86	3789.18	19735.6	3308.51	25.7313	-94.858	0.0583683	5.26435	14.1854	45.7909	0.174904	1.19682	7.87062	3.73735	-2.48705	0.00106751	2507.5	3166.05	885.255	First Pass	PI081773	Shirosaya	II	N PTASspBr SBrBr Sw	Akita	Japan	1929	06U-3377	06U	3377
72	136	152	7192	12	41	6.59093	26.7035	3026.67	3.62442	8947.16	3933.61	18678.1	3261.42	27.2123	-105.333	0.0688199	6.75101	21.0905	58.1981	0.151984	3.17342	10.445	5.00501	-1.54975	0.0216648	1788.22	1239.55	651.63	First Pass	PI081773	Shirosaya	II	N PTASspBr SBrBr Sw	Akita	Japan	1929	06U-3377	06U	3377
73	181	214	5974	10	42	0.0133958	37.1975	3019.65	12.8067	7341.01	4050.96	18105.4	2467.96	26.4147	111.324	0.0493406	4.45917	10.6554	51.0046	0.120431	1.8058	12.2507	4.78732	0.389209	0.169784	1477.91	2243.31	515.52	First Pass	PI082278		III	N PTESspBl BBlBl	unknown	South Korea	1929	05U-1520	05U	1520
73	140	156	5916	10	57.442	6.13705	32.4644	2217.54	10.3013	8083.15	3392.82	15985.9	3092.39	31.8542	96.9851	0.0594708	6.20607	14.0283	48.6489	0.086162	1.27553	9.07588	4.38644	1.28853	0.189819	1761.36	2659.93	704.988	First Pass	PI082278		III	N PTESspBl BBlBl	unknown	South Korea	1929	05U-1520	05U	1520
73	149	169	5929	10	47	4.46808	39.8649	2932.35	18.7111	10243.5	3868.23	19523.3	2308.17	24.7121	121.893	0.0741122	5.26168	17.5156	56.9173	0.11428	1.50299	7.36698	3.47289	0.947957	0.139995	2650.11	2573.69	664.624	First Pass	PI082278		III	N PTESspBl BBlBl	unknown	South Korea	1929	05U-1520	05U	1520
73	108	108	5868	10	53.888	17.2502	25.7843	2759.12	17.8754	8672.3	4054.63	18640.4	2683.55	27.167	129.916	0.0556332	7.21548	19.0514	64.1201	0.100308	1.57009	11.0735	3.3841	0.927508	0.157855	1683.34	2582.43	792.988	First Pass	PI082278		III	N PTESspBl BBlBl	unknown	South Korea	1929	05U-1520	05U	1520
73	117	130	5890	10	39	1.73331	47.7899	2620.44	10.4003	8578.96	4403.28	18812.9	1751.54	27.3524	137.717	0.0694368	6.73478	13.7172	70.5932	0.123841	1.55505	10.8578	3.57484	0.564239	0.11057	1732.66	2831.6	489.964	First Pass	PI082278		III	N PTESspBl BBlBl	unknown	South Korea	1929	05U-1520	05U	1520
73	172	197	5957	10	41	0.499827	47.9816	2643.79	7.56952	8992.61	3974.36	18025.8	2595.1	30.2372	107.288	0.0681893	5.72392	13.449	52.9353	0.11732	1.62619	10.0016	4.19877	0.758167	0.322722	1802.29	2443.97	618.061	First Pass	PI082278		III	N PTESspBl BBlBl	unknown	South Korea	1929	05U-1520	05U	1520
74	10	4	3524	6	131.724	16.6427	8.00335	2413.12	3.14979	4380.57	3303.58	17240.2	1805.1	16.2199	81.6342	0.0377264	6.30979	11.2023	35.8979	0.0294825	0.554277	7.04138	3.93313	0.59125	0.0270949	2448.4	5960.17	458.948	First Pass	PI083925	Rikuu No. 22	IV	N PGENBr SYLbf	unknown	Japan	1930	03U-2426	03U	2426
74	42	47	3567	6	151.794	17.3783	9.78044	2349.07	3.08337	4332.78	3221.64	17792.7	1667.04	16.7578	75.7855	0.0279579	5.5166	11.5609	33.7033	0.0273475	0.635695	8.40412	2.8524	0.6017	0.0258602	2117.14	5067.9	584.433	First Pass	PI083925	Rikuu No. 22	IV	N PGENBr SYLbf	unknown	Japan	1930	03U-2426	03U	2426
74	74	93	3613	6	112.883	19.2028	9.24388	2280.43	3.45327	5834.21	3129.05	19053.5	1892.21	17.0509	72.9677	0.0320776	4.61889	11.025	37.4216	0.0321799	0.982189	8.05636	2.88785	0.545215	0.0435264	2365.02	3185.79	655.23	First Pass	PI083925	Rikuu No. 22	IV	N PGENBr SYLbf	unknown	Japan	1930	03U-2426	03U	2426
74	23	26	3546	6	109.777	15.6098	7.62297	2278.58	2.30313	4536.37	2885.07	16571	2250.92	16.5318	64.0122	0.0391595	4.929	9.56903	31.4573	0.0351627	0.429859	7.00184	3.54263	0.368358	0.0324852	2366.66	6711.67	635.381	First Pass	PI083925	Rikuu No. 22	IV	N PGENBr SYLbf	unknown	Japan	1930	03U-2426	03U	2426
74	87	97	3617	6	108.126	15.4735	9.87077	2555.07	7.30124	5489.17	2890.55	18785.7	2208.87	16.9615	72.0846	0.0314025	4.82696	10.5791	35.5323	0.0394333	0.450445	6.68446	3.51686	0.842313	0.017963	2810.36	6417.09	628.081	First Pass	PI083925	Rikuu No. 22	IV	N PGENBr SYLbf	unknown	Japan	1930	03U-2426	03U	2426
74	55	60	3580	6	137.641	15.3384	16.8397	2668.86	3.13094	5996.37	3111.38	19218.7	1997.03	14.1322	66.2272	0.0326076	5.8546	11.3266	34.8191	0.0305278	0.766349	7.65697	3.92805	0.854611	0.0345845	2509.96	4060.01	508.403	First Pass	PI083925	Rikuu No. 22	IV	N PGENBr SYLbf	unknown	Japan	1930	03U-2426	03U	2426
75	73	94	3614	6	129.092	20.4644	4.94167	2348.7	4.33322	4811.42	2541.36	15125.1	2167.28	17.0735	94.7177	0.0523076	10.6063	14.8421	41.1782	0.0313502	0.441788	10.3472	3.90609	0.534284	0.0548513	1461.77	5752.44	554.845	First Pass	PI084594	S-17	IV	N PGESspBl SGnGn	Kyonggi	South Korea	1930	03U-2427	03U	2427
75	41	46	3566	6	124.322	9.74385	7.09768	2093.7	8.18024	5383.75	3221.31	16969.7	1478.34	16.0377	70.4725	0.0345319	6.2329	11.9509	34.9075	0.0339668	0.99437	12.4723	2.83944	0.604367	0.0119906	1360.6	3239.55	520.644	First Pass	PI084594	S-17	IV	N PGESspBl SGnGn	Kyonggi	South Korea	1930	03U-2427	03U	2427
75	24	27	3547	6	127.48	15.3218	8.21382	2693.08	5.41777	4957.74	2988.42	15030.8	2429.36	17.7367	75.5727	0.0411611	7.546	11.5676	43.3959	0.0324267	0.445019	7.98966	3.54205	0.765581	0.0217503	1881.28	6715.25	685.864	First Pass	PI084594	S-17	IV	N PGESspBl SGnGn	Kyonggi	South Korea	1930	03U-2427	03U	2427
75	88	98	3618	6	101.266	34.9262	10.2802	2596.64	4.99186	4497.56	2920.6	17034.7	2983.4	21.156	84.1092	0.0592048	10.5168	12.8535	41.3168	0.0375191	0.735134	10.7176	6.07459	0.869536	0.0198556	1589.41	3972.89	491.128	First Pass	PI084594	S-17	IV	N PGESspBl SGnGn	Kyonggi	South Korea	1930	03U-2427	03U	2427
75	9	5	3525	6	102.168	11.5059	9.1878	2354.37	4.76247	6763.32	3209.71	18702.7	1538.31	17.6866	72.9599	0.0387893	7.35912	13.3494	43.918	0.0369936	0.770884	10.7777	2.02574	0.960614	0.015091	1735.32	4163.67	759.382	First Pass	PI084594	S-17	IV	N PGESspBl SGnGn	Kyonggi	South Korea	1930	03U-2427	03U	2427
75	56	59	3579	6	77.316	5.21286	11.5755	2218.93	15.3276	5783.2	3109.89	16235.2	1817.67	18.4049	68.8786	0.0398985	5.778	12.4689	37.5459	0.0557949	1.23207	8.67815	3.82627	0.489292	0.0236242	1870.81	2524.11	475.05	First Pass	PI084594	S-17	IV	N PGESspBl SGnGn	Kyonggi	South Korea	1930	03U-2427	03U	2427
76	193	215	3415	6	132.073	12.3289	10.2162	3212.09	2.68609	7507.67	3336.45	17912.7	2705.36	32.4856	95.524	0.0899131	6.73034	13.4238	43.9686	0.0284484	0.614282	7.2395	3.28724	1.25839	0.0442547	2474.3	5431.46	822.988	First Pass	PI084611	S-34	III	N PLtENBr SBlBl	Kyonggi	South Korea	1930	03U-2077	03U	2077
76	224	249	3449	6	73.878	3.39828	14.4373	3055.73	3.03127	7659.28	3289.77	17219.5	3373.81	25.0347	101.814	0.0801919	7.28229	15.6342	43.5596	0.0460608	0.844306	11.3941	4.38301	2.10614	0.0431395	1511.27	3896.42	769.749	First Pass	PI084611	S-34	III	N PLtENBr SBlBl	Kyonggi	South Korea	1930	03U-2077	03U	2077
76	288	308	3508	6	81.368	13.5575	13.2936	3065.35	5.30381	7051.32	3412.63	20128.4	2048.38	19.5087	83.0639	0.0459642	6.16438	13.5105	40.9358	0.0462408	0.629229	7.55596	2.58144	1.09741	0.0606755	2663.91	5423.51	793.503	First Pass	PI084611	S-34	III	N PLtENBr SBlBl	Kyonggi	South Korea	1930	03U-2077	03U	2077
76	257	289	3489	6	121.168	14.5363	8.15759	2942.36	2.68249	8116.19	3134.34	17367.9	2500.77	20.5894	95.5523	0.0502665	7.9327	18.6395	51.1439	0.0303087	0.406033	10.1771	3.30096	1.06558	0.0491583	1706.56	7719.43	757.588	First Pass	PI084611	S-34	III	N PLtENBr SBlBl	Kyonggi	South Korea	1930	03U-2077	03U	2077
76	225	250	3450	6	92.178	7.87346	9.52909	3316.06	3.93263	7789.65	3696.79	18966.6	1847.21	21.5068	103.907	0.101254	6.93062	17.0114	59.5688	0.0398721	0.63538	6.33537	2.0865	1.7169	0.0467983	2993.77	5818.23	885.317	First Pass	PI084611	S-34	III	N PLtENBr SBlBl	Kyonggi	South Korea	1930	03U-2077	03U	2077
76	256	290	3490	6	97.222	5.57926	9.49531	2474.14	2.91751	6037.85	2972.7	15237.2	2562.77	27.0895	70.7956	0.0758166	4.33181	7.36663	30.1564	0.0387909	0.482048	6.69242	3.52408	2.34258	0.0637836	2276.78	6166.8	727.218	First Pass	PI084611	S-34	III	N PLtENBr SBlBl	Kyonggi	South Korea	1930	03U-2077	03U	2077
77	185	209	3729	6	146.797	19.6086	8.1836	2630.75	4.62318	5126.06	3365.51	20606.2	2113.99	19.6599	93.5894	0.0357615	6.42731	16.62	43.0206	0.0296164	0.463747	12.7049	4.12056	0.437055	0.0456783	1621.91	7257.22	513.033	First Pass	PI084633	S-58	IV	N WTESspBr DYBl	Kyonggi	South Korea	1930	03U-2429	03U	2429
77	104	113	3633	6	134.18	19.9871	10.5859	2534.5	3.48472	5935.56	3516.25	19285.1	2627.17	28.8045	71.3867	0.0529493	8.11663	17.8664	51.6419	0.0293886	1.1508	14.1673	5.29272	0.659349	0.0542128	1361.24	3055.49	496.374	First Pass	PI084633	S-58	IV	N WTESspBr DYBl	Kyonggi	South Korea	1930	03U-2429	03U	2429
77	153	165	3685	6	90.846	15.8297	14.0902	2576.02	2.56138	5645.27	3456.4	19280.1	2779.33	21.5957	100.187	0.0521912	7.86312	20.3346	57.3354	0.0415435	0.802914	13.1202	4.61553	0.541475	0.0365666	1469.5	4304.82	602.169	First Pass	PI084633	S-58	IV	N WTESspBr DYBl	Kyonggi	South Korea	1930	03U-2429	03U	2429
77	168	187	3707	6	148.356	24.9353	5.09025	2300.55	2.48143	6288.88	3276.74	20899.4	2471.8	29.2384	96.8495	0.0452425	6.27536	17.5154	54.7358	0.0255501	0.443147	14.0764	4.73578	0.415452	0.0271859	1484.71	7394.25	521.942	First Pass	PI084633	S-58	IV	N WTESspBr DYBl	Kyonggi	South Korea	1930	03U-2429	03U	2429
77	121	147	3667	6	139.769	19.9071	5.73219	2409.72	3.33961	5516.99	3245.98	19781.2	2115.71	28.8847	103.059	0.0567243	6.36238	14.1293	40.4081	0.0290955	0.780899	6.58187	4.39281	0.745776	0.0434994	3005.41	4156.72	481.629	First Pass	PI084633	S-58	IV	N WTESspBr DYBl	Kyonggi	South Korea	1930	03U-2429	03U	2429
77	136	152	3672	6	163.243	19.2845	10.0647	2681	4.02741	6082.35	3587.16	20244.3	2185.34	24.9105	97.6489	0.0518233	7.57092	14.4888	39.6307	0.0257715	0.610755	6.64184	4.88249	1.1744	0.0334047	3047.99	5873.33	447.587	First Pass	PI084633	S-58	IV	N WTESspBr DYBl	Kyonggi	South Korea	1930	03U-2429	03U	2429
78	281	316	7676	12	116.008	18.3904	15.6421	2819.58	3.914	7708.73	3224.31	19642.3	2336.44	19.1209	95.9673	0.0484487	5.78588	15.0696	41.8473	0.0503287	0.778656	7.72988	2.57932	-0.308639	0.0209159	2541.09	4140.86	905.837	First Pass	PI084646-2	(S-71)	IV	N P-CNDbr SYBf	Kyonggi	South Korea	1930	06U-3912	06U	3912
78	200	223	7583	12	168.218	15.1067	6.28504	3088.42	2.08427	6848.19	3183.79	17848.6	2236.5	18.2588	148.144	0.0714281	3.39819	14.2621	33.493	0.0344409	0.625153	5.01558	2.07006	0.196304	0.0385497	3558.63	5092.82	1080.41	First Pass	PI084646-2	(S-71)	IV	N P-CNDbr SYBf	Kyonggi	South Korea	1930	06U-3912	06U	3912
78	249	277	7637	12	133	16.5825	10.103	2316.69	2.31846	7675.9	3050.79	18452.2	1204.02	17.1407	87.1702	0.0510289	4.3708	19.2165	33.1767	0.0437484	1.00849	9.41627	1.35027	-0.309902	0.0293144	1959.6	3025.11	891.685	First Pass	PI084646-2	(S-71)	IV	N P-CNDbr SYBf	Kyonggi	South Korea	1930	06U-3912	06U	3912
78	264	282	7642	12	160.83	16.0065	6.34721	2594.33	3.7068	6247.01	2982.29	16865.2	2060.52	17.9887	92.7895	0.0444636	4.76697	9.75514	31.9005	0.0360536	1.14874	6.60874	2.21436	-0.24891	0.0301191	2551.95	2596.14	930.529	First Pass	PI084646-2	(S-71)	IV	N P-CNDbr SYBf	Kyonggi	South Korea	1930	06U-3912	06U	3912
78	217	242	7602	12	175.292	16.5071	10.2576	2337.79	3.616	6514.57	2988.22	16563.3	1013.77	15.1053	101.041	0.0568149	3.08099	12.6337	30.0454	0.0330448	1.23779	4.94693	1.29334	0.473379	0.0227231	3348.19	2414.15	783.838	First Pass	PI084646-2	(S-71)	IV	N P-CNDbr SYBf	Kyonggi	South Korea	1930	06U-3912	06U	3912
78	232	264	7624	12	127.699	15.6793	5.96958	2337.56	2.48993	7024.05	3201.93	16999.4	1620.14	17.644	66.3153	0.0400758	3.11856	11.4047	38.2125	0.0457303	0.787321	6.90465	2.06268	-0.128368	0.0196625	2462.02	4066.87	785.454	First Pass	PI084646-2	(S-71)	IV	N P-CNDbr SYBf	Kyonggi	South Korea	1930	06U-3912	06U	3912
79	102	115	9715	16	156.814	25.2888	8.05205	2387.92	2.33299	6422.14	2964.39	17739.7	1677.53	25.2838	97.3704	0.081536	3.74657	9.78252	34.5381	0.0311399	0.813379	4.8546	2.86202	0.678614	0.0689386	3654.21	3644.54	586.136	First Pass	PI084679	E-10	IV	N PGENTn DYBf	Kyonggi	South Korea	1930	09U-3803	09U	3803
79	166	185	9785	16	207.383	34.5138	3.38738	2113.91	2.33758	6795.53	3054.5	19575.8	1761.91	23.4527	102.21	0.100525	6.55123	13.8375	44.215	0.0256587	0.790021	7.16034	2.4436	0.732781	0.107158	2733.91	3866.35	721.03	First Pass	PI084679	E-10	IV	N PGENTn DYBf	Kyonggi	South Korea	1930	09U-3803	09U	3803
79	155	163	9763	16	105.971	19.512	7.70934	2684.48	3.1952	7904.09	3378.95	20280.4	3111.74	23.0269	92.0489	0.0446389	4.55226	15.2848	37.3233	0.0449041	1.29879	9.10962	5.24333	1.90986	0.0451473	2226.26	2601.61	593.466	First Pass	PI084679	E-10	IV	N PGENTn DYBf	Kyonggi	South Korea	1930	09U-3803	09U	3803
79	187	207	9807	16	188.593	18.3751	4.04561	2348.29	3.15063	6171.52	3283.63	17332.6	2483.4	30.1395	90.9817	0.0633358	3.94603	9.15761	28.9034	0.0278368	0.695443	6.02226	3.86151	0.776183	0.0526209	2878.08	4721.64	643.116	First Pass	PI084679	E-10	IV	N PGENTn DYBf	Kyonggi	South Korea	1930	09U-3803	09U	3803
79	123	145	9745	16	218.695	26.8081	3.27009	2735.99	2.42338	7097.04	2974.29	18972.1	1589.06	22.9329	89.1961	0.0636455	5.03016	9.75162	33.3089	0.0255662	0.569784	5.50145	2.44939	1.35663	0.0537554	3448.57	5220.04	648.757	First Pass	PI084679	E-10	IV	N PGENTn DYBf	Kyonggi	South Korea	1930	09U-3803	09U	3803
79	134	149	9749	16	179.696	27.6729	3.88319	2688.84	2.14205	7033.37	3037.19	19019.4	2577.34	30.865	93.6559	0.0707228	3.4229	10.4396	37.3749	0.0288412	0.611537	6.54165	4.06746	0.409315	0.0809802	2907.43	4966.49	633.648	First Pass	PI084679	E-10	IV	N PGENTn DYBf	Kyonggi	South Korea	1930	09U-3803	09U	3803
80	222	247	5367	9	158.542	20.0749	3.39107	2335.97	1.82111	5827.32	2612.32	17483	1436.4	18.2944	77.5971	0.0417092	1.83782	7.8073	22.9452	0.0331419	0.698585	5.9542	2.18075	1.76236	0.048285	2936.25	3739.45	658.672	First Pass	PI084921	Koshurei	II	N WGENTn DYBf	unknown	South Korea	1930	04U-4233	04U	4233
80	254	293	5413	9	154.344	20.5864	9.81923	2453.86	2.1525	7011.41	3261.38	18104.2	2471.73	21.47	91.5864	0.0541045	2.41809	8.96424	29.8216	0.0353177	1.05596	3.96479	3.26455	4.47838	0.0646395	4566.24	3088.56	757.144	First Pass	PI084921	Koshurei	II	N WGENTn DYBf	unknown	South Korea	1930	04U-4233	04U	4233
80	286	310	5430	9	156.933	16.6009	4.79525	2495.21	1.81729	7278.06	2951.92	18507.4	1654.77	17.4342	74.3444	0.0372168	3.43974	11.4611	30.9638	0.0343696	0.876964	7.80429	2.28813	2.47848	0.0684626	2371.44	3366.07	723.198	First Pass	PI084921	Koshurei	II	N WGENTn DYBf	unknown	South Korea	1930	04U-4233	04U	4233
80	195	217	5337	9	161.056	13.4277	2.78279	2197.52	2.27704	5951.68	2587.96	17038	2345.74	20.8793	67.709	0.0382785	3.20472	8.04167	26.179	0.0327391	0.804175	6.83394	2.71634	2.6984	0.068157	2493.14	3218.16	863.564	First Pass	PI084921	Koshurei	II	N WGENTn DYBf	unknown	South Korea	1930	04U-4233	04U	4233
80	227	253	5373	9	185.737	15.2601	2.94104	2149.35	1.99769	6311.03	2629.45	17430.5	1973.94	18.2847	73.5467	0.0344486	3.50583	9.04205	30.1482	0.0285774	1.03144	7.64621	2.99551	2.30006	0.08104	2279.63	2549.31	658.966	First Pass	PI084921	Koshurei	II	N WGENTn DYBf	unknown	South Korea	1930	04U-4233	04U	4233
80	259	287	5407	9	122.384	14.2253	20.8074	2330.53	1.77344	7434.01	3036.7	18185.6	2530.29	27.6307	83.5205	0.0628512	3.19225	7.82611	38.3754	0.0428772	0.954779	4.66845	3.40354	7.34557	0.071264	3895.43	3180.53	743.43	First Pass	PI084921	Koshurei	II	N WGENTn DYBf	unknown	South Korea	1930	04U-4233	04U	4233
81	265	295	2215	4	236.496	22.6351	9.05531	2516.7	1.99562	7642.61	3101.94	19385.6	2129.58	20.6734	102.935	0.0732895	7.55923	13.297	32.346	0.0189611	1.01039	8.92704	2.14382	1.83037	0.0174025	2171.56	3070.04	993.36	First Pass	PI084973	Takiya	III	N W-CNTn SYBf	Saitama	Japan	1930	02U-2709	02U	2709
81	233	263	2183	4	176.063	14.2213	8.00507	2623.68	2.27081	8488.91	3259.71	17399.6	2510.99	23.372	78.4974	0.0575443	2.22664	9.40132	34.0917	0.0235892	0.949908	8.14732	3.10162	1.86029	0.0207073	2135.63	3431.61	809.574	First Pass	PI084973	Takiya	III	N W-CNTn SYBf	Saitama	Japan	1930	02U-2709	02U	2709
81	216	228	2148	4	194.36	16.4392	10.7644	2521.16	2.00669	8480.75	3347.4	20253.6	2634.78	20.591	85.9299	0.0613398	3.35672	11.3652	33.8694	0.0238419	0.688311	7.34802	2.76135	2.41913	0.0320227	2756.34	4863.21	954.161	First Pass	PI084973	Takiya	III	N W-CNTn SYBf	Saitama	Japan	1930	02U-2709	02U	2709
81	280	317	2237	4	183.968	20.4576	6.33806	2378.36	1.51725	7349.65	3346.86	19421.4	2140.75	18.3562	78.1504	0.0418768	2.9039	13.7968	34.8563	0.022613	0.962859	11.0732	3.06192	1.11699	0.0206247	1753.91	3475.96	699.152	First Pass	PI084973	Takiya	III	N W-CNTn SYBf	Saitama	Japan	1930	02U-2709	02U	2709
81	201	224	2144	4	137.236	14.3329	9.69025	2617.33	2.27851	6637.9	3317.69	17072.9	2435.04	15.6686	70.1946	0.0414509	2.71465	8.86928	31.5326	0.029903	1.2837	8.20143	3.82561	1.34504	0.0235442	2081.7	2584.49	636.511	First Pass	PI084973	Takiya	III	N W-CNTn SYBf	Saitama	Japan	1930	02U-2709	02U	2709
81	248	276	2196	4	167.008	17.3437	9.35041	2640.06	1.84074	8272.27	3423.08	20876.2	1988.83	13.669	88.4414	0.0498689	4.64307	15.1597	35.9688	0.0248814	1.27001	7.25398	2.981	1.80866	0.0358404	2877.9	2695.32	667.169	First Pass	PI084973	Takiya	III	N W-CNTn SYBf	Saitama	Japan	1930	02U-2709	02U	2709
82	83	83	403	1	163.737	25.1444	10.302	2039.2	5.81487	7615.63	3456.21	17055.9	2136.05	21.6161	85.7048	0.0443364	3.71455	12.5795	44.6269	0.026437	1.63165	8.31646	2.67415	2.44921	0.0357241	2050.86	2118.23	798.778	First Pass	PI085009-1	Maruba daizu	III	N WTSaNBr DGnBr	Saitama	Japan	1930	00U-1094	00U	1094
82	78	88	408	1	140.644	28.4432	14.6993	2797.64	29.3969	6040.55	3231.81	18152.2	2407.1	23.0144	120.537	0.0586596	3.48504	14.4551	43.2434	0.0430696	1.4647	6.34148	3.08042	1.47346	0.0619453	2862.45	2206.47	781.42	First Pass	PI085009-1	Maruba daizu	III	N WTSaNBr DGnBr	Saitama	Japan	1930	00U-1094	00U	1094
82	14	16	336	1	140.859	24.8377	11.0499	2774.66	14.6372	6606.29	3405.33	17606.7	2884.04	20.1999	102.127	0.0531006	3.68468	13.4755	46.836	0.0323268	1.92025	7.26363	3.49328	1.9844	0.0720248	2423.95	1773.38	825.599	First Pass	PI085009-1	Maruba daizu	III	N WTSaNBr DGnBr	Saitama	Japan	1930	00U-1094	00U	1094
82	46	52	372	1	159	26.9454	14.6215	2524.42	9.64895	6248.39	3397.22	17334.2	3258.35	26.0876	100.365	0.0429188	5.02198	14.7908	43.4296	0.0308237	1.64577	7.60313	2.94567	1.22258	0.0425997	2279.88	2064.21	1106.15	First Pass	PI085009-1	Maruba daizu	III	N WTSaNBr DGnBr	Saitama	Japan	1930	00U-1094	00U	1094
82	51	65	385	1	142	29.5891	13.9955	2536.32	11.3694	6202.43	3296.09	18662.4	1575.63	18.3709	85.0702	0.0452531	2.88202	14.2934	40.3776	0.0336896	1.65087	7.97704	1.87567	1.25822	0.269841	2339.52	1996.57	840.037	First Pass	PI085009-1	Maruba daizu	III	N WTSaNBr DGnBr	Saitama	Japan	1930	00U-1094	00U	1094
82	19	22	342	1	154.247	26.1561	9.71942	2627.63	21.1281	6746.25	3667.64	18153.9	1880.76	19.5785	120.789	0.0443999	2.62306	13.2986	47.9713	0.0347307	2.24203	6.1831	2.16261	1.51677	0.035356	2936.05	1635.86	869.673	First Pass	PI085009-1	Maruba daizu	III	N WTSaNBr DGnBr	Saitama	Japan	1930	00U-1094	00U	1094
83	60	55	5175	9	345.464	17.9238	3.55258	2344.75	0.937003	6644.29	2902.82	17354.8	2410.95	22.1186	89.321	0.0983769	4.22568	8.94005	27.4159	0.0185012	0.620131	10.1528	5.52031	1.65702	0.0212994	1709.36	4680.97	436.741	First Pass	PI085355	Y-47	IV	D PGESspBr SYIb	Kyonggi	South Korea	1930	04U-3652	04U	3652
83	5	9	5129	9	257.792	18.9018	4.71799	2031.64	1.6702	5900.77	2961.35	16557.9	2017.23	19.227	91.9128	0.116971	2.26447	7.79183	26.6432	0.0222622	0.68581	5.3328	2.9782	3.57342	0.0255854	3104.92	4318.02	677.331	First Pass	PI085355	Y-47	IV	D PGESspBr SYIb	Kyonggi	South Korea	1930	04U-3652	04U	3652
83	37	42	5162	9	244.894	16.7217	4.04623	3000.1	1.53697	7621.07	2842.36	16559.3	3576.59	25.6885	89.652	0.138008	2.17741	9.60679	23.4054	0.0229491	0.835693	2.68817	4.78858	7.7133	0.0207022	6160.04	3401.2	746.9	First Pass	PI085355	Y-47	IV	D PGESspBr SYIb	Kyonggi	South Korea	1930	04U-3652	04U	3652
83	92	103	5223	9	301.294	16.766	2.1548	2235.74	1.21188	6190.07	2688.96	16871.8	2281.43	21.7098	99.6735	0.0872921	2.87016	8.17088	21.7844	0.0183606	0.842274	6.10956	5.77898	1.56567	0.0263467	2761.54	3192.51	394.781	First Pass	PI085355	Y-47	IV	D PGESspBr SYIb	Kyonggi	South Korea	1930	04U-3652	04U	3652
83	69	77	5197	9	225.144	16.948	4.80166	2533.9	1.76044	6736.27	2939.3	18642.8	2626.13	24.6553	113.126	0.129546	4.09189	9.74628	30.5263	0.0249433	0.554324	8.73765	3.93665	3.20487	0.0463234	2133.61	5302.49	667.096	First Pass	PI085355	Y-47	IV	D PGESspBr SYIb	Kyonggi	South Korea	1930	04U-3652	04U	3652
83	28	37	5157	9	306.631	24.9935	9.75499	2026.65	1.70218	6999.21	3053.6	17739.7	1831.32	19.0778	105.519	0.0939481	3.97716	12.6938	45.5061	0.0199609	0.588176	7.82299	2.77657	3.66599	0.0291953	2267.64	5191.64	659.561	First Pass	PI085355	Y-47	IV	D PGESspBr SYIb	Kyonggi	South Korea	1930	04U-3652	04U	3652
84	241	268	3468	6	154.12	18.6749	6.38705	3380.19	4.20809	6776.06	3208.81	18377.2	2221.8	23.3484	104.65	0.0555706	4.29481	15.5417	45.9259	0.0271888	0.68174	5.46726	2.32423	0.792847	0.0460797	3361.32	4706.79	955.93	First Pass	PI085356	Y-48	III	N WTENBr IYBr	Kyonggi	South Korea	1930	03U-2084	03U	2084
84	240	255	3455	6	129.534	33.9277	7.17322	3574.04	7.49266	6147.4	3102.39	18190.5	2521.23	16.3571	83.5687	0.055419	3.50978	11.5249	32.1059	0.0353418	0.90496	5.2184	2.50674	0.9854	0.0329414	3485.84	3428.21	1005.78	First Pass	PI085356	Y-48	III	N WTENBr IYBr	Kyonggi	South Korea	1930	03U-2084	03U	2084
84	272	303	3503	6	151.716	19.1881	8.01984	3325.98	4.98705	7059.67	3156.94	18837.2	2689.72	23.0618	81.0501	0.0707637	2.32168	13.4019	36.971	0.0294327	0.486116	6.13902	3.65082	0.751378	0.0275769	3068.44	6494.21	736.744	First Pass	PI085356	Y-48	III	N WTENBr IYBr	Kyonggi	South Korea	1930	03U-2084	03U	2084
84	273	304	3504	6	201.228	24.3655	4.87292	2782.86	6.07559	6359.38	3276.8	20359.6	2183.43	22.8012	74.2723	0.0545054	2.74099	10.9812	33.3477	0.024428	0.580537	4.08234	2.59652	1.42741	0.0385274	4987.23	5644.44	840.907	First Pass	PI085356	Y-48	III	N WTENBr IYBr	Kyonggi	South Korea	1930	03U-2084	03U	2084
84	209	236	3436	6	190.346	35.4486	5.69009	3160.57	3.23296	7543.24	3179.77	18868.9	3667.35	22.3887	61.7539	0.0544081	8.78589	12.8905	37.1068	0.0230508	0.591176	4.40565	4.01235	4.56927	0.0241234	4282.88	5378.72	914.014	First Pass	PI085356	Y-48	III	N WTENBr IYBr	Kyonggi	South Korea	1930	03U-2084	03U	2084
84	208	237	3437	6	140.138	15.919	12.0562	3213.75	4.14902	6161.13	3257.09	18928	3200.77	24.6985	98.0742	0.0693683	3.43063	10.1095	34.4359	0.0289463	0.681406	4.41256	3.21488	1.10311	0.0256735	4289.58	4779.96	995.612	First Pass	PI085356	Y-48	III	N WTENBr IYBr	Kyonggi	South Korea	1930	03U-2084	03U	2084
85	135	150	7190	12	66.786	11.0072	20.8275	2469.38	6.64194	8062.06	3553.96	20368.4	3218.54	28.5187	45.1654	0.0650286	5.2003	16.2613	48.8035	0.0921425	0.690335	8.34196	5.22426	-1.11722	0.0364924	2441.68	5148.16	616.076	First Pass	PI086002		II	N PTASspBr BBlBl Sw	unknown	Japan	1930	06U-3381	06U	3381
85	186	208	7248	12	42	4.82766	29.1381	3200.08	6.01725	7723.14	3381.54	18862.3	3675.75	28.4235	-38.8206	0.0919241	4.51711	11.9753	39.0148	0.146751	1.11798	7.6001	5.37311	-0.816747	-0.000211602	2481.85	3024.7	684.1	First Pass	PI086002		II	N PTASspBr BBlBl Sw	unknown	Japan	1930	06U-3381	06U	3381
85	122	146	7186	12	53.658	10.3284	32.3659	2693.32	6.18717	8258.79	3596.48	18832.3	2256.21	23.1631	5.22668	0.0730506	3.76629	13.4335	37.9332	0.115384	1.09324	9.08847	3.58515	-0.73579	0.0276951	2072.11	3289.74	629.319	First Pass	PI086002		II	N PTASspBr BBlBl Sw	unknown	Japan	1930	06U-3381	06U	3381
85	103	114	7154	12	45	2.87336	19.3414	2407.54	5.9589	7864.58	3636.93	15241	2298.9	28.3626	-43.2732	0.096007	3.97932	12.4606	48.3143	0.142116	0.961273	7.58895	3.61587	-1.39186	0.0981258	2008.31	3783.45	635.782	First Pass	PI086002		II	N PTASspBr BBlBl Sw	unknown	Japan	1930	06U-3381	06U	3381
85	154	164	7204	12	53.756	6.351	21.2179	2384.93	7.21037	7761.16	3513.3	18463.7	2351.15	22.4231	-11.2629	0.0632422	10.4614	17.0514	38.9718	0.11425	1.35914	8.26303	2.71278	-0.89257	0.0660238	2234.49	2584.95	866.691	First Pass	PI086002		II	N PTASspBr BBlBl Sw	unknown	Japan	1930	06U-3381	06U	3381
85	167	186	7226	12	43	5.35127	45.4087	2604.77	9.42853	6696.19	3615.21	17336.1	3042.06	28.9267	-53.0384	0.0738106	3.24308	12.3218	46.8947	0.143453	1.12536	6.2983	4.79794	-2.53607	0.136308	2752.5	3212.49	634.036	First Pass	PI086002		II	N PTASspBr BBlBl Sw	unknown	Japan	1930	06U-3381	06U	3381
86	18	20	7380	12	68.095	8.43377	22.5111	2673.54	4.36413	8725.68	3622.48	20534.3	4108.57	26.3771	5.25044	0.0380175	2.7953	10.4752	45.8376	0.0872199	0.667177	6.8025	5.75851	-0.89884	0.0802104	3018.64	5429.56	713.478	First Pass	PI086006	Kiio Shokuzu	III	N PTANBl IRbrRbr	Hokkaido	Japan	1930	06U-3662	06U	3662
86	82	84	7444	12	64.819	16.1338	21.6572	3451.63	3.71439	9658.9	3784.87	19553	2802.15	24.5502	56.3247	0.0581838	3.3862	16.4172	41.4919	0.0915618	1.65946	9.40376	3.1992	0.866717	0.0433906	2079.27	2280.79	875.889	First Pass	PI086006	Kiio Shokuzu	III	N PTANBl IRbrRbr	Hokkaido	Japan	1930	06U-3662	06U	3662
86	47	53	7413	12	91.91	10.8183	17.5695	2373.13	2.78245	8525.39	3481.88	18120	2269.01	21.7338	5.01665	0.0350641	3.15945	9.44255	39.8028	0.0643719	1.05716	10.4127	2.7734	0.553212	0.0437866	1740.18	3293.63	818.132	First Pass	PI086006	Kiio Shokuzu	III	N PTANBl IRbrRbr	Hokkaido	Japan	1930	06U-3662	06U	3662
86	79	87	7447	12	68.402	11.71	28.9841	3111.57	4.43764	8955.87	3279.65	20282.7	3280.63	19.9541	66.3675	0.0468417	3.80024	15.9887	46.8593	0.0867129	1.29878	9.46588	5.21605	0.441575	0.0459547	2142.72	2525.17	628.949	First Pass	PI086006	Kiio Shokuzu	III	N PTANBl IRbrRbr	Hokkaido	Japan	1930	06U-3662	06U	3662
86	50	66	7426	12	74.206	15.3771	37.3961	2623.76	2.66159	9473.4	3716.45	20180.5	2762.65	24.4461	32.9782	0.0436513	3.70446	11.279	51.5965	0.0797314	1.16477	6.67514	3.39133	0.866556	0.0697045	3023.24	3190.72	814.621	First Pass	PI086006	Kiio Shokuzu	III	N PTANBl IRbrRbr	Hokkaido	Japan	1930	06U-3662	06U	3662
86	15	17	7377	12	91.581	11.5757	22.0027	2574.58	2.64509	9414.3	3895.47	20194.3	2821.98	28.3993	52.0147	0.0451626	3.58289	11.2343	45.8332	0.0645899	1.07742	9.96713	3.52292	1.90123	0.0209071	2026.09	3615.54	801.035	First Pass	PI086006	Kiio Shokuzu	III	N PTANBl IRbrRbr	Hokkaido	Japan	1930	06U-3662	06U	3662
87	102	115	7155	12	44	3.77805	29.0113	2752.03	6.2717	7691.3	3680.02	16437.4	4164.76	27.8159	-49.5522	0.0598242	11.3456	15.6772	43.2639	0.145975	1.77835	9.06477	5.83288	-1.67959	0.0563371	1813.32	2069.35	714.015	First Pass	PI086046	Genshin Koku Ou	II	N PTASspBr BBlBl Sw	Hokkaido	Japan	1930	06U-3383	06U	3383
87	166	185	7225	12	39	7.49635	40.6069	2847.79	6.38139	8743.76	3702.66	18596.2	3457.39	27.6404	-81.6826	0.0672498	9.01763	17.2429	48.2479	0.157925	1.74682	10.3177	6.98535	-0.813068	0.0242468	1802.36	2119.65	494.949	First Pass	PI086046	Genshin Koku Ou	II	N PTASspBr BBlBl Sw	Hokkaido	Japan	1930	06U-3383	06U	3383
87	155	163	7203	12	45	5.87563	27.0928	2509.78	8.217	7952.95	3266.51	17019.2	4128.08	23.2858	-11.539	0.0815819	7.52374	14.8463	47.4039	0.137958	1.46709	7.79944	6.67645	-1.33628	0.0538763	2182.11	2226.53	618.304	First Pass	PI086046	Genshin Koku Ou	II	N PTASspBr BBlBl Sw	Hokkaido	Japan	1930	06U-3383	06U	3383
87	187	207	7247	12	59.731	7.48178	21.7761	2488.11	7.90743	5298.04	3118.79	16732	2223.82	23.7404	-14.9408	0.0608859	2.66443	10.07	28.1033	0.101737	0.782944	5.51314	3.64021	-1.13197	0.0361287	3034.92	3983.41	610.905	First Pass	PI086046	Genshin Koku Ou	II	N PTASspBr BBlBl Sw	Hokkaido	Japan	1930	06U-3383	06U	3383
87	123	145	7185	12	47	9.08981	27.5966	3105.7	8.83044	8684.78	3956.6	19405.2	5342.21	34.5939	-9.69645	0.0895386	4.81237	13.9718	48.9126	0.132593	1.21389	6.67757	7.52484	-1.17693	0.0256528	2906.04	3259.45	709.943	First Pass	PI086046	Genshin Koku Ou	II	N PTASspBr BBlBl Sw	Hokkaido	Japan	1930	06U-3383	06U	3383
87	134	149	7189	12	57.564	6.39133	26.2651	2684.15	6.72746	8971.32	3411.98	18844.8	3229.5	30.0318	-5.36143	0.0593911	7.05504	16.5132	42.787	0.1075	0.481458	8.92609	5.05374	-0.63237	0.0225089	2111.2	7086.77	639.031	First Pass	PI086046	Genshin Koku Ou	II	N PTASspBr BBlBl Sw	Hokkaido	Japan	1930	06U-3383	06U	3383
88	210	235	3435	6	140.18	13.3382	9.34829	2631.73	3.10875	7826.27	3168.65	19756.2	2755.13	17.3416	73.6804	0.0540372	3.4766	12.1779	33.3459	0.0292846	0.576547	6.10566	3.53335	1.88782	0.0488969	3235.71	5495.91	779.751	First Pass	PI086081	Hadakadaizu	III	D P-CNTn DYBf	Hokkaido	Japan	1930	03U-2090	03U	2090
88	274	305	3505	6	120.145	21.3582	9.20625	2867.09	3.44402	8237.3	3337.45	19439.5	3474.7	17.0861	71.6031	0.0284052	4.63549	15.3259	41.1104	0.033223	0.699351	6.84776	4.73788	2.03087	0.0574643	2838.81	4772.21	733.388	First Pass	PI086081	Hadakadaizu	III	D P-CNTn DYBf	Hokkaido	Japan	1930	03U-2090	03U	2090
88	239	256	3456	6	136.437	22.2694	10.1702	2852.07	2.55401	8574.74	3113.82	20868.1	2798.92	17.1269	96.8971	0.0451649	4.75588	15.9273	40.8097	0.029208	0.629622	6.63968	3.48777	2.12326	0.0608409	3142.94	4945.55	802.495	First Pass	PI086081	Hadakadaizu	III	D P-CNTn DYBf	Hokkaido	Japan	1930	03U-2090	03U	2090
88	271	302	3502	6	101.081	11.7405	9.87648	2718.3	2.36782	8224.19	3417.81	19066.7	3653.05	20.1233	79.1882	0.0480303	4.81627	13.7865	36.5853	0.0371266	1.04498	6.22342	4.6993	2.55796	0.0711492	3063.7	3270.71	777.361	First Pass	PI086081	Hadakadaizu	III	D P-CNTn DYBf	Hokkaido	Japan	1930	03U-2090	03U	2090
88	242	269	3469	6	132.966	18.4981	9.51027	2634.82	2.29555	8658.1	3364.13	20806.7	2820.73	17.4259	78.6216	0.0456011	3.22043	12.1573	33.2292	0.0317164	0.559876	6.13525	3.45557	3.34839	0.0527315	3391.33	6008.71	816.287	First Pass	PI086081	Hadakadaizu	III	D P-CNTn DYBf	Hokkaido	Japan	1930	03U-2090	03U	2090
88	207	238	3438	6	104.068	10.5981	11.8912	2574.81	2.61511	8164.78	2996.03	20277.3	2529.46	16.1373	93.5282	0.0468607	4.13862	14.8297	40.5198	0.0368576	0.941083	5.46531	3.74403	3.53504	0.0552236	3710.17	3183.59	675.598	First Pass	PI086081	Hadakadaizu	III	D P-CNTn DYBf	Hokkaido	Japan	1930	03U-2090	03U	2090
89	114	127	9087	15	199.199	30.3012	24.0342	2337.79	3.39752	5988.03	3579.47	18486.2	2384.19	21.9047	77.7069	0.0724305	2.28329	8.75801	39.7943	0.0290807	0.404098	9.5158	2.54585	0.657335	0.0132522	1942.68	8857.94	936.499	First Pass	PI086091-1		IV	N PGESspBr DYY	Hokkaido	Japan	1930	08U-1728	08U	1728
89	178	190	9150	15	167.351	24.2913	19.8739	2662.76	7.146	8218.26	3258.2	17675.3	2577.86	19.3948	85.2463	0.113002	2.90464	10.1897	47.269	0.0313287	0.385637	8.00947	2.83176	0.844972	0.0198973	2206.81	8448.88	910.341	First Pass	PI086091-1		IV	N PGESspBr DYY	Hokkaido	Japan	1930	08U-1728	08U	1728
89	143	159	9119	15	262.148	22.1395	23.9051	2172.24	5.19176	6689.36	2969.18	18376.7	1927.47	18.1465	82.1351	0.0803223	4.00832	12.3477	39.7828	0.025814	0.440136	14.2976	2.05752	0.620936	0.0954998	1285.3	6746.05	936.796	First Pass	PI086091-1		IV	N PGESspBr DYY	Hokkaido	Japan	1930	08U-1728	08U	1728
89	175	194	9154	15	228.661	23.2877	18.8789	2425.52	5.47799	5998.54	3209.66	17194.3	1945.28	18.8759	82.9172	0.0824432	2.92879	8.87554	35.3416	0.0243616	0.461501	11.1624	2.10039	0.578557	0.0188847	1540.37	6954.82	926.152	First Pass	PI086091-1		IV	N PGESspBr DYY	Hokkaido	Japan	1930	08U-1728	08U	1728
89	146	173	9133	15	261.846	25.7169	14.0269	2384.24	5.35524	6225.29	2952.71	17702.5	1366.65	18.5165	92.972	0.0791749	1.84234	10.3635	31.8882	0.0237234	0.560622	7.39663	1.30416	0.563929	0.0122847	2393.33	5266.85	1047.91	First Pass	PI086091-1		IV	N PGESspBr DYY	Hokkaido	Japan	1930	08U-1728	08U	1728
89	111	124	9084	15	227.96	23.1773	11.2725	2145.43	3.27308	5161.19	2869.06	16263.2	1667.23	16.8228	75.2725	0.0793594	2.09639	6.38656	26.8415	0.0231424	0.43101	10.6705	1.29387	0.679169	0.0104789	1524.12	6656.6	1288.57	First Pass	PI086091-1		IV	N PGESspBr DYY	Hokkaido	Japan	1930	08U-1728	08U	1728
90	185	209	2449	4	93.564	17.9225	11.7975	2425.05	1.13215	8893.03	3637.54	21437.8	2639.63	34.5417	103.402	0.0764124	5.93636	14.5058	46.7716	0.0359597	0.640972	9.2922	3.35253	2.61919	0.0423438	2307.07	5675.04	787.356	First Pass	PI086103		IV	N PTESspBr SBlBl	Hokkaido	Japan	1930	02U-3042	02U	3042
90	104	113	2353	4	77	-3.14919	12.0756	2605.8	0.976766	7348.46	3776.8	19939.2	2080.51	21.6164	86.3889	0.100154	3.41295	14.6375	43.4805	0.0427285	1.60148	8.2506	2.10564	2.54166	0.0330766	2416.7	2358.33	988.064	First Pass	PI086103		IV	N PTESspBr SBlBl	Hokkaido	Japan	1930	02U-3042	02U	3042
90	153	165	2405	4	54	-7.11834	21.8229	2282.9	3.13643	7998.86	3723.49	21882.4	1586.53	20.8751	109.162	0.102522	5.08991	12.2642	59.7201	0.0618105	0.957496	12.4335	2.60464	2.08797	0.0313786	1759.96	3888.78	609.118	First Pass	PI086103		IV	N PTESspBr SBlBl	Hokkaido	Japan	1930	02U-3042	02U	3042
90	168	187	2427	4	72.225	4.887	17.8756	2949.25	1.345	8022.36	3579.96	22125.6	2113.3	21.3949	105.396	0.0931246	5.29879	17.4514	56.6542	0.0455469	0.909335	11.3221	2.81533	1.61212	0.0713726	1954.19	3936.9	750.642	First Pass	PI086103		IV	N PTESspBr SBlBl	Hokkaido	Japan	1930	02U-3042	02U	3042
90	121	147	2387	4	90	14.9034	28.433	2442.1	1.78211	7749.61	3755.95	22187.6	2148.75	23.3161	136.16	0.174542	4.37665	15.8738	55.2319	0.0414478	0.691087	9.03392	2.07735	1.67707	0.243708	2456.03	5434.84	1034.37	First Pass	PI086103		IV	N PTESspBr SBlBl	Hokkaido	Japan	1930	02U-3042	02U	3042
90	136	152	2392	4	60.52	-3.51563	16.701	2210.02	2.3232	6954.2	3177.5	20168.9	2103.95	18.2925	97.9991	0.136004	4.66725	14.879	48.3399	0.0549985	1.77408	10.6404	2.13243	1.7471	0.0450078	1895.5	1791.07	986.644	First Pass	PI086103		IV	N PTESspBr SBlBl	Hokkaido	Japan	1930	02U-3042	02U	3042
91	4	10	5130	9	76.495	18.2306	6.46101	2920.93	2.81959	6262.92	2825.01	19260	1681.43	19.6154	118.49	0.12568	2.32858	12.3744	26.0433	0.0649393	0.911826	9.08534	2.27788	2.66891	0.036664	2119.9	3098.19	738.153	First Pass	PI086112-1	Hadakadaizu	IV	N WTENBr SYTn	Hokkaido	Japan	1930	04U-3654	04U	3654
91	68	76	5196	9	143.943	15.8673	13.2405	2230.46	1.94139	6108.56	2839.8	16832.3	2113.63	25.7142	92.4775	0.118874	1.84515	7.62444	43.229	0.0357909	0.75799	6.16072	3.12558	2.37471	0.0292606	2732.19	3746.49	676.235	First Pass	PI086112-1	Hadakadaizu	IV	N WTENBr SYTn	Hokkaido	Japan	1930	04U-3654	04U	3654
91	61	68	5188	9	161.012	18.1748	3.30471	2518.07	2.05674	6565.86	2671.81	18667	2079.59	25.1737	99.6971	0.148819	3.11557	8.68345	24.6166	0.0331007	0.546017	8.46593	3.08372	2.78711	0.0281599	2204.96	4893.28	674.376	First Pass	PI086112-1	Hadakadaizu	IV	N WTENBr SYTn	Hokkaido	Japan	1930	04U-3654	04U	3654
91	93	104	5224	9	202.953	17.0939	3.88855	2594.99	1.47339	6324.19	2992.36	17125.6	2089.04	24.9139	109.44	0.113313	2.81027	10.5841	25.6784	0.0265661	0.670634	6.55201	3.04461	2.70473	0.0245355	2613.8	4461.98	686.143	First Pass	PI086112-1	Hadakadaizu	IV	N WTENBr SYTn	Hokkaido	Japan	1930	04U-3654	04U	3654
91	36	28	5148	9	200.116	16.6309	3.72068	2443.51	2.02231	6273.43	2845.97	17389.7	2458.11	26.4129	110.464	0.12182	2.97463	10.5334	26.4706	0.0272058	0.623466	7.17068	3.92699	2.23805	0.0240125	2425.12	4564.76	625.951	First Pass	PI086112-1	Hadakadaizu	IV	N WTENBr SYTn	Hokkaido	Japan	1930	04U-3654	04U	3654
91	29	36	5156	9	162.245	16.2818	6.79053	2480.02	1.49049	6653.16	2703.1	18073.7	2021.95	25.2609	116.809	0.130993	3.42696	11.1349	49.9164	0.0325392	0.88196	9.07794	3.18817	3.52103	0.0381517	1990.95	3064.88	634.202	First Pass	PI086112-1	Hadakadaizu	IV	N WTENBr SYTn	Hokkaido	Japan	1930	04U-3654	04U	3654
92	214	230	5990	10	173.24	17.6123	12.4822	2817.12	1.82388	6767.13	3172.79	16726.9	3397.8	24.6721	84.1077	0.0448362	4.03689	9.38582	42.2202	0.032375	0.548049	8.4868	3.64959	0.729554	0.0234053	1970.93	5789.24	931.009	First Pass	PI086134-4	(Kurodaizu)	IV	N WTENBr DYBr	Hokkaido	Japan	1930	05U-1777	05U	1777
92	235	260	6020	10	229.887	17.7159	9.48473	2748.77	1.9061	7840.11	3386.11	20050.1	1861.75	20.181	74.4799	0.0387068	3.32967	11.862	43.6628	0.0243903	0.60796	12.2247	3.28805	1.49365	0.0281305	1640.13	5569.63	566.216	First Pass	PI086134-4	(Kurodaizu)	IV	N WTENBr DYBr	Hokkaido	Japan	1930	05U-1777	05U	1777
92	278	319	6079	10	168.137	23.8467	8.03992	2731.62	1.89581	7448.24	3081.82	17194.9	2415.19	21.5858	68.668	0.054007	2.94165	9.63798	37.8509	0.0316092	0.555456	6.9933	1.7767	2.92697	0.0250492	2458.77	5548.27	1359.37	First Pass	PI086134-4	(Kurodaizu)	IV	N WTENBr DYBr	Hokkaido	Japan	1930	05U-1777	05U	1777
92	246	274	6034	10	141.808	19.1647	10.6502	2270.87	2.6063	8130.14	3221.96	15885.4	3227.16	23.7103	83.3989	0.0639771	4.35063	12.6638	45.314	0.03712	1.05512	9.04713	3.5961	1.53249	0.0227531	1755.85	3053.65	897.405	First Pass	PI086134-4	(Kurodaizu)	IV	N WTENBr DYBr	Hokkaido	Japan	1930	05U-1777	05U	1777
92	203	226	5986	10	200.239	17.6483	10.9947	1897.27	1.97947	7275	3135.58	17855.4	1637.7	22.3253	74.5463	0.0403556	2.78009	9.8099	48.4725	0.0274536	0.591541	7.0206	1.19082	1.12034	0.0218096	2543.29	5300.69	1375.27	First Pass	PI086134-4	(Kurodaizu)	IV	N WTENBr DYBr	Hokkaido	Japan	1930	05U-1777	05U	1777
92	267	297	6057	10	301.519	21.9601	6.19999	2459.3	2.90906	7359.08	2834.55	18775.1	1895.09	19.8785	76.3542	0.0365993	4.81035	10.1718	41.0855	0.0198309	0.51241	10.0726	3.14546	1.53817	0.0540436	1863.99	5531.81	602.485	First Pass	PI086134-4	(Kurodaizu)	IV	N WTENBr DYBr	Hokkaido	Japan	1930	05U-1777	05U	1777
93	83	83	7443	12	147.183	15.8298	9.44623	3204.7	2.24253	5872.73	3335.56	16058.9	3274.86	31.3873	102.875	0.0423406	5.87975	13.4383	36.0524	0.0396872	0.811787	8.71353	12.6953	-0.636434	0.00606341	1842.99	4108.92	257.959	First Pass	PI086145	Monbetsu Nagaba daizu	III	D WNgESspDbr SBrBr St Na	Hokkaido	Japan	1930	06U-3664	06U	3664
93	78	88	7448	12	191.558	17.9635	11.2798	3383.55	1.94773	6464.83	3259.95	16348.8	2927.37	28.45	111.474	0.0475231	10.2893	14.5182	42.6212	0.0301258	0.706125	8.65786	12.2947	-0.591714	0.0249196	1888.31	4616.67	238.1	First Pass	PI086145	Monbetsu Nagaba daizu	III	D WNgESspDbr SBrBr St Na	Hokkaido	Japan	1930	06U-3664	06U	3664
93	14	16	7376	12	143.623	14.2512	15.5516	3276.73	1.59894	6094.59	3125.94	16208.8	2820.97	26.3613	75.2372	0.0409853	5.66152	13.9117	35.7233	0.0405601	0.841726	6.65175	8.87307	-0.710786	0.0118784	2436.78	3713.73	317.925	First Pass	PI086145	Monbetsu Nagaba daizu	III	D WNgESspDbr SBrBr St Na	Hokkaido	Japan	1930	06U-3664	06U	3664
93	46	52	7412	12	165.531	23.1052	11.6109	3285.32	1.84519	6629.07	3238.54	16987.2	3956.7	36.2707	119.292	0.0688637	13.1378	15.8799	45.9578	0.0345017	1.42633	7.52783	19.1055	-0.51964	0.0400012	2256.59	2270.54	207.097	First Pass	PI086145	Monbetsu Nagaba daizu	III	D WNgESspDbr SBrBr St Na	Hokkaido	Japan	1930	06U-3664	06U	3664
93	51	65	7425	12	132.067	16.3911	17.5487	3359.9	2.75511	6255.68	3219.39	16588.4	2747.28	22.3533	139.506	0.0467927	6.75571	12.2111	38.9227	0.0441503	0.677066	9.01561	11.0302	-0.741946	0.0248134	1839.96	4754.91	249.069	First Pass	PI086145	Monbetsu Nagaba daizu	III	D WNgESspDbr SBrBr St Na	Hokkaido	Japan	1930	06U-3664	06U	3664
93	19	22	7382	12	165.973	13.3572	8.29868	2891.94	1.76163	6312.68	3275.76	15413.7	3359.64	34.9898	96.8554	0.0397639	10.0061	14.9606	41.9006	0.0349452	1.05816	7.61511	12.5763	-0.592496	0.0356585	2024.09	3095.72	267.14	First Pass	PI086145	Monbetsu Nagaba daizu	III	D WNgESspDbr SBrBr St Na	Hokkaido	Japan	1930	06U-3664	06U	3664
94	135	150	3670	6	147.676	20.8425	5.94857	2587.94	2.2096	5669	3520.38	16794	2610.94	25.7857	100.909	0.024728	8.0878	13.7534	37.7304	0.0259297	0.614825	7.58048	7.25253	0.931092	0.0241609	2215.42	5725.81	360.004	First Pass	PI086150	Iwafune Takiya	IV	D PGSaNTn IYBf	Iwate	Japan	1930	03U-2447	03U	2447
94	186	208	3728	6	139.53	20.8762	6.44233	2668.51	2.57895	5053.57	3549.64	19561.8	2275.72	16.6309	95.2785	0.0314446	6.07244	12.2654	39.5597	0.0279034	0.434571	8.75805	5.24704	0.790944	0.0443686	2233.58	8168.15	433.714	First Pass	PI086150	Iwafune Takiya	IV	D PGSaNTn IYBf	Iwate	Japan	1930	03U-2447	03U	2447
94	122	146	3666	6	143.445	31.8562	4.474	2441.85	2.34184	4130.68	3237.46	16304.6	2821.69	34.8094	93.7715	0.0478532	5.76373	8.92796	33.5798	0.0287673	0.704235	8.47738	7.14382	0.809805	0.0308044	1923.3	4597.13	394.983	First Pass	PI086150	Iwafune Takiya	IV	D PGSaNTn IYBf	Iwate	Japan	1930	03U-2447	03U	2447
94	103	114	3634	6	130.8	20.0306	6.52181	2923.72	2.88974	6531.92	3852.77	20512.6	2366.83	19.3065	104.631	0.0371264	5.12467	13.3212	37.6605	0.0309439	0.891104	7.90713	3.39282	0.965159	0.0461591	2594.19	4323.59	697.6	First Pass	PI086150	Iwafune Takiya	IV	D PGSaNTn IYBf	Iwate	Japan	1930	03U-2447	03U	2447
94	154	164	3684	6	161.572	25.9162	5.61576	2687.09	2.90466	5636.98	3723.08	19507.4	1971.93	20.8035	117.843	0.0354975	7.6852	15.252	38.6285	0.0247381	0.797535	11.8353	5.16896	0.776646	0.0315693	1648.24	4668.24	381.495	First Pass	PI086150	Iwafune Takiya	IV	D PGSaNTn IYBf	Iwate	Japan	1930	03U-2447	03U	2447
94	167	186	3706	6	141.116	19.3773	3.81057	2699.04	2.81712	5897.61	3434.24	19821.1	2719.79	16.7945	87.5094	0.0236512	6.6367	12.7846	37.3776	0.0273247	0.388166	13.459	6.96649	0.768431	0.0437809	1472.7	8847.34	390.411	First Pass	PI086150	Iwafune Takiya	IV	D PGSaNTn IYBf	Iwate	Japan	1930	03U-2447	03U	2447
95	102	115	8435	14	121.421	14.2388	7.00661	2294.71	1.68556	6374.67	3020.18	19361.3	1747.28	21.0709	78.1096	0.0581107	1.90007	10.0719	36.7883	0.0428468	0.613991	7.05175	1.60425	1.65541	0.0436554	2745.6	4918.93	1089.15	First Pass	PI086449	Shiheigo Kuroheso	III	N PGENDbr SYIb	Akita	Japan	1930	07U-5602	07U	5602
95	166	185	8505	14	89.867	11.8885	6.59159	2523.72	2.45664	7039.97	2942	21360.5	2390.07	25.4127	92.855	0.084918	3.44953	9.56617	39.1858	0.05467	0.841104	9.1572	3.16435	0.935948	0.0659329	2332.64	3497.78	755.313	First Pass	PI086449	Shiheigo Kuroheso	III	N PGENDbr SYIb	Akita	Japan	1930	07U-5602	07U	5602
95	155	163	8483	14	109.44	22.0885	6.97382	2424.23	1.68033	8193.46	2967.05	21695.2	2607.16	25.3297	121.251	0.100013	4.28585	16.1785	51.4966	0.0468631	0.880998	8.7542	2.67195	3.96727	0.0353142	2478.26	3367.83	975.752	First Pass	PI086449	Shiheigo Kuroheso	III	N PGENDbr SYIb	Akita	Japan	1930	07U-5602	07U	5602
95	187	207	8527	14	99.605	6.27915	4.92165	2375.75	1.90233	5875.96	2845.91	17610.6	1835.91	17.0512	72.3434	0.0462423	1.73945	9.29492	31.4976	0.0504776	0.584843	7.50313	2.46002	1.82927	0.0499255	2347.11	4866.11	746.299	First Pass	PI086449	Shiheigo Kuroheso	III	N PGENDbr SYIb	Akita	Japan	1930	07U-5602	07U	5602
95	123	145	8465	14	148.478	13.2694	4.11962	2500.21	1.42946	6201.68	2714.11	17646.8	1992.76	20.6036	91.0715	0.0654202	2.55027	10.4395	34.1424	0.0353081	0.48847	6.3366	2.58849	2.50298	0.105504	2784.9	5556.35	769.854	First Pass	PI086449	Shiheigo Kuroheso	III	N PGENDbr SYIb	Akita	Japan	1930	07U-5602	07U	5602
95	134	149	8469	14	134.989	13.8052	5.39565	2320.41	1.19183	6304.58	2872.75	17873.5	1732.45	20.0012	72.1602	0.0500336	1.94554	7.72171	39.1449	0.0380371	0.453965	5.51595	2.12321	1.78048	0.0666233	3240.33	6328.12	815.961	First Pass	PI086449	Shiheigo Kuroheso	III	N PGENDbr SYIb	Akita	Japan	1930	07U-5602	07U	5602
96	275	306	3506	6	163.689	25.5495	6.69559	2510.3	1.97388	7422.15	3352.61	18196.8	2736.96	16.2359	77.9209	0.0352663	4.17526	12.8721	46.4478	0.0240082	0.50332	5.55864	3.46176	1.33946	0.0473746	3273.61	6661	790.626	First Pass	PI086452	Koshurei No. 35	III	D P--GBr DYBf	Akita	Japan	1930	03U-2098	03U	2098
96	270	300	3500	6	173.872	20.133	6.07808	2657.29	1.36526	7203.2	3351.21	17691.5	2903.31	22.2687	80.421	0.0457496	3.8223	11.5717	43.5692	0.0227304	0.662095	4.23612	3.73901	2.23812	0.0588356	4176.36	5061.52	776.493	First Pass	PI086452	Koshurei No. 35	III	D P--GBr DYBf	Akita	Japan	1930	03U-2098	03U	2098
96	206	239	3439	6	122.855	13.1606	8.31629	2637.61	1.86416	5945.37	3329.98	18371.7	3787.1	27.1313	94.7032	0.0487105	3.9392	11.7252	44.3734	0.0305988	0.269115	6.15745	4.27489	1.61132	0.0490102	2983.64	12373.8	885.895	First Pass	PI086452	Koshurei No. 35	III	D P--GBr DYBf	Akita	Japan	1930	03U-2098	03U	2098
96	238	257	3457	6	146.651	16.7473	11.7611	2336.18	2.49233	7352.61	3344.96	17097.5	2381	17.2246	88.0364	0.0470729	5.07268	15.7007	49.3795	0.0270285	0.747925	4.84148	2.12244	1.29598	0.0472305	3531.47	4472.33	1121.82	First Pass	PI086452	Koshurei No. 35	III	D P--GBr DYBf	Akita	Japan	1930	03U-2098	03U	2098
96	243	270	3470	6	166.272	20.4176	8.63986	2309.18	3.60327	7501.84	3421.5	17915.4	3078.26	25.2004	95.9144	0.0480039	4.99494	13.1761	52.2753	0.0247509	0.59349	6.39936	3.48592	1.28219	0.0386913	2799.56	5765.04	883.056	First Pass	PI086452	Koshurei No. 35	III	D P--GBr DYBf	Akita	Japan	1930	03U-2098	03U	2098
96	211	234	3434	6	119.75	11.701	9.79697	2673.84	1.89783	6803.54	3236.94	17347.5	3487.14	17.0241	68.5134	0.0286269	3.99429	12.4863	42.7171	0.0304827	0.954309	7.28867	4.08311	0.627558	0.031152	2380.06	3391.92	854.042	First Pass	PI086452	Koshurei No. 35	III	D P--GBr DYBf	Akita	Japan	1930	03U-2098	03U	2098
97	60	55	4855	8	199.135	15.4486	5.12526	2467.95	1.51223	7298.45	3573.35	17616.8	2385.09	31.7815	79.4442	0.0664673	7.6699	12.0833	46.6293	0.0279597	1.2904	10.138	6.0154	0.588479	0.0316674	1737.7	2769.19	396.498	First Pass	PI086490-4	(Shirohadaka)	IV	N DpTENBr DYBl	Akita	Japan	1930	04U-2107	04U	2107
97	5	9	4809	8	247.769	21.3919	3.32624	2852.37	1.48445	8307.04	4026.2	21993.7	2436.08	29.7128	100.662	0.0697171	9.85533	17.665	52.6056	0.0283179	1.48971	16.5568	4.98633	0.442452	0.025239	1328.38	2702.68	488.551	First Pass	PI086490-4	(Shirohadaka)	IV	N DpTENBr DYBl	Akita	Japan	1930	04U-2107	04U	2107
97	37	42	4842	8	203.942	13.1523	4.23433	2610.49	1.71375	6108.02	3089.73	17284	1870.37	25.5557	84.0242	0.043174	6.47064	11.6199	36.4851	0.0298485	1.45971	8.51731	3.68747	0.37448	0.0238199	2029.28	2116.67	507.222	First Pass	PI086490-4	(Shirohadaka)	IV	N DpTENBr DYBl	Akita	Japan	1930	04U-2107	04U	2107
97	92	103	4903	8	181.843	15.9063	3.41741	1999.97	1.34949	6696.04	3483.72	16071.2	1682.04	23.781	79.5693	0.0415703	7.89121	13.7376	46.968	0.0276595	1.17476	7.62265	2.70327	0.292487	0.0362334	2108.35	2965.46	622.224	First Pass	PI086490-4	(Shirohadaka)	IV	N DpTENBr DYBl	Akita	Japan	1930	04U-2107	04U	2107
97	69	77	4877	8	151.947	15.9146	4.34845	2345.54	1.41585	6852.45	3641.53	17607	2310.04	28.2373	89.6996	0.0820029	8.35006	12.0064	42.801	0.0323562	1.26857	10.4186	5.73804	0.308391	0.0329315	1689.96	2870.57	402.582	First Pass	PI086490-4	(Shirohadaka)	IV	N DpTENBr DYBl	Akita	Japan	1930	04U-2107	04U	2107
97	28	37	4837	8	202.105	13.2299	3.96007	2605.87	1.86795	6329.42	3059.32	17739	1712.87	21.2121	84.1122	0.0541299	6.27889	14.035	40.3637	0.0301487	1.1122	7.56396	2.53229	0.346858	0.0371688	2345.2	2750.69	676.411	First Pass	PI086490-4	(Shirohadaka)	IV	N DpTENBr DYBl	Akita	Japan	1930	04U-2107	04U	2107
98	102	115	2355	4	185.804	25.5369	5.77904	3362.34	2.01307	8363.24	3647.07	18801.5	2543.77	30.4464	99.5479	0.0853231	2.28728	14.9873	45.6484	0.0203112	0.520013	5.54791	1.90352	2.63295	0.0147446	3388.94	7013.42	1336.35	First Pass	PI087011	Orukongu	IV	D PGENTn IYBf	Kyongsang Puk	South Korea	1930	02U-3050	02U	3050
98	166	185	2425	4	166.453	32.0824	4.66061	2599.68	2.48492	8182.62	3452.98	18375.7	1478.37	23.3728	106.634	0.0851371	3.31596	15.5969	43.4677	0.0235685	0.789587	8.20547	1.11954	1.85903	0.0239556	2239.45	4373.15	1320.51	First Pass	PI087011	Orukongu	IV	D PGENTn IYBf	Kyongsang Puk	South Korea	1930	02U-3050	02U	3050
98	155	163	2403	4	156.435	31.9791	10.0273	3710.34	2.5675	7492.15	3489.19	18322.8	3995.32	25.0763	126.649	0.0768873	3.27497	16.3099	46.0799	0.0267018	0.816762	7.33344	3.74111	1.90033	0.0247653	2498.53	4271.98	1067.95	First Pass	PI087011	Orukongu	IV	D PGENTn IYBf	Kyongsang Puk	South Korea	1930	02U-3050	02U	3050
98	187	207	2447	4	168.461	19.9319	9.55788	2884.34	2.60552	8367.46	3622.62	18741	2664.48	32.0222	105.556	0.0843049	2.79165	14.0559	43.7611	0.0229688	0.706666	6.31843	2.8048	2.08879	0.0219403	2966.08	5126.36	949.971	First Pass	PI087011	Orukongu	IV	D PGENTn IYBf	Kyongsang Puk	South Korea	1930	02U-3050	02U	3050
98	123	145	2385	4	137.973	22.4535	12.316	3262.97	3.01228	6930.87	3287.52	18669.9	3153.23	27.3248	104.49	0.0792513	2.82705	13.03	40.8554	0.0279173	0.78623	7.46515	3.14406	2.4787	0.0280084	2500.94	4181.37	1002.92	First Pass	PI087011	Orukongu	IV	D PGENTn IYBf	Kyongsang Puk	South Korea	1930	02U-3050	02U	3050
98	134	149	2389	4	136.054	24.0578	14.8019	3480.22	2.85058	8042.21	3233.94	17754.3	4250.3	18.0016	99.2505	0.100404	5.77975	17.0868	54.0997	0.027286	0.691945	5.89579	2.40676	3.01685	0.0233056	3011.36	4673.69	1765.98	First Pass	PI087011	Orukongu	IV	D PGENTn IYBf	Kyongsang Puk	South Korea	1930	02U-3050	02U	3050
99	102	115	3635	6	67.513	0.715059	15.8076	2110.2	2.66179	5022.1	3745.9	17034.4	1947.39	19.3705	87.1535	0.0225819	5.93995	15.2192	46.8976	0.052288	1.90788	12.4715	3.60656	0.530675	0.042076	1365.87	1963.39	539.959	First Pass	PI087059	Moyashimame	IV	N WLtENTn SBlBl	Kyongsang Nam	South Korea	1930	03U-2456	03U	2456
99	166	185	3705	6	46	3.20222	14.7317	2305.5	1.59145	6483.64	3669.98	19009.4	2649.05	17.3093	74.5164	0.0384265	7.37518	14.0444	46.1864	0.0718264	1.38785	18.7687	6.11507	1.20275	0.0414513	1012.82	2644.37	433.201	First Pass	PI087059	Moyashimame	IV	N WLtENTn SBlBl	Kyongsang Nam	South Korea	1930	03U-2456	03U	2456
99	155	163	3683	6	73.849	9.95321	44.1341	2241.79	1.58266	5856.95	3293.9	18405.8	2716.62	15.594	80.0783	0.0207253	8.28951	15.7771	41.1667	0.0482466	1.31253	11.5518	5.61154	1.08504	0.0341127	1593.32	2509.58	484.113	First Pass	PI087059	Moyashimame	IV	N WLtENTn SBlBl	Kyongsang Nam	South Korea	1930	03U-2456	03U	2456
99	187	207	3727	6	96.843	9.51715	9.45551	2396.12	2.68093	6110.17	3459.22	18147.3	1944.36	16.4357	81.3823	0.0219497	6.75123	14.4548	45.6651	0.0372436	0.779179	13.4553	4.93018	0.820609	0.037911	1348.72	4439.56	394.378	First Pass	PI087059	Moyashimame	IV	N WLtENTn SBlBl	Kyongsang Nam	South Korea	1930	03U-2456	03U	2456
99	123	145	3665	6	96.033	9.20436	6.16519	1853.35	2.15466	5060.73	3196.29	15784.1	2662.77	15.6049	68.1175	0.0186748	9.09142	12.7537	41.2306	0.0353785	0.775167	12.1752	5.98411	1.40268	0.0321246	1296.42	4123.36	444.974	First Pass	PI087059	Moyashimame	IV	N WLtENTn SBlBl	Kyongsang Nam	South Korea	1930	03U-2456	03U	2456
99	134	149	3669	6	63.249	5.40055	18.3776	2043.73	1.63808	6908.98	3550.13	19216.8	2616.24	16.5505	76.3946	0.0309586	5.41684	14.0802	47.1774	0.0512494	0.877291	13.8979	5.50865	1.16024	0.0333136	1382.72	4046.69	474.934	First Pass	PI087059	Moyashimame	IV	N WLtENTn SBlBl	Kyongsang Nam	South Korea	1930	03U-2456	03U	2456
100	156	162	3682	6	121.184	18.1825	6.63259	2685.37	1.86485	7239.95	3547.73	16416.7	3076.51	20.1335	101.164	0.050351	5.3032	16.0616	43.3418	0.0309314	1.04439	13.3803	5.79546	1.91935	0.0300148	1226.92	3396.94	530.849	First Pass	PI087525	Daizuohigu	IV	N WTENBr SGnBl	Okinawa	Japan	1930	03U-2458	03U	2458
100	101	116	3636	6	93.264	14.0413	13.418	3192.94	3.82751	6230.97	3446.84	17872.6	3088.09	18.6372	92.8796	0.0754268	4.2128	10.8907	41.4752	0.0396452	0.960578	7.86797	5.33144	2.6032	0.0329892	2271.57	3588.3	579.222	First Pass	PI087525	Daizuohigu	IV	N WTENBr SGnBl	Okinawa	Japan	1930	03U-2458	03U	2458
100	133	148	3668	6	92	26.5588	14.7957	3255.75	3.10608	7174.13	3371.48	17112.6	4292.28	20.0876	81.8533	0.0541972	3.10861	11.0119	44.6006	0.0418313	0.973187	6.14928	8.01758	3.07906	0.0270629	2782.86	3464.37	535.358	First Pass	PI087525	Daizuohigu	IV	N WTENBr SGnBl	Okinawa	Japan	1930	03U-2458	03U	2458
100	188	206	3726	6	73.326	4.22178	11.7848	1624.14	3.12478	3070.45	3210.6	12828.4	1855.84	17.97	85.5375	0.0339885	4.75919	9.97301	38.7086	0.0497831	0.637576	10.5935	3.62893	1.00518	0.0767316	1210.97	5035.64	511.4	First Pass	PI087525	Daizuohigu	IV	N WTENBr SGnBl	Okinawa	Japan	1930	03U-2458	03U	2458
100	165	184	3704	6	97.685	19.3762	6.13995	2806.27	3.90449	5288.3	3232.33	17238.9	4007.77	20.0316	109.387	0.049813	5.01933	14.1766	39.8696	0.0379579	0.788804	11.9449	8.32673	1.9489	0.0324268	1443.2	4097.76	481.314	First Pass	PI087525	Daizuohigu	IV	N WTENBr SGnBl	Okinawa	Japan	1930	03U-2458	03U	2458
100	124	144	3664	6	78.927	14.2935	8.65132	3258.58	2.84133	6744.98	3490.42	18043.5	3750.34	19.8093	90.6159	0.0701786	4.76422	13.1049	49.4751	0.043389	0.605232	7.61445	7.27447	1.44965	0.0252377	2369.64	5767.08	515.548	First Pass	PI087525	Daizuohigu	IV	N WTENBr SGnBl	Okinawa	Japan	1930	03U-2458	03U	2458
102	20	23	4823	8	172.788	11.0341	6.06488	2350.04	2.99992	6647.25	3481.19	18218.6	2360.87	26.7621	105.704	0.0765046	4.18652	12.7902	42.7817	0.0323657	1.63558	12.2988	2.58423	0.379235	0.031588	1481.34	2128.41	913.569	First Pass	PI087600-1	Komujonkon	III	N WGSaNBr SYY	Kangwon	North Korea	1930	04U-2432	04U	2432
102	84	82	4882	8	234.243	14.9687	3.2409	2016.52	1.64817	5474.89	3682.14	16493.5	1751.08	23.5955	77.1228	0.0575398	2.08459	7.80358	33.1393	0.0285262	2.48222	6.36755	2.02303	0.393276	0.0373287	2590.24	1483.4	865.572	First Pass	PI087600-1	Komujonkon	III	N WGSaNBr SYY	Kangwon	North Korea	1930	04U-2432	04U	2432
102	45	50	4850	8	219.803	24.2814	6.58035	2245.9	1.31207	8394.16	3888.69	19580.6	2160.23	23.1748	136.63	0.0746905	4.39096	16.3966	51.8687	0.0322227	2.04526	5.94526	1.41203	1.09775	0.0543923	3293.48	1901.32	1529.88	First Pass	PI087600-1	Komujonkon	III	N WGSaNBr SYY	Kangwon	North Korea	1930	04U-2432	04U	2432
102	77	89	4889	8	217.855	17.4316	5.5473	2334.51	1.30608	7010.56	3488.81	19075.7	1375.16	15.744	105.476	0.0695275	2.95714	11.8042	38.7596	0.0283669	1.75384	6.83606	1.4499	0.668608	0.0375943	2790.45	1989.24	948.454	First Pass	PI087600-1	Komujonkon	III	N WGSaNBr SYY	Kangwon	North Korea	1930	04U-2432	04U	2432
102	52	64	4864	8	178.94	15.049	4.09266	2159.9	1.31218	6650.68	3551.68	17600.5	1753.05	19.6955	99.7555	0.060509	1.95915	12.0914	41.1639	0.0313128	1.78451	6.32554	1.82781	0.443707	0.0339901	2782.46	1990.28	959.099	First Pass	PI087600-1	Komujonkon	III	N WGSaNBr SYY	Kangwon	North Korea	1930	04U-2432	04U	2432
102	13	15	4815	8	232.149	13.715	4.77859	2491.18	1.34888	7372.95	4157.98	18953.3	1914.96	22.9247	114.281	0.0753362	4.10662	13.8866	47.5239	0.0254493	2.29924	9.99863	1.84389	0.483558	0.0437939	1895.59	1808.41	1038.54	First Pass	PI087600-1	Komujonkon	III	N WGSaNBr SYY	Kangwon	North Korea	1930	04U-2432	04U	2432
103	185	209	9169	15	104.466	24.3382	39.3449	2263.8	4.40613	5468.06	3116.17	18994	1745.28	23.2875	89.6215	0.0928043	6.34331	13.2121	50.9253	0.0445508	0.65793	6.52947	6.90112	0.235488	0.278664	2908.96	4736.32	252.898	First Pass	PI087618	Chameshoryu	III	N PGENBl DYBf	Hamgyong Puk	North Korea	1930	08U-1494	08U	1494
103	104	113	9073	15	163.231	25.9666	19.4512	2041.18	3.40655	5579.6	3070.54	15516.8	1405.77	24.4496	80.6751	0.0768554	4.35126	12.3171	44.0253	0.0295713	0.568178	6.85221	4.45271	0.319928	0.0396317	2264.49	5404.2	315.711	First Pass	PI087618	Chameshoryu	III	N PGENBl DYBf	Hamgyong Puk	North Korea	1930	08U-1494	08U	1494
103	153	165	9125	15	127.412	29.5307	22.8782	2278.69	3.18575	6235.14	3270.47	20892.9	1679.31	24.443	75.7774	0.0698025	7.3327	12.6986	41.4875	0.0340492	0.678899	11.3795	8.31626	0.241422	0.0628928	1836.01	4817.31	201.931	First Pass	PI087618	Chameshoryu	III	N PGENBl DYBf	Hamgyong Puk	North Korea	1930	08U-1494	08U	1494
103	168	187	9147	15	105.517	25.0538	30.9064	2275.58	10.2194	5764.02	3121.07	20055.5	1706.12	23.1149	75.2536	0.0935789	6.83666	11.9291	47.4977	0.0440363	0.380601	6.90891	6.55716	0.160244	0.0893565	2902.85	8200.38	260.192	First Pass	PI087618	Chameshoryu	III	N PGENBl DYBf	Hamgyong Puk	North Korea	1930	08U-1494	08U	1494
103	121	147	9107	15	102.201	31.9792	69.1979	2192.71	5.61552	6443.73	3340.14	18289.4	1847.77	27.385	71.1597	0.0692682	8.60063	16.6243	56.0948	0.0462879	0.620386	8.38629	7.10472	0.169747	0.149463	2180.87	5383.97	260.076	First Pass	PI087618	Chameshoryu	III	N PGENBl DYBf	Hamgyong Puk	North Korea	1930	08U-1494	08U	1494
103	136	152	9112	15	98.306	30.6401	34.8732	2297.5	3.56063	5807.41	2893.97	18416.2	1690.57	22.1154	80.375	0.0850081	2.41912	10.0676	30.6037	0.0457032	1.04588	11.2315	6.51454	0.633661	0.0461304	1639.69	2767.03	259.508	First Pass	PI087618	Chameshoryu	III	N PGENBl DYBf	Hamgyong Puk	North Korea	1930	08U-1494	08U	1494
104	252	280	8600	14	93.563	12.341	6.36813	2463.49	1.55199	6915.4	3055.59	19263.7	2015.27	32.0489	56.882	0.0346706	2.83987	10.2067	39.203	0.0558451	0.472196	5.78722	3.24257	0.35335	0.0594077	3328.66	6471.03	621.502	First Pass	PI087629	Asahi	IV	N PTENBr SBrBr	Saitama	Japan	1930	07U-5784	07U	5784
104	197	219	8539	14	120.107	8.48373	4.54866	2285.71	1.61149	6266.97	2849.36	18968.6	1392.7	24.4079	77.0704	0.0341175	3.16092	15.652	43.7489	0.0425014	0.349984	5.73607	1.25407	0.411516	0.0378837	3306.9	8141.39	1110.54	First Pass	PI087629	Asahi	IV	N PTENBr SBrBr	Saitama	Japan	1930	07U-5784	07U	5784
104	229	267	8587	14	151.99	14.437	4.0786	2427.21	1.41742	7168.56	2975.17	17798.9	1547.25	24.5758	56.448	0.0344479	3.84252	11.8289	34.5622	0.0349711	0.661614	6.04997	2.16142	0.845515	0.0323801	2941.98	4496.83	715.851	First Pass	PI087629	Asahi	IV	N PTENBr SBrBr	Saitama	Japan	1930	07U-5784	07U	5784
104	284	313	8633	14	116.518	17.4045	6.1819	2473.19	1.39249	6920.71	2989.52	20477.8	2531.49	29.3404	67.3588	0.0361486	3.3783	12.4501	46.4958	0.0438331	1.08727	6.78818	3.81263	0.340957	0.0492278	3016.69	2749.56	663.975	First Pass	PI087629	Asahi	IV	N PTENBr SBrBr	Saitama	Japan	1930	07U-5784	07U	5784
104	261	285	8605	14	114	10.5137	7.13581	2399.72	1.52911	6582.87	2977.33	19565.8	1708.93	24.6867	81.7491	0.0361458	3.131	14.0874	41.7542	0.046435	0.683881	5.47061	2.63093	0.565416	0.0393632	3576.52	4353.58	649.552	First Pass	PI087629	Asahi	IV	N PTENBr SBrBr	Saitama	Japan	1930	07U-5784	07U	5784
104	220	245	8565	14	98.879	11.1754	4.42675	2451.55	1.95298	6476.16	2724.86	19221.5	1706.55	33.4922	61.8657	0.036759	4.2551	10.2839	36.7164	0.0515689	0.587309	6.1604	2.46629	1.05744	0.0418407	3120.18	4639.56	691.949	First Pass	PI087629	Asahi	IV	N PTENBr SBrBr	Saitama	Japan	1930	07U-5784	07U	5784
105	135	150	9110	15	59.716	35.8007	55.786	2436.26	4.51873	5971.43	2821.08	18564.3	1849.34	26.9035	84.2957	0.0635859	6.56183	12.0735	37.5101	0.0671801	0.529161	9.74063	6.64659	0.184248	0.0435384	1905.86	5331.23	278.24	First Pass	PI087631-1	Kindaizu	III	N PTENDbr SLgnBl	Saitama	Japan	1930	08U-1495	08U	1495
105	186	208	9168	15	84.914	21.4989	32.6194	2674.59	3.33617	6410.57	2862.71	17785.5	2198.21	39.6251	62.7552	0.0514439	7.63608	13.7202	41.3735	0.0473302	0.728281	10.2818	9.56481	0.675211	0.140547	1729.8	3930.77	229.822	First Pass	PI087631-1	Kindaizu	III	N PTENDbr SLgnBl	Saitama	Japan	1930	08U-1495	08U	1495
105	122	146	9106	15	92.474	26.8545	50.399	2332.28	4.73605	5761.48	2495.12	16338.3	1751.48	29.874	64.8111	0.0661046	4.49842	11.4565	36.9844	0.0462881	0.469348	6.76559	6.07116	0.224105	0.089452	2414.92	5316.14	288.492	First Pass	PI087631-1	Kindaizu	III	N PTENDbr SLgnBl	Saitama	Japan	1930	08U-1495	08U	1495
105	103	114	9074	15	95.452	23.053	20.0121	2349.3	4.39458	5808.12	2672.03	14627.9	1843.95	29.3704	62.4527	0.055701	9.00137	12.9347	41.7099	0.0443153	0.593602	5.70352	7.30863	0.191537	0.960132	2564.71	4501.39	252.298	First Pass	PI087631-1	Kindaizu	III	N PTENDbr SLgnBl	Saitama	Japan	1930	08U-1495	08U	1495
105	154	164	9124	15	78.784	28.2023	46.328	2850.58	3.07058	7259.7	2835.62	17372.6	1603.5	25.1167	63.4222	0.0598865	9.24922	14.8352	44.8468	0.0522405	0.939739	8.54857	7.34738	0.191209	0.0524688	2032.23	3017.46	218.241	First Pass	PI087631-1	Kindaizu	III	N PTENDbr SLgnBl	Saitama	Japan	1930	08U-1495	08U	1495
105	167	186	9146	15	63.371	25.1305	36.8161	2560.01	9.72598	6494.56	2608.93	17337.9	1834.46	32.0632	68.9827	0.056321	9.62526	14.7013	41.3599	0.0619242	0.757427	10.021	6.62707	0.159084	0.0663697	1730.15	3444.47	276.813	First Pass	PI087631-1	Kindaizu	III	N PTENDbr SLgnBl	Saitama	Japan	1930	08U-1495	08U	1495
106	100	117	3637	6	117.562	15.1511	9.92237	3060.61	4.20837	5492.59	3587.56	17237.3	4674.72	24.6849	75.3285	0.0325089	5.66204	11.6255	41.1926	0.0314971	0.863804	11.4733	11.5334	1.18792	0.0259842	1502.38	4153.21	405.321	First Pass	PI087632	Shirohadaka	IV	N PTENBr DYBr	Saitama	Japan	1930	03U-2462	03U	2462
106	164	183	3703	6	143.227	15.3983	4.20193	2917.6	2.66132	6017.81	2982.74	16848.5	3267.6	17.5975	88.2643	0.0353591	6.34964	11.068	34.0277	0.0285873	0.883424	7.17688	7.22171	2.49023	0.0155102	2347.61	3376.34	452.469	First Pass	PI087632	Shirohadaka	IV	N PTENBr DYBr	Saitama	Japan	1930	03U-2462	03U	2462
106	157	175	3695	6	121.469	20.0913	9.9784	2975.59	3.40784	4941.69	3575.89	17675.7	4535.16	20.8952	91.5709	0.0337292	6.45455	12.9347	42.6986	0.0313182	0.914662	13.1883	9.80772	1.19073	0.0367219	1340.25	3909.52	462.407	First Pass	PI087632	Shirohadaka	IV	N PTENBr DYBr	Saitama	Japan	1930	03U-2462	03U	2462
106	189	205	3725	6	174.535	33.9273	3.41812	2505.38	3.40057	5583.62	3412.59	18454.9	2881.96	23.0869	99.3189	0.0330426	4.26339	9.25244	33.9045	0.0240232	0.344689	7.78081	5.6915	1.42198	0.0205359	2371.85	9900.49	506.363	First Pass	PI087632	Shirohadaka	IV	N PTENBr DYBr	Saitama	Japan	1930	03U-2462	03U	2462
106	132	135	3655	6	114.655	10.4798	8.23287	2379.94	5.40968	4474.63	3059.63	16887.1	3117.18	19.0081	64.7567	0.0294077	4.26782	7.76162	28.5413	0.0327826	0.881845	9.28891	5.99121	1.82112	0.0245306	1817.99	3469.58	520.292	First Pass	PI087632	Shirohadaka	IV	N PTENBr DYBr	Saitama	Japan	1930	03U-2462	03U	2462
106	125	143	3663	6	141.85	18.2618	7.52542	2968.77	3.3794	4364.99	3087.44	17007.9	3333.69	18.6365	79.6251	0.031036	5.39098	11.1195	30.6305	0.0281895	0.83925	7.80769	7.63807	1.84785	0.0205971	2178.36	3678.81	436.458	First Pass	PI087632	Shirohadaka	IV	N PTENBr DYBr	Saitama	Japan	1930	03U-2462	03U	2462
107	171	198	1478	3	150.122	27.3668	9.45459	3310.92	2.99415	6159.49	3443.84	17958.1	2595.04	30.6388	80.2684	0.0583617	7.17437	12.1377	48.312	0.0267477	1.15393	9.74398	4.56039	0.811895	0.0906528	1842.99	2984.43	569.039	First Pass	PI087634	Mizukuguri	III	N PTENBr SYBr	Saitama	Japan	1930	01U-2668	01U	2668
107	182	213	1493	3	179.608	25.6182	7.94484	3362.95	2.73516	8079.03	3484.96	19762.2	2408.42	28.2162	87.6978	0.067475	6.50659	15.0163	46.0838	0.0230269	1.59339	9.30422	5.09409	0.706849	0.114242	2124	2187.14	472.787	First Pass	PI087634	Mizukuguri	III	N PTENBr SYBr	Saitama	Japan	1930	01U-2668	01U	2668
107	107	109	1389	3	176.702	23.2852	12.1061	2794.14	9.90626	7255.42	3203.5	20112.2	2050.25	27.0135	87.3569	0.0791919	9.73313	12.3565	44.1334	0.0232196	0.726275	6.33302	3.09345	0.762857	0.120641	3175.78	4410.87	662.773	First Pass	PI087634	Mizukuguri	III	N PTENBr SYBr	Saitama	Japan	1930	01U-2668	01U	2668
107	118	132	1412	3	102.856	17.6082	13.5584	2866.69	2.98231	5766.68	3184.55	17719.3	1634.68	20.5252	79.2905	0.0743915	4.89511	11.4559	41.9523	0.0358251	1.45269	5.4771	3.7201	0.467054	0.0716615	3235.17	2192.17	439.419	First Pass	PI087634	Mizukuguri	III	N PTENBr SYBr	Saitama	Japan	1930	01U-2668	01U	2668
107	139	155	1435	3	130.077	20.2226	26.2568	2923.76	2.40904	7832.78	3452.08	18671.5	2120.6	23.6019	90.545	0.0705661	5.57141	14.5344	49.252	0.0274892	0.984889	5.35548	4.72011	0.779401	0.081148	3486.43	3505.05	449.27	First Pass	PI087634	Mizukuguri	III	N PTENBr SYBr	Saitama	Japan	1930	01U-2668	01U	2668
107	150	168	1448	3	186.745	20.7709	6.08291	2579.65	2.56683	7386.99	3270.86	18347.4	828.081	23.6048	79.4375	0.0650272	9.39639	12.0029	42.167	0.0213535	1.30463	9.34155	1.17463	0.732268	0.0721618	1964.06	2507.11	704.971	First Pass	PI087634	Mizukuguri	III	N PTENBr SYBr	Saitama	Japan	1930	01U-2668	01U	2668
108	4	10	9610	16	114.093	10.764	16.4617	2495.16	1.47465	6250.82	2980.31	18760.5	3493.28	29.2633	67.3447	0.0407736	6.91978	12.1505	35.3122	0.0415069	1.09322	9.43695	3.81127	0.316642	0.0506445	1987.99	2726.18	916.566	First Pass	PI088289		III	N WGENBr SYY Dab	Jilin	China	1930	09U-3600	09U	3600
108	68	76	9676	16	136.293	12.208	12.381	2740.33	1.64052	6581.67	2903.7	18694.2	2350.54	22.1281	90.4107	0.0323239	8.4903	19.5919	49.2783	0.0367403	1.03437	7.20873	2.74715	0.678088	0.0685065	2593.28	2807.21	855.626	First Pass	PI088289		III	N WGENBr SYY Dab	Jilin	China	1930	09U-3600	09U	3600
108	61	68	9668	16	112	5.96428	12.6026	2502.36	2.18104	6240.07	2852.3	17784.2	3427.71	31.8837	51.9843	0.024909	5.82852	12.4107	35.3149	0.0435075	0.851199	6.94584	3.59587	0.436065	0.0551001	2560.41	3350.92	953.235	First Pass	PI088289		III	N WGENBr SYY Dab	Jilin	China	1930	09U-3600	09U	3600
108	93	104	9704	16	145.131	19.2646	11.0003	2431.1	1.51518	6097.65	3038.24	18140.8	2514.01	30.1838	79.6807	0.0443506	6.74152	13.2485	43.8565	0.0335345	0.878705	9.15546	3.24018	0.774713	0.0602207	1981.42	3457.63	775.885	First Pass	PI088289		III	N WGENBr SYY Dab	Jilin	China	1930	09U-3600	09U	3600
108	36	28	9628	16	155.16	18.9268	10.8084	2661.13	1.85335	6889.7	2878.95	18599.3	2274.37	23.8159	79.1791	0.0244875	6.27193	16.3959	62.0767	0.0330834	0.694814	5.49046	3.04987	0.303869	0.0621213	3387.57	4143.48	745.727	First Pass	PI088289		III	N WGENBr SYY Dab	Jilin	China	1930	09U-3600	09U	3600
108	29	36	9636	16	114.555	10.3708	21.8707	2511.5	1.94458	6635.29	3119.48	21108.2	1805.17	19.5464	84.092	0.0311606	6.88475	14.5755	57.4836	0.0449685	0.984203	7.98738	1.89527	0.466841	0.0619129	2642.7	3169.54	952.459	First Pass	PI088289		III	N WGENBr SYY Dab	Jilin	China	1930	09U-3600	09U	3600
109	89	99	2339	4	102.756	7.05624	7.22051	2558.24	4.80399	8516.22	3284.82	17777.3	2554.23	18.155	98.7398	0.0758765	4.12839	17.9777	61.0393	0.033635	0.467659	5.63834	3.21301	0.851339	0.03756	3152.93	7023.97	794.964	First Pass	PI088292		III	N WTSaNBr SBlBl	Jilin	China	1930	02U-2731	02U	2731
109	8	6	2246	4	133.454	17.2094	44.3014	2657.97	3.38105	8462.16	3158.91	20003.4	2662.58	29.1852	84.8992	0.0976931	2.61595	11.5801	53.7864	0.0308749	0.591116	6.9652	2.54981	0.826712	0.0333006	2871.9	5343.98	1044.23	First Pass	PI088292		III	N WTSaNBr SBlBl	Jilin	China	1930	02U-2731	02U	2731
109	57	58	2298	4	96.105	24.0179	43.2742	2608.78	3.17215	7095.66	3085.72	20427	3107.79	20.4883	95.8226	0.0968384	4.93988	16.2666	56.8305	0.0377032	1.27146	7.71043	3.93871	1.17377	0.0514423	2649.27	2426.91	789.038	First Pass	PI088292		III	N WTSaNBr SBlBl	Jilin	China	1930	02U-2731	02U	2731
109	72	80	2320	4	81.598	6.27476	16.2612	2870.59	1.6644	6992.62	3184.02	19910.3	2566.51	17.6794	94.7743	0.0851071	3.22783	15.7268	49.2828	0.0427836	0.91699	5.26314	3.55715	0.676218	0.208225	3782.97	3472.25	721.509	First Pass	PI088292		III	N WTSaNBr SBlBl	Jilin	China	1930	02U-2731	02U	2731
109	25	40	2280	4	113.042	18.1488	12.8251	2634.09	1.32788	6433.92	3049.63	19016.9	3893.24	28.032	76.7442	0.0778052	3.65942	10.855	47.6767	0.0325921	0.696751	6.52706	3.64816	0.617308	0.0508359	2913.55	4376.92	1067.18	First Pass	PI088292		III	N WTSaNBr SBlBl	Jilin	China	1930	02U-2731	02U	2731
109	40	45	2285	4	89.312	5.55817	8.22171	2573.57	1.80657	6740.8	3073.23	20024.8	3194.78	21.9853	81.0916	0.0840761	3.18672	11.9659	45.22	0.0383076	0.886101	6.50365	3.31904	0.592826	0.0457606	3079.01	3468.26	962.561	First Pass	PI088292		III	N WTSaNBr SBlBl	Jilin	China	1930	02U-2731	02U	2731
110	156	162	7202	12	105.931	12.5796	10.733	2845.82	5.87441	7935.76	2868.26	19163.3	2465.78	21.8616	45.7812	0.072648	2.88962	11.3604	34.3114	0.0557288	1.34413	8.48198	2.87798	-0.205061	-0.000788321	2259.29	2133.92	856.774	First Pass	PI088294-1		II	N WTESspBr DYY	Jilin	China	1930	06U-3388	06U	3388
110	101	116	7156	12	96.252	9.66881	14.6865	2953	3.9354	8701.53	2993.79	19771.8	2055.79	21.6188	38.2586	0.0610193	4.09335	11.359	43.6363	0.062923	0.53224	9.33387	2.6404	0.145523	0.0211172	2118.29	5624.89	778.592	First Pass	PI088294-1		II	N WTESspBr DYY	Jilin	China	1930	06U-3388	06U	3388
110	133	148	7188	12	90.169	10.4778	11.8331	3141.15	5.7541	9358.13	3104.44	20716.3	2744.82	30.7624	50.286	0.113804	3.41257	11.3344	42.0023	0.0669912	0.704069	7.52045	3.58904	2.13867	0.0040398	2754.66	4409.29	764.779	First Pass	PI088294-1		II	N WTESspBr DYY	Jilin	China	1930	06U-3388	06U	3388
110	188	206	7246	12	97.575	8.33533	12.9763	2785.7	4.95287	9163.11	2926.05	20172.1	2366.36	23.0805	36.6741	0.0722861	3.52101	12.4404	36.44	0.0618407	0.772618	9.43227	2.43665	0.590816	0.0520675	2138.63	3787.18	971.155	First Pass	PI088294-1		II	N WTESspBr DYY	Jilin	China	1930	06U-3388	06U	3388
110	165	184	7224	12	89.393	17.68	24.89	2674.49	5.7464	10107.3	3204.35	20896.6	2909.77	34.9401	38.4626	0.0811766	3.81518	11.8974	41.1815	0.0656307	1.17062	12.0022	3.94252	0.423693	0.00841467	1741.07	2737.32	738.046	First Pass	PI088294-1		II	N WTESspBr DYY	Jilin	China	1930	06U-3388	06U	3388
110	124	144	7184	12	128.057	13.3646	12.0213	2619.67	3.57714	7341.68	3060.46	18829.9	2406.45	25.3774	68.8717	0.0697638	5.55466	10.6672	37.2031	0.046222	0.835277	9.06497	2.32505	0.882569	0.00571261	2077.22	3664.01	1035.01	First Pass	PI088294-1		II	N WTESspBr DYY	Jilin	China	1930	06U-3388	06U	3388
111	145	174	814	2	145.183	22.3486	8.76956	3281.05	8.23153	6291.22	3099.22	20047.5	2625.18	22.0649	113.885	0.0623943	4.91067	12.401	43.8216	0.0327029	0.661604	5.53898	2.98934	0.882835	0.0434343	3619.35	4684.41	878.178	First Pass	PI088295		I	D WGENTn SYY	Northeast China	China	1930	00U-399	00U	399
111	144	160	800	2	272.886	38.4008	6.42897	3311.57	6.41582	6241.97	3305.39	19681.1	2466.69	24.3742	89.0946	0.0483677	8.06738	14.906	50.5252	0.0141878	0.458273	7.35093	2.78711	0.41595	0.0625238	2677.36	7212.71	885.035	First Pass	PI088295		I	D WGENTn SYY	Northeast China	China	1930	00U-399	00U	399
111	176	193	833	2	223.765	32.0974	4.45517	2992.67	5.62474	6261.87	3357.56	19198	2509.05	24.4342	102.938	0.0439477	4.80446	14.2015	45.763	0.0191431	0.485385	6.8733	3.23952	0.336296	0.0464986	2793.13	6917.32	774.514	First Pass	PI088295		I	D WGENTn SYY	Northeast China	China	1930	00U-399	00U	399
111	177	192	832	2	217.625	27.7871	4.11736	2549.23	4.13963	4878.12	3091.03	16850.7	2161.92	24.5468	86.7593	0.0444778	5.30114	9.30409	37.4461	0.0190063	0.697153	5.54481	2.394	0.249989	0.0534239	3039	4433.79	903.056	First Pass	PI088295		I	D WGENTn SYY	Northeast China	China	1930	00U-399	00U	399
111	113	126	766	2	215.212	43.4869	183.96	2987.66	9.57074	5595.19	3558.32	17642.5	2058.31	21.7183	104.344	0.0403778	4.48018	11.4137	42.9135	0.0159976	0.617801	6.83014	3.52743	0.331593	0.0459935	2583.03	5759.64	583.514	First Pass	PI088295		I	D WGENTn SYY	Northeast China	China	1930	00U-399	00U	399
111	112	125	765	2	189.51	35.2428	6.18514	4195.13	4.53525	7794.4	3478.62	17736.8	5497.23	39.7805	105.637	0.0659596	5.90755	13.2854	52.7794	0.0239443	0.339846	6.23558	6.11147	0.602699	0.0345489	2844.46	10235.9	899.495	First Pass	PI088295		I	D WGENTn SYY	Northeast China	China	1930	00U-399	00U	399
112	20	23	7383	12	143.797	13.0553	10.4766	3738.86	3.83399	7467.27	3240.01	17790.6	2431.01	21.3927	71.0687	0.038244	4.38622	12.9962	40.8427	0.0404683	1.0835	9.1853	2.13552	0.079418	0.0466836	1936.86	2990.33	1138.37	First Pass	PI088305		III	S WGENDbr DYBf Wa	Liaoning	China	1930	06U-3668	06U	3668
112	84	82	7442	12	140.215	15.1175	16.1141	3070.34	2.85004	6747.34	2946.5	18820.6	2822.77	21.7978	78.0384	0.0352139	4.07658	11.7066	37.4273	0.0413855	1.1649	7.7757	2.96992	-0.218929	0.0361792	2420.44	2529.4	950.454	First Pass	PI088305		III	S WGENDbr DYBf Wa	Liaoning	China	1930	06U-3668	06U	3668
112	45	50	7410	12	132.612	12.6871	18.1607	3097.28	2.93592	7944.88	3112.64	20023.4	1991.42	21.1406	54.2295	0.0312969	2.54711	11.9468	37.0693	0.0439611	0.683967	7.31579	1.93526	-0.440131	0.0329008	2737.01	4550.86	1029.02	First Pass	PI088305		III	S WGENDbr DYBf Wa	Liaoning	China	1930	06U-3668	06U	3668
112	77	89	7449	12	138.37	12.76	16.2572	3084.82	3.6856	7185.99	3203.95	18683.3	1958.64	20.7375	56.1655	0.0332421	2.77272	12.0194	42.6264	0.0423227	0.682777	8.2549	2.10737	-0.431235	0.0491757	2263.3	4692.53	929.424	First Pass	PI088305		III	S WGENDbr DYBf Wa	Liaoning	China	1930	06U-3668	06U	3668
112	52	64	7424	12	130.061	15.1552	24.5996	3098.61	3.796	7676.71	3250.66	19692.2	2224.23	23.7343	148.492	0.0434471	5.18857	11.5655	44.9754	0.0448313	1.09622	11.2433	2.43282	0.307988	0.0658874	1751.46	2965.32	914.259	First Pass	PI088305		III	S WGENDbr DYBf Wa	Liaoning	China	1930	06U-3668	06U	3668
112	13	15	7375	12	145.381	16.8177	9.60093	3118.71	4.03762	7064.93	2983.69	17483.5	2619.58	27.4655	49.6239	0.0291399	3.53311	10.003	36.9059	0.0402577	0.984884	8.61439	3.56271	0.0190242	0.0409248	2029.57	3029.48	735.277	First Pass	PI088305		III	S WGENDbr DYBf Wa	Liaoning	China	1930	06U-3668	06U	3668
113	106	110	1390	3	180.01	22.4484	11.9376	3308.12	4.84609	6805.35	3371.14	19251.6	2329.9	23.5035	88.5882	0.0685108	7.70733	11.3031	37.3727	0.0243863	0.713974	7.20341	3.6382	1.72896	0.0621059	2672.57	4721.65	640.399	First Pass	PI088306		III	D WGENBr DYLbf	Northeast China	China	1930	01U-2670	01U	2670
113	138	154	1434	3	200.533	21.1944	6.07922	2681.81	5.27269	5861.44	3514.84	19904.9	1133.99	20.8736	80.0788	0.0618624	3.63766	7.95394	27.9952	0.0229104	0.729227	5.97369	1.55262	0.909845	0.0630356	3332.09	4819.95	730.373	First Pass	PI088306		III	D WGENBr DYLbf	Northeast China	China	1930	01U-2670	01U	2670
113	170	199	1479	3	205.624	18.7341	5.4627	2835.12	5.66765	6267.13	3347.59	19344.4	1405.81	23.2147	98.9338	0.0778438	5.19581	8.51101	32.2136	0.0241106	0.783648	10.484	2.24079	1.99304	0.0789599	1845.14	4271.81	627.37	First Pass	PI088306		III	D WGENBr DYLbf	Northeast China	China	1930	01U-2670	01U	2670
113	183	212	1492	3	171.804	19.8346	7.78277	3419.78	7.7234	5162.97	3473.07	18049	2144.25	23.4866	89.469	0.0705077	4.73189	11.5608	28.1874	0.0276699	1.07497	8.40645	4.45683	1.61437	0.0728412	2147.04	3230.86	481.116	First Pass	PI088306		III	D WGENBr DYLbf	Northeast China	China	1930	01U-2670	01U	2670
113	119	133	1413	3	182.813	26.2549	9.73188	2886.35	6.28198	6520.62	3946.79	21114.9	1336.67	24.0033	92.7823	0.106857	4.11955	9.69045	29.6636	0.0255016	1.33662	6.32495	2.50872	2.01919	0.0787651	3338.35	2952.81	532.811	First Pass	PI088306		III	D WGENBr DYLbf	Northeast China	China	1930	01U-2670	01U	2670
113	151	167	1447	3	203.328	16.4602	5.35379	3464.43	5.02424	7517.97	3424.54	19716.9	2210.96	23.5242	106.557	0.0988612	5.88654	11.8117	34.5975	0.022321	0.725479	5.95814	3.27351	1.52688	0.0688049	3309.24	4720.39	675.41	First Pass	PI088306		III	D WGENBr DYLbf	Northeast China	China	1930	01U-2670	01U	2670
114	126	142	3662	6	123.694	16.0461	7.98781	2103.77	2.35892	5245.1	3037.55	19053	2766.96	18.5748	78.4102	0.027902	4.41568	13.4075	35.9574	0.0295055	1.09548	12.529	4.33874	1.56491	0.0445033	1520.71	2772.81	637.733	First Pass	PI088444	Chinghuangtou	IV	D WGENDbr SYBf	Northeast China	China	1930	03U-2464	03U	2464
114	158	176	3696	6	121.921	13.991	5.78462	2220.5	1.70157	4829.09	2904.44	16767.8	3118.55	17.9891	82.9133	0.0298864	3.97336	12.7163	33.5806	0.0308218	0.63296	12.7588	5.56734	1.39146	0.0391522	1314.21	4588.67	560.15	First Pass	PI088444	Chinghuangtou	IV	D WGENDbr SYBf	Northeast China	China	1930	03U-2464	03U	2464
114	190	204	3724	6	132.926	23.0539	4.97246	2048.89	2.69362	4456.39	3159.06	16739	1939.13	15.7931	58.7175	0.0235535	2.56647	7.68237	29.8997	0.0304386	0.545663	9.41548	3.75858	1.09081	0.0502473	1777.82	5789.4	515.921	First Pass	PI088444	Chinghuangtou	IV	D WGENDbr SYBf	Northeast China	China	1930	03U-2464	03U	2464
114	99	118	3638	6	161.648	20.706	3.92722	1947.9	2.2194	5894.79	3210.55	18035.6	2399.72	23.0973	72.812	0.02323	4.25561	12.1507	41.1541	0.0232357	0.677052	12.4352	4.06907	1.19267	0.0389395	1450.36	4741.95	589.746	First Pass	PI088444	Chinghuangtou	IV	D WGENDbr SYBf	Northeast China	China	1930	03U-2464	03U	2464
114	131	136	3656	6	126.899	11.1629	5.65851	2944.62	2.32777	6298.75	3029.32	16766	4906.08	20.1762	74.9077	0.0355547	3.50911	12.0638	41.9599	0.0294504	0.987597	7.00697	10.8471	1.4088	0.0327857	2392.76	3067.37	452.293	First Pass	PI088444	Chinghuangtou	IV	D WGENDbr SYBf	Northeast China	China	1930	03U-2464	03U	2464
114	163	182	3702	6	120.356	15.6103	5.53327	2205.1	1.97438	6119.98	3299.6	18527	3071.2	16.5837	89.8235	0.035467	6.57775	13.536	49.162	0.0323738	1.06941	15.005	6.33444	1.99224	0.0384615	1234.72	3085.43	484.841	First Pass	PI088444	Chinghuangtou	IV	D WGENDbr SYBf	Northeast China	China	1930	03U-2464	03U	2464
115	277	320	7040	11	162.115	18.5209	4.21592	2296.88	3.50634	6957.64	3040.14	21144.7	2354.99	21.9353	77.2512	0.048796	5.0502	14.2379	42.9336	0.0346877	1.12563	10.2143	1.95527	0.717875	0.0415401	2070.1	2700.83	1204.43	First Pass	PI088497	Taisho 24-9	I	D WGENTn IYY	Northeast China	China	1930	06U-3176	06U	3176
115	236	259	6979	11	131.227	17.2933	3.53718	2579.29	3.58518	7044.23	2850.88	20864	2300.81	21.4776	69.9089	0.0488214	2.78982	10.1695	30.6229	0.041104	1.74708	9.87947	2.40071	0.819103	0.0378684	2111.85	1631.79	958.387	First Pass	PI088497	Taisho 24-9	I	D WGENTn IYY	Northeast China	China	1930	06U-3176	06U	3176
115	245	273	6993	11	139.629	17.3708	3.7585	3327.72	3.46181	7262.46	3358.38	18840.5	3194.91	21.4174	61.4205	0.0432834	6.13309	13.0764	45.3327	0.0377553	1.63117	8.63232	4.23349	0.838627	0.0658103	2182.56	2058.88	754.677	First Pass	PI088497	Taisho 24-9	I	D WGENTn IYY	Northeast China	China	1930	06U-3176	06U	3176
115	204	227	6947	11	125.904	16.9373	6.80752	2339.26	3.75533	7378.5	2810.91	20798.7	2048.05	21.6734	65.0634	0.0453452	3.69202	11.9586	37.1477	0.0403997	1.55619	10.1304	2.507	0.902144	0.0400514	2053.11	1806.28	816.933	First Pass	PI088497	Taisho 24-9	I	D WGENTn IYY	Northeast China	China	1930	06U-3176	06U	3176
115	213	232	6952	11	121.167	24.6246	4.60457	2422.64	3.05981	6098.23	2558.87	18669.4	2145.91	27.8647	67.03	0.0730234	3.2537	8.59561	34.3166	0.0433823	2.03374	11.9874	2.87181	0.761824	0.0247364	1557.41	1258.21	747.232	First Pass	PI088497	Taisho 24-9	I	D WGENTn IYY	Northeast China	China	1930	06U-3176	06U	3176
115	268	298	7018	11	107.316	15.2447	5.96068	4033.71	3.84162	7760.4	3073.73	19278.8	4186.13	25.717	86.1279	0.0668321	4.26216	18.6271	54.2295	0.0460109	1.57319	6.40424	4.73395	0.800616	0.0385502	3010.32	1953.82	884.28	First Pass	PI088497	Taisho 24-9	I	D WGENTn IYY	Northeast China	China	1930	06U-3176	06U	3176
116	100	117	7797	13	74.274	10.6136	5.0117	2824.22	3.26802	7653.2	2720.45	17236.7	1714.64	19.4378	62.9082	0.0691129	2.0942	7.79787	34.4884	0.0660263	1.09412	2.51278	2.2489	2.19289	0.116631	6859.6	2486.42	762.437	First Pass	PI088788		III	N WTENBr DBlBl	Liaoning	China	1930	06U-4340	06U	4340
116	164	183	7863	13	88.82	9.10416	9.27818	3300.68	4.19354	7911.08	3259.25	18684	4253.93	24.2215	72.0941	0.0397432	5.008	12.4444	102.19	0.0581323	1.49691	11.8747	5.63798	0.776086	0.0912395	1573.43	2177.31	754.514	First Pass	PI088788		III	N WTENBr DBlBl	Liaoning	China	1930	06U-4340	06U	4340
116	157	175	7855	13	86.426	14.779	9.57503	2942.9	3.58554	7797.28	2882.79	18921.9	2675.59	23.1475	76.7313	0.0555112	4.32361	10.1441	35.6654	0.0568417	1.60496	10.9668	3.19957	0.866653	0.0727289	1725.38	1796.18	836.233	First Pass	PI088788		III	N WTENBr DBlBl	Liaoning	China	1930	06U-4340	06U	4340
116	189	205	7885	13	76.112	11.9462	12.2702	3043.51	3.50173	9650.51	3127.29	21246	2587.68	23.8657	75.57	0.0581481	4.82264	12.2684	40.682	0.0628985	1.29518	12.0018	4.8277	1.35667	0.0865502	1770.23	2414.56	536.007	First Pass	PI088788		III	N WTENBr DBlBl	Liaoning	China	1930	06U-4340	06U	4340
116	132	135	7815	13	102.863	21.9471	5.45806	2760.28	3.56325	7097.62	2841.17	17592	2590.14	19.6957	63.1856	0.0296309	6.93367	9.74401	35.9252	0.0492438	2.26725	17.5784	3.01927	0.720311	0.0732374	1000.77	1253.14	857.869	First Pass	PI088788		III	N WTENBr DBlBl	Liaoning	China	1930	06U-4340	06U	4340
116	125	143	7823	13	106.215	15.0536	11.8471	2915.28	2.70873	7134.35	2878.3	19382.3	2805.93	20.8165	66.5684	0.0431099	5.16935	8.79376	38.1324	0.0466978	1.17216	15.4287	3.38336	0.54083	0.0885118	1256.25	2455.55	829.333	First Pass	PI088788		III	N WTENBr DBlBl	Liaoning	China	1930	06U-4340	06U	4340
117	127	140	3660	6	231.298	22.4108	2.99069	2410.52	1.61859	5479.13	3103.78	15278.2	3587.86	18.2316	82.8054	0.022205	8.88182	12.3404	43.0587	0.0173892	0.337847	9.75066	5.9401	1.00873	0.0187729	1566.89	9186.93	604.007	First Pass	PI088820N	(Heihokuta)	IV	N PGESspTn SYY	Pyongan Puk	North Korea	1930	03U-2466	03U	2466
117	98	119	3639	6	250.976	29.2312	3.67101	3581.7	3.09759	6529.87	3517.11	17309.5	3437.93	16.6204	88.4069	0.0437778	5.57473	12.8985	45.2588	0.020078	0.518859	8.41889	7.82896	0.649167	0.0373015	2056.03	6778.54	439.129	First Pass	PI088820N	(Heihokuta)	IV	N PGESspTn SYY	Pyongan Puk	North Korea	1930	03U-2466	03U	2466
117	130	137	3657	6	283.907	22.7008	4.49346	2578.11	2.07339	6316.27	3119.54	17367.8	2243.37	14.3652	82.2089	0.0368374	5.71363	12.3298	43.0994	0.0163171	0.550186	6.55446	4.84381	0.476053	0.0368672	2649.76	5669.98	463.142	First Pass	PI088820N	(Heihokuta)	IV	N PGESspTn SYY	Pyongan Puk	North Korea	1930	03U-2466	03U	2466
117	162	180	3700	6	210.488	20.5142	4.65562	3048.55	2.3653	5897.45	3144.63	15685.2	5379.76	24.0935	84.9086	0.0290059	8.65985	14.6474	49.3195	0.0205312	0.324954	14.6815	11.8289	0.589116	0.0283373	1068.36	9677.14	454.799	First Pass	PI088820N	(Heihokuta)	IV	N PGESspTn SYY	Pyongan Puk	North Korea	1930	03U-2466	03U	2466
117	159	177	3697	6	243.471	24.1943	8.73957	2860.71	2.12693	4887.91	3335.28	15360.1	2823.65	11.6895	78.8961	0.0268469	5.28085	11.0187	40.6679	0.0194286	0.5594	8.94948	5.62148	0.411986	0.0256173	1716.31	5962.24	502.295	First Pass	PI088820N	(Heihokuta)	IV	N PGESspTn SYY	Pyongan Puk	North Korea	1930	03U-2466	03U	2466
117	191	203	3723	6	226.15	33.5653	3.2934	2666.29	2.07705	5443.75	3302.66	17194.8	2564.19	13.1493	87.728	0.0498805	5.93412	12.2367	38.4304	0.0193754	0.724331	6.17564	4.29105	0.920572	0.0533158	2784.3	4559.61	597.567	First Pass	PI088820N	(Heihokuta)	IV	N PGESspTn SYY	Pyongan Puk	North Korea	1930	03U-2466	03U	2466
118	100	117	7157	12	129.341	10.293	16.8226	2694.92	2.74342	7026.94	3271.46	17563.5	2396.23	20.1486	73.0331	0.0531183	5.70241	13.6493	40.6803	0.0454419	0.554913	9.8475	3.60997	-0.263263	0.0185879	1783.55	5895.46	663.78	First Pass	PI089003-1		II	N PLtENBl DBrBr	Northeast China	China	1930	06U-3405	06U	3405
118	164	183	7223	12	90.746	8.45702	15.5793	3309.85	3.78255	8383.58	3274.11	18899.3	3638.94	34.5165	44.7003	0.0600497	5.21419	14.0146	43.4169	0.0669492	0.67175	10.9247	5.68419	-0.712118	0.0146451	1729.96	4874	640.187	First Pass	PI089003-1		II	N PLtENBl DBrBr	Northeast China	China	1930	06U-3405	06U	3405
118	157	175	7215	12	121.683	14.8757	7.58688	2856.39	3.06632	7567.32	3193.55	19246	2683.41	31.099	68.8025	0.0435348	8.96813	14.1868	48.8205	0.0487108	0.854894	13.0111	2.622	-0.278232	0.0207417	1479.2	3735.61	1023.42	First Pass	PI089003-1		II	N PLtENBl DBrBr	Northeast China	China	1930	06U-3405	06U	3405
118	189	205	7245	12	114.928	10.1274	11.3142	2747.67	2.93345	7478.38	3091.74	18620.8	3556.94	31.4925	14.9138	0.0376329	3.75174	10.7421	33.1551	0.0522588	0.64746	7.98953	5.10163	-0.666618	0.0151775	2330.66	4775.18	697.216	First Pass	PI089003-1		II	N PLtENBl DBrBr	Northeast China	China	1930	06U-3405	06U	3405
118	132	135	7175	12	101.426	7.43263	12.4846	3116.19	3.56931	9086.29	3375.58	19323.4	4022.01	23.9951	21.7039	0.0428717	5.76239	12.9123	49.3223	0.059459	0.786031	10.7103	6.67867	-0.560877	0.0359083	1804.19	4294.46	602.217	First Pass	PI089003-1		II	N PLtENBl DBrBr	Northeast China	China	1930	06U-3405	06U	3405
118	125	143	7183	12	115.624	13.9956	10.1742	2997.25	3.41498	7949.01	3148.72	19336.2	3002.15	29.4845	47.6251	0.042939	7.81933	13.8869	44.2658	0.0520695	1.05201	12.3551	3.53405	-0.424207	0.0872615	1565.03	2993.05	849.492	First Pass	PI089003-1		II	N PLtENBl DBrBr	Northeast China	China	1930	06U-3405	06U	3405
119	126	142	7182	12	133.99	11.7004	10.6334	2667.63	1.86501	7190.75	2972.63	16814.8	2570.35	22.1323	58.2436	0.0570271	4.20941	16.1912	44.5072	0.0440038	1.09656	7.06109	3.12242	1.52838	0.00772664	2381.33	2710.86	823.193	First Pass	PI089008		II	N PTENDbr SLgnBl Sph	Northeast China	China	1930	06U-3409	06U	3409
119	158	176	7216	12	109.229	11.7071	12.8185	2768.79	1.76749	8373.93	3067.62	16842	2679.51	29.0067	19.2165	0.0469839	2.62456	14.1408	37.9974	0.0550387	0.584207	7.89069	3.57424	0.485303	0.00288562	2134.41	5250.92	749.674	First Pass	PI089008		II	N PTENDbr SLgnBl Sph	Northeast China	China	1930	06U-3409	06U	3409
119	190	204	7244	12	63.681	6.83484	21.2514	2536.14	3.91224	8261.68	3024.05	16156.6	1364.24	19.842	-21.5877	0.0649662	3.24868	20.5617	36.4814	0.0959449	1.32236	6.36725	1.20846	0.164191	-0.0046979	2537.46	2286.85	1128.9	First Pass	PI089008		II	N PTENDbr SLgnBl Sph	Northeast China	China	1930	06U-3409	06U	3409
119	99	118	7158	12	94.71	9.39831	11.3384	2306.06	2.76226	8158.89	3157.97	15131.5	2354.13	24.537	12.7621	0.0466994	3.4844	10.7958	47.9544	0.0651804	0.633087	7.50499	3.0612	2.62231	0.00785308	2016.19	4988.21	769.022	First Pass	PI089008		II	N PTENDbr SLgnBl Sph	Northeast China	China	1930	06U-3409	06U	3409
119	131	136	7176	12	112.66	8.4807	19.1941	2835.56	2.24782	8199.04	2838.11	17989.1	2183.71	23.3068	59.7313	0.0584433	2.89823	15.2244	44.682	0.0530743	0.577727	9.01934	3.14702	0.942209	0.0156882	1994.5	4912.55	693.896	First Pass	PI089008		II	N PTENDbr SLgnBl Sph	Northeast China	China	1930	06U-3409	06U	3409
119	163	182	7222	12	116.305	10.4061	16.0091	2957.16	3.23678	7465.86	2995.98	17339	2258.89	24.4638	38.0164	0.0656764	3.84622	15.1463	41.8916	0.0512923	1.4485	7.77283	2.10563	1.15177	0.00772156	2230.71	2068.34	1072.78	First Pass	PI089008		II	N PTENDbr SLgnBl Sph	Northeast China	China	1930	06U-3409	06U	3409
120	214	230	6950	11	150.833	15.9653	4.91217	3049.19	2.28015	6791.84	3137.72	17804.3	2478.97	18.3465	79.4899	0.041754	4.5546	14.1697	40.5178	0.0347094	1.4653	12.2068	2.50395	0.327903	0.0259232	1458.56	2141.35	990.021	First Pass	PI089060		I	S PGENBl IYY	Northeast China	China	1930	06U-3182	06U	3182
120	235	260	6980	11	178.807	19.5957	2.42944	3288.15	2.73419	8217.9	3304.9	20975.3	2456.64	21.8337	87.5732	0.0577775	6.01067	15.425	47.8448	0.0300951	1.33082	8.52124	2.32236	0.589315	0.0377964	2461.53	2483.36	1057.82	First Pass	PI089060		I	S PGENBl IYY	Northeast China	China	1930	06U-3182	06U	3182
120	278	319	7039	11	171.502	18.5395	3.27579	3036.39	2.34141	7244.44	3065.49	18409	3979.86	27.4071	81.4491	0.061366	4.25879	11.1449	37.2639	0.0323541	1.1055	10.5058	4.67974	0.663107	0.0337902	1752.27	2772.95	850.445	First Pass	PI089060		I	S PGENBl IYY	Northeast China	China	1930	06U-3182	06U	3182
120	246	274	6994	11	122.684	14.8956	3.54814	2775.24	2.95554	6768.53	2872.56	18017.5	3246.19	27.5482	65.4168	0.0433527	3.60564	10.8027	35.1845	0.0412732	1.70137	12.6679	4.11001	0.550011	0.025651	1422.3	1688.38	789.825	First Pass	PI089060		I	S PGENBl IYY	Northeast China	China	1930	06U-3182	06U	3182
120	203	226	6946	11	153.495	19.1881	7.08482	3108.79	2.44872	6642.98	2983.24	18876.3	2772.26	25.7039	75.8712	0.0445176	2.55454	10.0993	37.9476	0.0334208	1.63481	5.66328	3.83542	0.428778	0.0388037	3333.1	1824.82	722.804	First Pass	PI089060		I	S PGENBl IYY	Northeast China	China	1930	06U-3182	06U	3182
120	267	297	7017	11	135.181	15.5774	4.2555	3017.1	2.98489	7852.53	3119.51	20342.2	3579.75	24.6595	80.7675	0.0674054	4.01577	15.7262	43.1949	0.0371797	1.06719	7.90808	5.03295	0.499724	0.03416	2572.34	2923.11	711.262	First Pass	PI089060		I	S PGENBl IYY	Northeast China	China	1930	06U-3182	06U	3182
121	196	218	8538	14	124.422	17.7082	30.8715	2180.58	2.09788	4972.49	2675.79	18100	1540.37	16.9996	51.8532	0.0247185	2.68907	7.19807	28.8425	0.040401	0.391521	8.77732	2.93768	0.675088	0.0345868	2062.13	6834.37	524.348	First Pass	PI089061-3		IV	N WLtENTn IYBr	Northeast China	China	1930	07U-5787	07U	5787
121	260	286	8606	14	150.712	17.9285	6.89994	2048.13	1.48219	6002.99	2788.1	22259	711.847	16.1437	68.0946	0.0221518	5.71334	13.167	39.7402	0.0351456	0.463944	9.22288	0.865551	0.753518	0.0404322	2413.45	6009.56	822.421	First Pass	PI089061-3		IV	N WLtENTn IYBr	Northeast China	China	1930	07U-5787	07U	5787
121	253	294	8614	14	162.41	18.41	4.32248	1951.61	2.04	5894.06	3243.87	17025	1820.18	20.8809	66.3126	0.0269738	3.31384	9.5164	37.2135	0.0331906	0.829903	8.85665	2.16894	0.444015	0.0235221	1922.29	3908.73	839.201	First Pass	PI089061-3		IV	N WLtENTn IYBr	Northeast China	China	1930	07U-5787	07U	5787
121	285	312	8632	14	152.455	21.4579	4.66071	2149.75	1.52427	6251.21	2932.94	19803.9	996.036	20.496	76.0621	0.0464577	3.75797	10.5652	40.8079	0.0355695	1.22093	6.286	0.66831	0.622624	0.0462895	3150.48	2402.22	1490.38	First Pass	PI089061-3		IV	N WLtENTn IYBr	Northeast China	China	1930	07U-5787	07U	5787
121	228	254	8574	14	192.463	25.6846	5.35593	2442.11	1.95906	7197.88	3033.59	24738.5	1848.76	21.7365	91.9878	0.0467371	4.43981	11.5475	42.0247	0.0296688	0.622811	8.96618	1.96938	0.73472	0.0372827	2759.09	4870.8	938.752	First Pass	PI089061-3		IV	N WLtENTn IYBr	Northeast China	China	1930	07U-5787	07U	5787
121	221	246	8566	14	168.126	17.8655	3.52112	2307.23	1.638	7056.59	3102.64	18489.6	1242.07	20.2648	77.3485	0.0275433	9.70381	14.6758	39.1732	0.0311455	0.545009	8.61977	1.29722	2.06403	0.0180775	2145.02	5692.82	957.49	First Pass	PI089061-3		IV	N WLtENTn IYBr	Northeast China	China	1930	07U-5787	07U	5787
122	231	265	7625	12	158.799	16.3853	5.51337	2245.76	1.70031	6570.8	2721.47	17207.2	2454.22	18.4197	55.8477	0.0365321	2.51062	9.84557	29.8067	0.0365145	0.601821	9.25594	3.0098	-0.228627	0.0506006	1859.05	4522.05	815.408	First Pass	PI089128	Tsurunoko	IV	N PTENBr SYBl	unknown	Japan	1930	06U-3922	06U	3922
122	282	315	7675	12	139.621	16.2184	10.092	2556.1	2.41095	7031.37	2900.98	20391	1893.37	19.2988	74.5129	0.0401161	2.56799	12.2684	37.4077	0.0417047	0.974999	8.15853	2.19566	-0.149178	0.0297576	2499.35	2975.36	862.326	First Pass	PI089128	Tsurunoko	IV	N PTENBr SYBl	unknown	Japan	1930	06U-3922	06U	3922
122	218	243	7603	12	107.286	12.0136	15.4275	3094.14	2.34171	7859.43	3058.51	17421.8	4225.03	22.665	33.6744	0.0333771	2.87493	8.87658	31.6854	0.0543453	1.0413	7.28107	4.35753	-0.225978	0.0373517	2392.76	2937.2	969.591	First Pass	PI089128	Tsurunoko	IV	N PTENBr SYBl	unknown	Japan	1930	06U-3922	06U	3922
122	199	222	7582	12	172.67	15.9938	10.6578	3067.56	1.3197	7090.52	2979.91	19269.7	2549.75	21.2978	74.9545	0.031052	1.73573	10.1903	31.9527	0.0335498	1.20188	7.68065	3.00488	-0.0295693	0.0297942	2508.86	2479.38	848.537	First Pass	PI089128	Tsurunoko	IV	N PTENBr SYBl	unknown	Japan	1930	06U-3922	06U	3922
122	250	278	7638	12	150.226	17.8754	9.949	3002.26	1.9073	7172.78	3021.19	17757.5	3265.83	20.3506	82.0058	0.0358604	2.84856	11.1683	31.6638	0.0386706	0.733702	9.74279	3.27149	-0.274641	0.0380135	1822.62	4117.74	998.27	First Pass	PI089128	Tsurunoko	IV	N PTENBr SYBl	unknown	Japan	1930	06U-3922	06U	3922
122	263	283	7643	12	114.416	15.0928	10.9172	2242.71	2.41852	8219.13	3303.02	18955.4	2534.89	30.3101	24.5633	0.0440178	2.56097	11.5219	40.8356	0.0509914	1.11518	9.82222	2.3836	0.250111	0.0177434	1929.85	2961.86	1063.47	First Pass	PI089128	Tsurunoko	IV	N PTENBr SYBl	unknown	Japan	1930	06U-3922	06U	3922
123	85	95	7455	12	163.565	15.1354	12.1898	2929.19	2.30197	7671.11	3103.75	19263	4325.65	23.9876	111.248	0.069455	2.87946	15.0801	41.3439	0.035432	0.743584	5.75823	4.39928	0.90291	0.0420383	3345.29	4174.04	983.264	First Pass	PI089130	Muyonzon	III	N WGENBl SYY	Hamgyong Puk	North Korea	1930	06U-3697	06U	3697
123	44	49	7409	12	176.829	15.7639	11.3935	2565.95	2.07101	7495.18	3013	20148	2799.51	20.4295	102.166	0.0667085	2.509	11.7578	47.0822	0.032742	0.871827	6.64311	2.39077	0.721817	0.0239044	3032.92	3455.96	1170.97	First Pass	PI089130	Muyonzon	III	N WGENBl SYY	Hamgyong Puk	North Korea	1930	06U-3697	06U	3697
123	53	63	7423	12	210.698	16.6716	15.8923	2553.56	1.86626	7444.61	3477.56	18547.9	2649.15	25.9757	104.618	0.0551964	1.48804	9.93024	35.7822	0.0273324	0.918823	3.82398	2.24181	0.884734	0.0180998	4850.42	3784.79	1181.7	First Pass	PI089130	Muyonzon	III	N WGENBl SYY	Hamgyong Puk	North Korea	1930	06U-3697	06U	3697
123	12	2	7362	12	127.583	12.6037	11.0475	2298.19	2.02803	7550.03	2949.35	19273.4	1863.89	19.9006	56.7884	0.0289679	1.38155	13.5524	42.8546	0.0457256	1.46098	7.91201	2.05467	-0.367365	0.0165395	2435.97	2018.75	907.15	First Pass	PI089130	Muyonzon	III	N WGENBl SYY	Hamgyong Puk	North Korea	1930	06U-3697	06U	3697
123	21	24	7384	12	219.239	21.8255	5.85769	2898.42	1.86997	8623.14	3374.56	21399.1	2013.88	22.3685	107.2	0.0661879	1.66769	12.7772	43.701	0.0259687	0.769094	4.09716	2.19226	1.71489	0.03858	5222.92	4387.71	918.633	First Pass	PI089130	Muyonzon	III	N WGENBl SYY	Hamgyong Puk	North Korea	1930	06U-3697	06U	3697
123	76	90	7450	12	228.219	19.9167	10.3792	3046.52	1.7888	9734.62	3559.14	19558.6	2950.39	27.854	219.903	0.0980622	2.63121	15.9696	52.7733	0.0251992	0.663862	6.01461	2.27249	0.841093	0.0369974	3251.85	5361.26	1298.31	First Pass	PI089130	Muyonzon	III	N WGENBl SYY	Hamgyong Puk	North Korea	1930	06U-3697	06U	3697
124	102	115	9075	15	172.415	26.2345	23.2827	2579.73	2.59574	5423.71	3028.8	18184.4	2231.8	30.946	94.7419	0.0572221	3.86303	11.1075	32.7117	0.0285584	0.48083	10.5962	6.9839	1.09231	0.0143975	1716.12	6299.11	319.564	First Pass	PI089134	Mentou	III	N PTESspBr SYTn	Hamgyong Puk	North Korea	1930	08U-1500	08U	1500
124	166	185	9145	15	192.143	22.2936	12.1968	2309.94	4.36311	5101.16	2779.64	16810.1	1661.28	25.5198	81.056	0.0605187	3.45181	10.1595	31.9683	0.0249317	0.363769	8.41727	4.79655	0.487267	0.0148349	1997.1	7641.24	346.349	First Pass	PI089134	Mentou	III	N PTESspBr SYTn	Hamgyong Puk	North Korea	1930	08U-1500	08U	1500
124	155	163	9123	15	169.416	28.3009	17.2309	2735.34	5.64142	6463.17	2701.29	18923	1913.78	24.2038	94.8077	0.0760259	5.95333	13.6674	37.6334	0.0305912	0.706496	11.4496	5.31174	0.619773	0.0147515	1652.72	3823.51	360.292	First Pass	PI089134	Mentou	III	N PTESspBr SYTn	Hamgyong Puk	North Korea	1930	08U-1500	08U	1500
124	187	207	9167	15	178.251	25.0833	17.8116	2763.19	4.59713	5808.54	3277.27	20050.8	1669.76	23.5175	92.3126	0.0599306	3.58659	10.1291	32.2619	0.0278084	0.672434	9.66943	5.87485	0.53134	0.0277358	2073.63	4873.74	284.221	First Pass	PI089134	Mentou	III	N PTESspBr SYTn	Hamgyong Puk	North Korea	1930	08U-1500	08U	1500
124	123	145	9105	15	188.824	24.2337	13.3084	2298.92	1.92884	4856.72	2955.72	17312.4	1420.93	19.2727	83.3466	0.0550223	3.68407	12.3912	36.6382	0.0255554	0.466708	12.5288	4.44798	1.14305	0.0132423	1381.81	6333.13	319.455	First Pass	PI089134	Mentou	III	N PTESspBr SYTn	Hamgyong Puk	North Korea	1930	08U-1500	08U	1500
124	134	149	9109	15	204.3	27.3772	19.7759	2335.61	2.06153	5316.73	2953.92	18900.4	1699.63	27.2169	81.9614	0.0563049	3.94383	11.2898	38.5489	0.0240374	0.425814	9.58226	4.38409	0.406989	0.0323501	1972.44	6937.11	387.682	First Pass	PI089134	Mentou	III	N PTESspBr SYTn	Hamgyong Puk	North Korea	1930	08U-1500	08U	1500
125	22	25	7385	12	183.873	15.8444	10.1015	2685.52	2.31802	6112.26	2713.32	17900.1	1907.21	18.8177	104.971	0.0743661	2.33186	13.1282	32.6893	0.0312656	1.09844	4.78597	1.18507	0.89179	0.0294487	3740.13	2470.16	1609.37	First Pass	PI089152	Hakuchuta	III	N PGENTn SYIb	Hamgyong Puk	North Korea	1930	06U-3701	06U	3701
125	43	48	7408	12	192.267	16.7735	13.6596	2622.04	2.33025	5796.25	2748	18219.9	1109.63	18.1532	96.3142	0.0505029	1.94516	10.6353	29.4354	0.0300206	0.980587	8.35042	0.72889	0.521993	0.0205063	2181.91	2802.4	1522.36	First Pass	PI089152	Hakuchuta	III	N PGENTn SYIb	Hamgyong Puk	North Korea	1930	06U-3701	06U	3701
125	86	96	7456	12	152.925	12.2834	13.9032	2607.21	2.91473	6122.4	3025.55	18406.8	1911.2	19.3282	49.5353	0.0462613	1.17942	11.5647	31.1117	0.0377672	1.12174	5.76415	1.50031	0.154919	0.0185644	3193.33	2697.19	1273.87	First Pass	PI089152	Hakuchuta	III	N PGENTn SYIb	Hamgyong Puk	North Korea	1930	06U-3701	06U	3701
125	54	62	7422	12	142.814	13.8494	13.3644	2461.46	2.26283	6004.35	2939.56	16545.8	2144.15	22.1716	44.9132	0.0516491	1.91542	7.08965	28.0464	0.040886	1.12322	8.46224	1.57029	0.573299	0.00687205	1955.25	2617.09	1365.44	First Pass	PI089152	Hakuchuta	III	N PGENTn SYIb	Hamgyong Puk	North Korea	1930	06U-3701	06U	3701
125	11	3	7363	12	154.766	19.7235	8.69674	2407.21	2.39184	6892.85	2777.13	17383.1	1510.42	25.9864	80.5256	0.0830874	6.77048	13.3298	50.0929	0.0373145	1.67356	10.1929	1.09704	5.15989	0.00473524	1705.42	1659.41	1376.81	First Pass	PI089152	Hakuchuta	III	N PGENTn SYIb	Hamgyong Puk	North Korea	1930	06U-3701	06U	3701
125	75	92	7452	12	171.228	15.7073	13.7335	3194.39	2.59521	7114.43	2994.72	17010.3	1638.83	21.2547	85.5814	0.0665348	1.31389	11.6783	31.4156	0.0337107	1.39998	4.26899	1.28054	1.58413	0.0438479	3984.61	2139.12	1279.8	First Pass	PI089152	Hakuchuta	III	N PGENTn SYIb	Hamgyong Puk	North Korea	1930	06U-3701	06U	3701
126	127	140	7180	12	186.67	13.6333	6.45765	2761.82	2.87841	6554.45	2952.09	16828.8	2266.8	23.7419	111.772	0.0593076	1.46417	9.21868	31.0047	0.0308269	0.414572	5.19857	1.74732	2.05899	0.0382645	3237.21	7120.81	1297.3	First Pass	PI089153	Wasenakuta	II	D PTENDbr DYTn	Hamgyong Puk	North Korea	1930	06U-3419	06U	3419
126	98	119	7159	12	179.13	18.9614	22.8449	3450.81	2.70604	5843.78	2954.54	15976	3639.65	28.6665	113.79	0.0539107	1.80716	7.50288	29.0834	0.0315714	0.549876	5.72877	3.20287	2.50333	0.0190326	2788.73	5373.1	1136.37	First Pass	PI089153	Wasenakuta	II	D PTENDbr DYTn	Hamgyong Puk	North Korea	1930	06U-3419	06U	3419
126	130	137	7177	12	160.67	15.5401	9.28054	3320.2	3.15199	7046.3	3048.12	19027.1	2423.39	21.9575	122.166	0.0600981	3.97884	13.6342	40.2526	0.0360913	0.624513	8.62957	2.63528	1.68659	0.0472221	2204.87	4880.79	919.597	First Pass	PI089153	Wasenakuta	II	D PTENDbr DYTn	Hamgyong Puk	North Korea	1930	06U-3419	06U	3419
126	162	180	7220	12	187.002	13.9964	8.4344	3253.98	3.35151	7585.11	3576.47	18474.8	4959.81	29.2469	94.3674	0.0662176	3.00892	10.8672	37.8496	0.0309889	0.564722	6.58648	4.50475	2.71299	0.0741242	2804.95	6333.15	1101.02	First Pass	PI089153	Wasenakuta	II	D PTENDbr DYTn	Hamgyong Puk	North Korea	1930	06U-3419	06U	3419
126	159	177	7217	12	182.089	17.6483	8.79434	2769.91	2.87236	6249.7	2886.83	17084.5	3078.29	25.0907	105.272	0.0525954	1.59301	10.0678	35.5942	0.0316861	0.393566	5.59856	3.27343	1.87591	0.0441128	3051.59	7335.07	940.387	First Pass	PI089153	Wasenakuta	II	D PTENDbr DYTn	Hamgyong Puk	North Korea	1930	06U-3419	06U	3419
126	191	203	7243	12	203.893	16.8511	5.62137	2994.52	2.96098	8846.94	3276.55	18975.3	3211.1	23.4042	177.311	0.0772879	2.88454	15.3182	36.8128	0.0280008	0.758776	6.13145	2.77274	2.36002	0.0459468	3094.76	4318.21	1158.1	First Pass	PI089153	Wasenakuta	II	D PTENDbr DYTn	Hamgyong Puk	North Korea	1930	06U-3419	06U	3419
127	97	120	7160	12	105.2	11.6965	15.7339	2729.3	3.63083	7386.97	3100.88	19414.3	3331.92	22.475	23.6406	0.0411267	5.28011	13.7276	41.3186	0.0579799	0.650144	9.05109	3.68061	1.6405	0.0860421	2144.97	4769.52	905.261	First Pass	PI089154	Chirumukon	II	N PTENBr SYBl	Hamgyong Puk	North Korea	1930	06U-3420	06U	3420
127	128	139	7179	12	105.685	8.71485	10.0529	2128.76	8.76496	7174.76	2874.28	17627.9	1494.11	21.0673	42.843	0.0411901	2.24493	12.3434	39.1393	0.0571639	0.785991	8.11694	0.927984	-0.412639	0.025023	2171.74	3656.88	1610.06	First Pass	PI089154	Chirumukon	II	N PTENBr SYBl	Hamgyong Puk	North Korea	1930	06U-3420	06U	3420
127	192	202	7242	12	103.043	9.71789	12.8567	3112.91	4.61297	8278	3063.69	18283.7	3315.4	27.0246	549.059	0.0574561	3.34256	13.3607	70.7756	0.0579799	1.28298	6.04828	4.04729	0.358536	0.0474969	3022.95	2387.95	819.166	First Pass	PI089154	Chirumukon	II	N PTENBr SYBl	Hamgyong Puk	North Korea	1930	06U-3420	06U	3420
127	161	179	7219	12	96.463	8.83526	15.0203	2956.4	5.64383	7881.88	2969.73	18909.2	2449.13	18.7063	67.398	0.0636378	3.36384	14.3935	36.3909	0.0623915	0.670415	9.8765	1.90244	0.121268	0.00131019	1914.56	4429.68	1287.37	First Pass	PI089154	Chirumukon	II	N PTENBr SYBl	Hamgyong Puk	North Korea	1930	06U-3420	06U	3420
127	129	138	7178	12	150.905	11.7873	7.73613	2615.79	4.12526	6790.04	3180.97	19686.2	3125.41	23.8837	82.8971	0.0558434	3.71988	15.0397	39.4591	0.0386206	0.610698	7.79768	3.33576	0.918418	0.0342844	2524.63	5208.73	936.943	First Pass	PI089154	Chirumukon	II	N PTENBr SYBl	Hamgyong Puk	North Korea	1930	06U-3420	06U	3420
127	160	178	7218	12	120.033	11.7698	10.2635	2385.11	3.74797	6702.31	2964.67	18254.7	3441.76	26.2965	24.5142	0.0369547	3.70896	12.2433	32.573	0.049562	0.621936	8.01495	4.13966	0.648978	0.0468164	2277.59	4766.84	831.411	First Pass	PI089154	Chirumukon	II	N PTENBr SYBl	Hamgyong Puk	North Korea	1930	06U-3420	06U	3420
128	156	162	9762	16	135.053	21.1936	6.95464	2249.62	3.94609	5016.38	2650.17	18772.1	2527.97	42.6369	67.8483	0.0533027	3.67236	6.25243	29.0027	0.0367062	1.42321	5.13186	3.78315	0.793621	0.0369535	3657.96	1862.11	668.219	First Pass	PI089154-2	(Chirumukon)	IV	N WTENBr IYBr	Hamgyong Puk	North Korea	1930	09U-3811	09U	3811
128	101	116	9716	16	94.697	19.024	13.0857	2429.72	2.16746	5595.11	3169.74	17612.3	1848.01	27.6205	81.3883	0.0546967	4.04596	10.6007	41.6524	0.0490851	1.10254	6.18352	3.69245	0.700361	0.0559324	2848.27	2874.93	500.484	First Pass	PI089154-2	(Chirumukon)	IV	N WTENBr IYBr	Hamgyong Puk	North Korea	1930	09U-3811	09U	3811
128	133	148	9748	16	118.435	15.4699	5.9572	2228.43	3.33598	6155.21	3322.27	19995	2463.6	35.1177	69.5581	0.0562071	3.70582	8.79244	31.4663	0.0410964	0.810662	7.53003	3.49274	1.01688	0.062315	2655.36	4098.21	705.347	First Pass	PI089154-2	(Chirumukon)	IV	N WTENBr IYBr	Hamgyong Puk	North Korea	1930	09U-3811	09U	3811
128	188	206	9806	16	81.954	7.80167	10.767	2809.09	3.3065	7118.53	3177.33	20197.6	1097.48	25.2407	78.3624	0.0671948	4.39225	11.3944	36.4899	0.0557388	1.17443	5.7153	1.49197	1.42098	0.0588358	3533.95	2705.43	735.589	First Pass	PI089154-2	(Chirumukon)	IV	N WTENBr IYBr	Hamgyong Puk	North Korea	1930	09U-3811	09U	3811
128	165	184	9784	16	78.028	11.5927	9.69183	2635.02	2.31311	6689.55	3368.27	18543.3	3104.37	30.7768	67.6323	0.0435185	5.26545	9.33686	34.3067	0.0602764	1.63831	7.34853	7.94055	1.15784	0.0533997	2523.41	2055.94	390.951	First Pass	PI089154-2	(Chirumukon)	IV	N WTENBr IYBr	Hamgyong Puk	North Korea	1930	09U-3811	09U	3811
128	124	144	9744	16	142.816	16.8167	4.86935	2279.33	1.91778	5026.1	3324.86	18040.7	2949.46	37.5764	61.0209	0.0469648	3.76005	6.85675	28.4424	0.0341365	0.876871	7.70712	5.66322	0.848723	0.0341504	2340.78	3791.73	520.81	First Pass	PI089154-2	(Chirumukon)	IV	N WTENBr IYBr	Hamgyong Puk	North Korea	1930	09U-3811	09U	3811
129	145	174	7214	12	159.93	12.0657	14.5217	2393.66	4.91277	6273.91	2839.51	16404.3	1586.8	18.5082	58.9806	0.0379706	0.783673	9.48186	27.9623	0.0367366	0.622396	5.31471	1.4581	1.09742	0.00516534	3086.58	4562.22	1088.27	First Pass	PI089156	Chonkon	II	N PGESspBr SYY	Hamgyong Puk	North Korea	1930	06U-3422	06U	3422
129	144	160	7200	12	200.429	15.2536	7.4077	2124.46	3.01532	7383.24	3348.78	16774.2	2656.5	22.1307	89.9161	0.0488432	2.33386	12.0391	41.9168	0.0284989	0.458671	5.74066	2.67018	2.35214	0.0272159	2922	7301.06	994.873	First Pass	PI089156	Chonkon	II	N PGESspBr SYY	Hamgyong Puk	North Korea	1930	06U-3422	06U	3422
129	176	193	7233	12	179.019	10.6683	10.5552	2391.49	3.14372	6588.8	3099.44	17491.4	2104.83	19.7292	58.1468	0.0568372	3.00548	12.0987	37.6295	0.0321673	0.678537	8.45349	1.73125	0.810541	0.020463	2069.13	4567.82	1215.79	First Pass	PI089156	Chonkon	II	N PGESspBr SYY	Hamgyong Puk	North Korea	1930	06U-3422	06U	3422
129	177	192	7232	12	126.529	13.7612	12.791	2463.77	5.5284	7064.97	2964.67	17877.5	2382.33	20.4065	16.8686	0.0379874	3.22671	9.54703	29.6606	0.046102	1.51516	8.87937	2.14224	5.82992	0.0112475	2013.38	1956.67	1112.08	First Pass	PI089156	Chonkon	II	N PGESspBr SYY	Hamgyong Puk	North Korea	1930	06U-3422	06U	3422
129	113	126	7166	12	178.421	13.2133	7.20938	2521.73	3.17493	6902.81	2750.88	17384.8	1963.27	21.3977	92.9897	0.0523754	1.7436	14.1242	43.112	0.0326936	0.617894	7.3533	2.10061	2.1167	0.0177571	2364.22	4452.02	934.618	First Pass	PI089156	Chonkon	II	N PGESspBr SYY	Hamgyong Puk	North Korea	1930	06U-3422	06U	3422
129	112	125	7165	12	179.663	13.0592	6.99563	2298.69	4.06983	6952.96	2789.86	17160	2206.02	17.7044	66.0892	0.0654377	2.57589	12.675	38.1729	0.0321386	0.617896	7.23456	2.36858	2.00116	0.0131424	2371.95	4515.1	931.368	First Pass	PI089156	Chonkon	II	N PGESspBr SYY	Hamgyong Puk	North Korea	1930	06U-3422	06U	3422
130	156	162	2402	4	103	13.3005	13.3351	2641.23	1.76135	9712.65	3486.27	19220.1	2017.65	21.0263	116.923	0.214413	8.7517	17.3091	58.5365	0.0366816	0.81404	6.22544	2.39472	7.46868	0.0346762	3087.35	4282.68	842.544	First Pass	PI089772		IV	N PTENBr SBlBl	Hebei	China	1930	02U-3059	02U	3059
130	101	116	2356	4	105	3.98639	7.95632	2371.29	0.894013	8036.52	3533.47	19206.6	2095.04	25.705	84.3559	0.123051	6.33346	12.118	44.7637	0.0310077	0.695537	7.82212	2.16606	3.28056	0.0332793	2455.43	5080.21	967.213	First Pass	PI089772		IV	N PTENBr SBlBl	Hebei	China	1930	02U-3059	02U	3059
130	133	148	2388	4	124.084	26.2221	12.8058	2692.3	1.57357	8877.78	3893.9	19243.1	2693.89	35.2587	80.646	0.157923	7.24738	13.7872	48.6993	0.0312205	0.935001	10.7955	2.78185	4.71866	0.0339589	1782.52	4164.59	968.383	First Pass	PI089772		IV	N PTENBr SBlBl	Hebei	China	1930	02U-3059	02U	3059
130	188	206	2446	4	86.76	6.87024	29.1067	2684.75	2.33574	7824.86	4103.26	20663.2	1933.59	21.159	105.841	0.124379	6.82898	13.7144	50.8723	0.0403518	1.02752	9.77315	2.14898	3.58305	0.0341116	2114.28	3993.36	899.771	First Pass	PI089772		IV	N PTENBr SBlBl	Hebei	China	1930	02U-3059	02U	3059
130	165	184	2424	4	96.986	4.30141	18.9555	2496.67	1.92213	9366.63	3858.59	18503.3	2181.78	19.911	89.2071	0.133676	5.68799	15.625	50.0796	0.0367305	1.09782	6.83342	2.71922	2.36422	0.052704	2707.77	3514.78	802.354	First Pass	PI089772		IV	N PTENBr SBlBl	Hebei	China	1930	02U-3059	02U	3059
130	124	144	2384	4	115.532	15.0324	14.5665	2736.45	3.1358	8894.23	3780.36	20412.9	2102.52	19.7562	116.844	0.111878	10.2144	17.8722	54.3982	0.0331133	1.03658	12.4198	2.04221	2.60518	0.0335124	1643.58	3646.95	1029.53	First Pass	PI089772		IV	N PTENBr SBlBl	Hebei	China	1930	02U-3059	02U	3059
131	10	4	7364	12	98.48	10.5426	20.1415	1905.97	3.66229	8281.66	3350.93	18347.6	1997.89	20.852	82.7069	0.0707312	2.87737	14.5864	42.398	0.0597497	1.44179	5.38758	1.13546	-0.157369	0.00610872	3405.55	2324.14	1759.54	First Pass	PI089773		III	D WGENDbr SGnBf	Hebei	China	1930	06U-3704	06U	3704
131	42	47	7407	12	82.279	9.53782	18.9385	2604.37	4.88464	7310.24	3281.79	19464.6	2563.95	17.9053	61.5771	0.0611491	4.07788	15.3429	37.9796	0.0718599	1.24806	7.60713	2.79282	-0.590114	0.0191602	2558.73	2629.5	918.052	First Pass	PI089773		III	D WGENDbr SGnBf	Hebei	China	1930	06U-3704	06U	3704
131	74	93	7453	12	158.448	15.9156	11.8124	2366.01	3.29679	7858.6	3322.69	18178.8	1905.73	21.0284	154.291	0.0803902	4.97434	15.6252	41.125	0.0366354	1.19479	6.30016	1.29026	0.582473	0.0353096	2885.46	2780.97	1477.02	First Pass	PI089773		III	D WGENDbr SGnBf	Hebei	China	1930	06U-3704	06U	3704
131	23	26	7386	12	121.652	14.7777	13.6806	2393.05	4.28104	7803.7	3565.72	19005.8	1769.32	21.6637	108.739	0.0806655	4.40194	14.941	45.3105	0.0481263	1.04376	11.1661	1.85776	0.662843	0.0194308	1702.09	3416.22	952.393	First Pass	PI089773		III	D WGENDbr SGnBf	Hebei	China	1930	06U-3704	06U	3704
131	87	97	7457	12	105.676	23.8457	12.7068	2658.6	5.35381	7791.55	3365.86	19778.7	2227.59	24.4205	152.57	0.108099	4.12759	19.1395	46.2701	0.0547004	1.22656	8.16829	1.8367	0.1321	0.00559741	2421.41	2744.15	1212.82	First Pass	PI089773		III	D WGENDbr SGnBf	Hebei	China	1930	06U-3704	06U	3704
131	55	60	7420	12	102.746	10.7138	30.584	2066.47	3.344	7777.53	3502.97	18715.7	2157.43	16.9071	33.6136	0.0509656	2.60282	13.8784	43.0309	0.0575066	0.472498	12.0234	1.92149	-0.737387	0.079291	1556.6	7413.74	1122.79	First Pass	PI089773		III	D WGENDbr SGnBf	Hebei	China	1930	06U-3704	06U	3704
132	198	220	7580	12	184.911	14.2923	6.33522	2483.13	1.6158	6489.48	2877.78	19380.7	1241.35	16.5063	74.8881	0.0336456	3.17705	7.6398	32.9932	0.0311967	0.596896	9.95699	0.954694	0.0238163	0.00888371	1946.44	4821.25	1300.26	First Pass	PI090221	Oriorkon	IV	N PGENBr SYBf	Pyongyang	North Korea	1930	06U-3924	06U	3924
132	262	284	7644	12	154.08	16.1532	8.92377	2594.05	2.5258	6755.81	2999.73	20123.8	1868.56	21.5365	65.1272	0.022454	2.2718	9.09409	34.1361	0.0376225	0.948455	10.9987	1.48785	0.175533	0.0068136	1829.66	3162.75	1255.88	First Pass	PI090221	Oriorkon	IV	N PGENBr SYBf	Pyongyang	North Korea	1930	06U-3924	06U	3924
132	251	279	7639	12	142.552	19.2566	7.82693	2676.79	3.04558	6988.47	3015.49	18375.8	1795.28	18.7892	58.7616	0.0335653	1.98707	6.63311	30.2534	0.0407068	0.838541	8.35997	1.53089	-0.161175	0.00116156	2198.08	3596.11	1172.71	First Pass	PI090221	Oriorkon	IV	N PGENBr SYBf	Pyongyang	North Korea	1930	06U-3924	06U	3924
132	283	314	7674	12	115.961	14.8821	18.6383	2857.96	3.07457	8525.01	3645.51	20283.4	2173.08	26.0485	51.4765	0.0466524	2.12994	11.1557	40.2427	0.0504051	0.976786	7.14226	1.88049	-0.378843	0.00679998	2839.92	3732.15	1155.59	First Pass	PI090221	Oriorkon	IV	N PGENBr SYBf	Pyongyang	North Korea	1930	06U-3924	06U	3924
132	219	244	7604	12	160.458	19.7761	7.95769	2625.99	2.63971	7043.05	3090.82	19310.5	1735.64	19.6229	103.835	0.0442549	3.40512	12.0707	39.4189	0.0359982	1.06454	11.7923	1.80914	0.0406361	0.0218378	1637.56	2903.42	959.37	First Pass	PI090221	Oriorkon	IV	N PGENBr SYBf	Pyongyang	North Korea	1930	06U-3924	06U	3924
132	230	266	7626	12	204.836	19.5357	2.97323	2242.04	2.02961	6224.46	3186.13	18442.7	1654.8	16.7881	79.3664	0.027887	2.5414	7.32215	33.5636	0.0282787	0.701174	9.31998	1.16683	-0.127994	0.0116108	1978.84	4544	1418.2	First Pass	PI090221	Oriorkon	IV	N PGENBr SYBf	Pyongyang	North Korea	1930	06U-3924	06U	3924
133	222	247	8567	14	90.697	14.6439	8.66804	2629.72	2.56489	7112.71	3280.1	20934	2805.64	33.8551	97.6003	0.0529407	5.47229	12.1151	38.6382	0.0549655	0.781165	10.7648	4.04294	1.40618	0.0272864	1944.67	4198.98	693.96	First Pass	PI090245	Neihen	IV	N WGESspBr SYY	Pyongan Nam	North Korea	1930	07U-5790	07U	5790
133	254	293	8613	14	119.224	16.0985	6.52944	2780.13	1.96696	5559.68	3070.96	17169	3087.77	22.5082	85.9018	0.0432789	3.92757	9.473	40.5052	0.0443062	0.871048	8.99748	5.9673	0.553766	0.0308972	1908.21	3525.59	517.449	First Pass	PI090245	Neihen	IV	N WGESspBr SYY	Pyongan Nam	North Korea	1930	07U-5790	07U	5790
133	286	310	8630	14	114.691	17.5578	4.96622	3096.1	1.94367	8505.2	3185.85	21785.4	2336.33	29.3068	101.568	0.0761802	4.39212	12.9711	45.4767	0.0453408	0.677206	7.95795	4.61596	0.62282	0.0365475	2737.56	4704.4	506.141	First Pass	PI090245	Neihen	IV	N WGESspBr SYY	Pyongan Nam	North Korea	1930	07U-5790	07U	5790
133	195	217	8537	14	104.876	13.866	3.82741	2384.47	1.5422	5640.65	3041.42	17459.4	2743.72	24.3751	87.2421	0.0521509	3.19784	8.69852	34.9913	0.0476034	0.614796	6.28589	3.06253	0.405336	0.0269329	2777.56	4947.05	895.898	First Pass	PI090245	Neihen	IV	N WGESspBr SYY	Pyongan Nam	North Korea	1930	07U-5790	07U	5790
133	227	253	8573	14	99.35	16.3663	5.1025	2104.24	2.39785	6011.9	3097.28	19808.4	2176.23	31.817	83.7446	0.0566061	2.99717	8.71395	39.4643	0.0514241	0.980174	5.55791	2.08135	0.411443	0.0291118	3564	3159.93	1045.58	First Pass	PI090245	Neihen	IV	N WGESspBr SYY	Pyongan Nam	North Korea	1930	07U-5790	07U	5790
133	259	287	8607	14	123.415	12.5322	4.12167	2279.2	1.69306	5542.32	2774.97	18604.4	2014.33	21.3085	87.7043	0.0391746	3.49775	8.45704	33.6173	0.0425702	0.511592	8.08822	3.96219	0.717842	0.0293357	2300.18	5424.18	508.388	First Pass	PI090245	Neihen	IV	N WGESspBr SYY	Pyongan Nam	North Korea	1930	07U-5790	07U	5790
134	100	117	9717	16	144.272	19.251	9.34819	3021.37	3.46779	7645.29	3288.79	18183.7	2041.7	23.5775	91.7237	0.0746446	9.43236	14.8267	44.4564	0.0355076	0.811375	8.13668	4.94461	1.94229	0.0553802	2234.78	4053.35	412.915	First Pass	PI090369		IV	D WGESspBr IYBf	Beijing	China	1930	09U-3812	09U	3812
134	164	183	9783	16	218.107	19.41	4.01862	2897.55	2.73924	8671.46	3740.95	19002	2274.71	31.2593	96.3797	0.0955317	6.75448	13.588	47.2397	0.026825	0.81324	7.29263	4.41186	1.7311	0.0356435	2605.64	4600.06	515.589	First Pass	PI090369		IV	D WGESspBr IYBf	Beijing	China	1930	09U-3812	09U	3812
134	157	175	9775	16	171.738	15.8078	4.79815	2660.21	3.4702	7581.64	3827.72	18880.6	2406.6	30.215	91.9608	0.0706112	6.97685	11.1431	46.1187	0.0295553	0.801972	9.20666	4.52133	1.26419	0.0515734	2050.76	4772.89	532.279	First Pass	PI090369		IV	D WGESspBr IYBf	Beijing	China	1930	09U-3812	09U	3812
134	189	205	9805	16	195.98	11.7643	5.11183	2603.93	3.88193	8303.64	3508.24	18140.5	2104.96	29.1929	93.6807	0.097527	5.51301	12.8856	45.4351	0.0280042	0.517892	6.39406	3.11764	2.23852	0.0407219	2837.08	6774.08	675.178	First Pass	PI090369		IV	D WGESspBr IYBf	Beijing	China	1930	09U-3812	09U	3812
134	132	135	9735	16	160.58	11.2906	7.11462	2773.76	3.81034	8669.88	3273.13	15223.8	1533.68	25.8715	77.7147	0.0689269	5.50965	13.5098	39.432	0.0324341	1.0153	6.86869	2.2367	1.43249	0.0398635	2216.41	3223.8	685.69	First Pass	PI090369		IV	D WGESspBr IYBf	Beijing	China	1930	09U-3812	09U	3812
134	125	143	9743	16	169.939	14.1922	4.8683	2073.26	2.79823	7232.5	3269.56	18040	1961.43	28.9866	80.5057	0.0902148	5.12394	11.6519	44.9845	0.0301384	0.902678	6.03125	4.26751	0.963756	0.0490319	2991.09	3622.07	459.619	First Pass	PI090369		IV	D WGESspBr IYBf	Beijing	China	1930	09U-3812	09U	3812
135	73	94	7454	12	185.131	15.2242	12.258	2592.94	13.0072	6062.4	2985.91	16772.6	1430.14	18.1245	121.72	0.0557951	2.73702	11.1115	36.0669	0.0310688	0.881822	7.22849	1.1343	0.308436	0.0828256	2320.34	3386.07	1260.82	First Pass	PI090392		III	D WGENBr SYBf	Tianjin	China	1930	06U-3706	06U	3706
135	41	46	7406	12	110.093	13.5565	15.3935	3006.33	8.81253	6845.71	2960.54	17879.9	3736.96	32.1211	69.6896	0.0762455	2.61584	9.33381	40.8472	0.0531902	1.02056	4.21283	4.02893	0.25806	0.111669	4244.16	2900.89	927.532	First Pass	PI090392		III	D WGENBr SYBf	Tianjin	China	1930	06U-3706	06U	3706
135	24	27	7387	12	143.207	13.2486	11.4525	2397.43	9.02269	6400.19	2786.99	17620.8	1064.78	17.732	67.2348	0.048904	2.4063	10.8118	38.977	0.0405688	0.782019	5.47847	0.603972	0.431781	0.0653861	3216.38	3563.84	1762.97	First Pass	PI090392		III	D WGENBr SYBf	Tianjin	China	1930	06U-3706	06U	3706
135	88	98	7458	12	229.921	17.9432	7.04433	2641.94	9.14475	6896.01	3475.43	17417.4	2208.33	28.5489	134.618	0.0778629	3.76178	14.131	52.3336	0.0247428	0.65613	5.17111	1.9587	1.5954	0.14713	3368.21	5296.86	1127.45	First Pass	PI090392		III	D WGENBr SYBf	Tianjin	China	1930	06U-3706	06U	3706
135	9	5	7365	12	209.065	12.613	7.05182	2454.02	6.46318	6162.42	3017.51	17321.4	1688.55	20.7462	76.0386	0.0569752	2.08398	10.177	37.1301	0.0273824	0.798529	5.88562	1.49136	0.772853	0.0897975	2943	3778.84	1132.22	First Pass	PI090392		III	D WGENBr SYBf	Tianjin	China	1930	06U-3706	06U	3706
135	56	59	7419	12	161.675	11.676	12.8369	2469.85	6.43766	7283.25	3551.71	17448.9	1529.72	21.153	96.747	0.0558138	2.37822	12.0652	43.408	0.0361198	0.590912	3.45082	1.16454	0.976694	0.167503	5056.47	6010.56	1313.58	First Pass	PI090392		III	D WGENBr SYBf	Tianjin	China	1930	06U-3706	06U	3706
136	252	280	7640	12	154.664	16.3176	20.0185	2586.04	3.68651	6450.4	2963.49	16949.2	1148	17.4229	62.8189	0.0661318	3.82667	11.4655	31.4608	0.0375995	0.505281	8.92939	1.05027	0.329905	0.00998549	1898.14	5865.02	1093.05	First Pass	PI090401		IV	D WGESspTn DYBf	Hebei	China	1930	06U-3928	06U	3928
136	197	219	7579	12	130.303	14.0618	9.10483	2670.15	1.61441	7236.08	3048.99	18269.9	2741.21	23.4428	77.4942	0.0906959	4.67748	10.7291	37.8552	0.0447123	0.478662	7.90269	3.18929	-0.0121027	0.0190241	2311.86	6369.83	859.505	First Pass	PI090401		IV	D WGESspTn DYBf	Hebei	China	1930	06U-3928	06U	3928
136	229	267	7627	12	183.382	20.967	3.4508	2734.83	2.16655	6206.33	2886.15	17756.7	1819.56	20.6852	92.5394	0.0632627	4.62853	8.04594	32.0641	0.0316285	0.636556	12.2891	1.7061	0.580754	0.0293382	1444.91	4534	1066.5	First Pass	PI090401		IV	D WGESspTn DYBf	Hebei	China	1930	06U-3928	06U	3928
136	284	313	7673	12	165.961	15.0244	6.0178	2399.68	2.71534	6724.14	2836.59	18605	1309.58	17.6714	70.6928	0.0453046	3.75769	11.9055	34.4337	0.0350596	0.915949	11.8877	1.76499	-0.202627	0.014054	1565.06	3096.88	741.973	First Pass	PI090401		IV	D WGESspTn DYBf	Hebei	China	1930	06U-3928	06U	3928
136	261	285	7645	12	172.718	13.8344	9.86173	2301.39	3.06969	7239.38	2734.96	19194.4	991.188	17.7482	72.5357	0.0599946	4.69425	9.81586	32.8506	0.0336598	0.632872	13.5776	1.454	1.22936	0.0341933	1413.69	4321.51	681.697	First Pass	PI090401		IV	D WGESspTn DYBf	Hebei	China	1930	06U-3928	06U	3928
136	220	245	7605	12	129.123	15.9246	20.5831	2525.99	3.49859	7157.55	2941.58	17432.3	2105.22	21.8099	80.1272	0.0597611	4.43692	12.2178	35.2079	0.0451125	0.735972	9.68856	2.16065	-0.411839	0.0117893	1799.27	3996.87	974.349	First Pass	PI090401		IV	D WGESspTn DYBf	Hebei	China	1930	06U-3928	06U	3928
137	223	248	8568	14	117.288	10.4612	4.82795	2293.67	2.52324	6442.78	2891.04	18792.1	1944.22	22.6846	84.9922	0.0439853	6.84428	14.1417	37.9429	0.0442281	0.497917	11.9441	1.56662	0.376138	0.0327633	1573.33	5806.27	1241.03	First Pass	PI090479P		IV	D WGESspBr SYY	unknown	China	1930	07U-5792	07U	5792
137	194	216	8536	14	84.496	15.3195	6.23882	2047.58	1.80899	6994.01	3003.27	19988.6	1628.71	20.1291	105.349	0.0596728	13.1214	21.3916	53.3928	0.0587423	0.861035	11.2973	2.15097	1.09932	0.0296406	1769.33	3487.98	757.198	First Pass	PI090479P		IV	D WGESspBr SYY	unknown	China	1930	07U-5792	07U	5792
137	226	252	8572	14	90.144	14.6438	5.59835	2102.73	1.93147	7506.57	3208.54	20031.8	1791.79	20.4385	108.284	0.0528992	8.04484	17.1593	46.803	0.0555823	1.44823	13.0973	2.34045	0.445033	0.0415221	1529.47	2215.49	765.576	First Pass	PI090479P		IV	D WGESspBr SYY	unknown	China	1930	07U-5792	07U	5792
137	258	288	8608	14	111.45	15.0262	6.73329	2235.27	1.46484	7429.23	3204.71	20057.6	2355.37	26.3495	90.4456	0.0520429	7.07769	14.9813	45.9191	0.0461476	0.72622	10.2999	3.69643	0.352983	0.0357699	1947.36	4412.87	637.201	First Pass	PI090479P		IV	D WGESspBr SYY	unknown	China	1930	07U-5792	07U	5792
137	255	292	8612	14	71.384	13.3893	8.4979	2262.34	1.94907	6799.08	3185.1	19963	1875.19	18.8254	82.4938	0.0436143	5.73076	15.0836	43.2166	0.0700896	1.89499	10.3559	3.68782	0.430142	0.0400354	1927.69	1680.8	508.481	First Pass	PI090479P		IV	D WGESspBr SYY	unknown	China	1930	07U-5792	07U	5792
137	287	309	8629	14	71.017	8.4043	5.71996	1854.48	2.04964	6555.8	3298.81	18029.7	1747.04	21.6448	85.3251	0.0385365	7.64755	14.2982	43.8712	0.0681756	0.98471	10.1038	2.1521	0.273555	0.0422504	1784.44	3350.03	811.786	First Pass	PI090479P		IV	D WGESspBr SYY	unknown	China	1930	07U-5792	07U	5792
138	193	215	8535	14	190.262	16.5342	2.80042	2515.5	1.72989	8209.06	2925.6	19756.9	2291.95	28.1001	83.2504	0.058636	6.54184	13.7717	48.8422	0.0279248	0.479902	5.81604	2.42189	0.761087	0.031037	3396.96	6096.25	946.345	First Pass	PI090563		IV	D PGESspBr SYY	Jilin	China	1930	07U-5793	07U	5793
138	224	249	8569	14	155.414	18.442	5.02785	2203.79	1.54193	7593.42	3157.23	20348.7	2104.82	23.4471	91.0267	0.0374509	4.56249	14.1769	42.4963	0.0336143	0.687681	6.97542	2.6773	0.255365	0.0347494	2917.21	4591.12	786.172	First Pass	PI090563		IV	D PGESspBr SYY	Jilin	China	1930	07U-5793	07U	5793
138	288	308	8628	14	133.509	31.6949	4.06511	2426.62	1.4945	6849.26	2748.3	18982.5	3158.69	25.3437	82.2134	0.0486938	6.49895	14.9014	38.7446	0.0404941	0.6774	5.39658	3.42774	0.453619	0.0310531	3517.5	4057.13	921.509	First Pass	PI090563		IV	D PGESspBr SYY	Jilin	China	1930	07U-5793	07U	5793
138	257	289	8609	14	177.025	17.8008	2.58384	2288.3	1.3728	6266.77	2858.37	19196.9	2456.03	25.7759	74.2378	0.0415295	6.22156	10.9447	35.2819	0.030356	0.420629	8.53418	3.55563	0.210952	0.0282791	2249.41	6795.46	690.745	First Pass	PI090563		IV	D PGESspBr SYY	Jilin	China	1930	07U-5793	07U	5793
138	225	250	8570	14	179.433	20.9253	3.78463	2342.99	1.48043	7691.23	3260.78	21946.7	2123.11	28.0174	102.162	0.0477874	4.03392	11.3834	43.6073	0.0303656	0.505881	5.55801	2.74142	0.20101	0.0349264	3948.65	6445.74	774.456	First Pass	PI090563		IV	D PGESspBr SYY	Jilin	China	1930	07U-5793	07U	5793
138	256	290	8610	14	212.793	21.947	4.62779	2553.77	1.35977	7181.61	3096.57	20555.5	1929.56	26.1226	89.9481	0.0369284	5.25147	11.6338	41.9019	0.0264575	0.352517	6.189	1.50441	0.319233	0.0368539	3321.29	8784.19	1282.6	First Pass	PI090563		IV	D PGESspBr SYY	Jilin	China	1930	07U-5793	07U	5793
140	196	218	7578	12	223.059	21.0524	6.59626	2758.7	1.1909	6756.17	2837.55	19132.5	1897.51	21.7103	108.932	0.0372638	2.50224	10.8166	30.6048	0.0257932	0.681925	11.2381	1.73937	0.541117	0.0152036	1702.47	4161.09	1090.92	First Pass	PI091082	Zomukon	IV	N WGENTn DYY	unknown	South Korea	1931	06U-3935	06U	3935
140	260	286	7646	12	160.805	11.3529	7.9124	2022.22	1.85222	6246.45	3285.51	14623.7	2303.48	19.9078	45.7415	0.0363448	2.70629	9.57811	24.4981	0.0362916	0.752735	9.4552	1.11985	1.9785	-0.000185068	1546.64	4364.77	2056.96	First Pass	PI091082	Zomukon	IV	N WGENTn DYY	unknown	South Korea	1931	06U-3935	06U	3935
140	253	294	7654	12	172.654	19.478	11.6674	3474.24	2.46295	7873.02	3103.69	18091.3	3166.99	23.2915	96.4637	0.0321989	3.41756	12.4483	31.6571	0.0336363	0.844621	9.35731	2.54521	2.49179	0.101207	1933.38	3674.66	1244.29	First Pass	PI091082	Zomukon	IV	N WGENTn DYY	unknown	South Korea	1931	06U-3935	06U	3935
140	285	312	7672	12	246.986	17.2151	5.47268	2528.98	1.95205	7091.09	2950.79	18233.4	2079.11	23.2482	113.745	0.0422748	2.1789	10.9808	27.7349	0.0232866	0.948251	11.3267	2.3069	0.856363	0.0150313	1609.77	3111.82	901.257	First Pass	PI091082	Zomukon	IV	N WGENTn DYY	unknown	South Korea	1931	06U-3935	06U	3935
140	228	254	7614	12	132.671	18.0262	9.85157	3578.48	2.86758	7929.63	3312.14	16695	1985.14	20.5891	94.552	0.0300931	3.47108	13.3065	33.2785	0.0439061	1.16224	8.17355	1.85758	1.68151	0.0122032	2042.56	2849.78	1068.67	First Pass	PI091082	Zomukon	IV	N WGENTn DYY	unknown	South Korea	1931	06U-3935	06U	3935
140	221	246	7606	12	202.714	19.2883	9.6262	2679.51	1.69143	7674.42	3068.3	19580.7	1945.02	20.2692	131.574	0.0451666	2.50709	13.1516	32.5297	0.0285211	0.721882	14.8229	1.89641	0.452537	0.0149482	1320.97	4250.42	1025.63	First Pass	PI091082	Zomukon	IV	N WGENTn DYY	unknown	South Korea	1931	06U-3935	06U	3935
141	114	127	7167	12	118.963	12.837	10.8514	2559.09	3.67876	7136.49	3005.22	17822	1213.05	22.2404	71.0662	0.0378934	1.49258	12.3146	41.7002	0.0507489	1.19377	6.61646	1.18389	-0.243217	0.00852294	2693.59	2517.41	1024.63	First Pass	PI091091		II	S WGENTn SYY	Jilin	China	1931	06U-3427	06U	3427
141	178	190	7230	12	150.616	13.8817	8.6476	2852.26	2.34668	6509.53	2857.66	19195.6	1685.77	26.6876	93.926	0.0434142	3.33736	13.7377	34.8699	0.0384803	0.52085	4.82548	1.01503	0.698981	0.0332781	3977.98	5486.54	1660.81	First Pass	PI091091		II	S WGENTn SYY	Jilin	China	1931	06U-3427	06U	3427
141	143	159	7199	12	165	14.387	10.1779	2383.52	1.86959	6293.7	2735.9	18155.3	1455.89	23.3304	71.2477	0.0371887	2.03258	10.1787	28.7183	0.034834	0.58729	7.06689	1.43501	0.212864	0.0311959	2569.06	4658.52	1014.55	First Pass	PI091091		II	S WGENTn SYY	Jilin	China	1931	06U-3427	06U	3427
141	175	194	7234	12	139.414	11.0948	13.1338	2657.65	3.00081	6814.97	2900.86	19618.6	2505.18	28.2059	40.7088	0.0407942	3.04293	10.9501	31.6438	0.0421144	0.811548	5.96283	3.4362	-0.172929	0.0195819	3290.15	3574.48	729.056	First Pass	PI091091		II	S WGENTn SYY	Jilin	China	1931	06U-3427	06U	3427
141	146	173	7213	12	181.954	14.5721	8.89773	2669.8	2.30109	7150.03	3215.95	18966.8	1909.29	24.2149	132.862	0.0347441	3.92516	13.3973	37.8363	0.0314788	0.72313	7.26228	1.63723	0.163544	0.0222161	2611.69	4447.26	1166.18	First Pass	PI091091		II	S WGENTn SYY	Jilin	China	1931	06U-3427	06U	3427
141	111	124	7164	12	201.282	15.2544	4.76511	2795.16	2.15427	6298.67	2857.88	18017.8	2544.39	22.8628	113.563	0.0483397	3.06207	10.9523	32.5303	0.0278993	0.856966	5.94859	2.49192	0.605578	0.0211759	3028.92	3334.88	1021.06	First Pass	PI091091		II	S WGENTn SYY	Jilin	China	1931	06U-3427	06U	3427
142	179	189	7229	12	104.217	11.872	15.6189	2594.37	2.84294	7837.18	2934.69	18943.5	2132.37	23.2716	48.8449	0.0710679	3.52269	14.5492	44.6536	0.0571513	0.73655	7.31791	2.97695	1.6183	0.0158457	2588.65	3984.37	716.291	First Pass	PI091102		II	N PTENDbr SGnBr Sph	Jilin	China	1931	06U-3428	06U	3428
142	174	195	7235	12	72.572	7.83512	26.3202	2512.42	3.53154	7361.22	2930.64	18916.7	2146.29	24.4747	29.5863	0.0714203	5.14014	13.938	40.2399	0.0832661	1.16831	11.204	2.15587	0.307025	-0.000441124	1688.39	2508.43	995.554	First Pass	PI091102		II	N PTENDbr SGnBr Sph	Jilin	China	1931	06U-3428	06U	3428
142	110	123	7163	12	124.448	10.9067	6.83787	2421.14	2.24834	7232.47	2867.08	17625.7	1625.35	20.6691	51.9361	0.0576068	5.27553	13.1588	46.936	0.0485272	0.91698	8.26527	2.45417	1.41796	0.00351618	2132.5	3126.65	662.281	First Pass	PI091102		II	N PTENDbr SGnBr Sph	Jilin	China	1931	06U-3428	06U	3428
142	142	158	7198	12	69.557	10.745	23.9215	2211.24	3.35763	7608.5	2775.45	18098.9	1390.82	21.0609	10.8246	0.0630709	3.27815	16.4507	43.0732	0.0875045	1.33541	9.51791	1.31736	0.182652	-0.009032	1901.57	2078.35	1055.77	First Pass	PI091102		II	N PTENDbr SGnBr Sph	Jilin	China	1931	06U-3428	06U	3428
142	147	172	7212	12	85.133	7.97288	21.9826	2511.12	3.73793	7426.11	2896.08	16836.4	1691.78	20.4923	0.247398	0.051008	1.4912	10.6684	32.2594	0.0711551	1.49427	6.4509	2.3943	0.257297	0.0172052	2609.93	1938.13	706.585	First Pass	PI091102		II	N PTENDbr SGnBr Sph	Jilin	China	1931	06U-3428	06U	3428
142	115	128	7168	12	92	8.53842	14.0162	2294.32	1.95473	8149.03	2863.32	18189.6	2139.43	23.1002	15.2536	0.0499671	3.95263	12.7547	38.7571	0.066832	0.779165	9.80661	2.97157	1.79994	0.00145925	1854.83	3674.85	719.967	First Pass	PI091102		II	N PTENDbr SGnBr Sph	Jilin	China	1931	06U-3428	06U	3428
143	185	209	7569	12	187.245	14.5378	7.32952	2531.43	2.21721	6961.5	2787.51	19302.1	1659.9	18.572	92.4411	0.02962	2.52842	11.0547	39.2852	0.0309411	0.621634	4.52147	1.95857	-0.196611	0.0375048	4269	4484.17	847.509	First Pass	PI091120-3		III	N PTENBr SYBl	Heilongjiang	China	1931	06U-3722	06U	3722
143	104	113	7473	12	205.697	21.6672	7.24199	2444.83	2.07333	6523.48	2505.35	18292.1	1376.41	19.7465	100.5	0.0526242	2.90831	10.851	35.7347	0.0277942	0.82102	4.21249	1.51941	-0.155881	0.0182258	4342.35	3051.51	905.886	First Pass	PI091120-3		III	N PTENBr SYBl	Heilongjiang	China	1931	06U-3722	06U	3722
143	153	165	7525	12	162.374	16.7738	9.38773	3486.43	2.91268	7557.81	2821.56	18633.6	2733.37	21.775	104.643	0.0692756	3.39011	13.8463	43.0315	0.0358344	0.75039	7.60083	3.17214	-0.432143	0.0483103	2451.52	3760.12	861.679	First Pass	PI091120-3		III	N PTENBr SYBl	Heilongjiang	China	1931	06U-3722	06U	3722
143	168	187	7547	12	188.772	15.9987	8.29354	2721.87	2.30856	7235.15	2883.01	20458.8	1460.74	18.3406	96.1296	0.0457728	2.25976	13.4018	39.3131	0.0306209	0.793416	3.29988	1.61409	-0.0888146	0.0463065	6199.87	3633.66	904.994	First Pass	PI091120-3		III	N PTENBr SYBl	Heilongjiang	China	1931	06U-3722	06U	3722
143	121	147	7507	12	142.701	14.6538	8.34341	2559.47	2.69352	7417.59	2837.75	19493.8	2385.65	19.0401	63.3227	0.039086	4.06683	12.8822	35.5225	0.040721	0.833725	7.05768	2.04714	-0.17783	0.0534716	2762.07	3403.7	1165.36	First Pass	PI091120-3		III	N PTENBr SYBl	Heilongjiang	China	1931	06U-3722	06U	3722
143	136	152	7512	12	207.185	15.7047	5.75632	2852.13	2.27726	6902.81	2838.66	18967.8	1766.27	20.9078	114.039	0.047195	2.86734	13.3848	37.1066	0.0276959	1.23724	6.4046	1.83905	-0.240367	0.0304104	2961.6	2294.35	960.425	First Pass	PI091120-3		III	N PTENBr SYBl	Heilongjiang	China	1931	06U-3722	06U	3722
144	193	215	10135	16	89.711	20.9844	14.2233	2847.24	2.54247	8223.53	3516.23	20192	4165.9	27.2488	101.347	0.116024	2.69927	9.52613	31.2313	0.0507029	3.46609	6.23834	4.06824	10.7256	0.0584207	3236.76	1014.47	1024	First Pass	PI091162		III	D PTENBr SYBr	Liaoning	China	1931	98U-1363	98U	1363
144	224	249	10169	16	101.207	14.2154	7.35765	2978.69	3.15803	7692.16	3390.82	18213.4	2374.25	20.0873	89.1607	0.0487829	1.3492	9.2948	29.6275	0.049885	3.97523	8.56868	3.01206	1.28108	0.0545938	2125.58	852.987	788.245	First Pass	PI091162		III	D PTENBr SYBr	Liaoning	China	1931	98U-1363	98U	1363
144	288	308	10228	16	132.311	17.9098	9.17185	2697.47	2.02275	7825.56	3416.11	18822.1	3569.77	24.9034	99.9241	0.0996946	3.16261	9.04076	29.3029	0.0363256	3.27942	6.66316	3.24581	9.1557	0.0479552	2824.81	1041.68	1099.81	First Pass	PI091162		III	D PTENBr SYBr	Liaoning	China	1931	98U-1363	98U	1363
144	257	289	10209	16	115.463	17.0196	9.24125	2507.88	2.06836	6848.54	3625.66	20166.7	3656.38	23.0403	97.4685	0.0539656	4.19712	10.9562	35.0249	0.0426927	4.03259	11.8445	4.46977	4.38522	0.0602112	1702.62	899.089	818.026	First Pass	PI091162		III	D PTENBr SYBr	Liaoning	China	1931	98U-1363	98U	1363
144	225	250	10170	16	129.024	23.8981	7.23234	2847.84	1.95623	8269.66	3808.8	20050.4	5254.66	30.8073	102.415	0.0686053	5.0709	14.9882	43.9487	0.0415079	3.02046	9.8035	6.30166	8.0421	0.058158	2045.23	1261	833.853	First Pass	PI091162		III	D PTENBr SYBr	Liaoning	China	1931	98U-1363	98U	1363
144	256	290	10210	16	124.989	15.6961	6.26454	2730.3	2.22133	6424.82	3363.26	18432	2288.13	21.2569	86.1075	0.0720623	1.60881	8.76262	28.0908	0.0388185	3.13363	6.1985	2.02807	3.72267	0.0505518	2973.62	1073.28	1128.23	First Pass	PI091162		III	D PTENBr SYBr	Liaoning	China	1931	98U-1363	98U	1363
145	97	120	440	1	200.276	26.6245	9.89642	1959.77	2.15741	7837.89	3121.71	18488.6	2227.73	21.7855	85.6544	0.0829226	3.81759	11.4127	43.5191	0.0195646	1.32323	8.53522	2.13263	0.963064	0.0375904	2166.15	2359.16	1044.6	First Pass	PI091163		IV	N WLtENTn SYTn	Liaoning	China	1931	00U-1358	00U	1358
145	128	139	459	1	138	26.9671	14.976	2805.39	2.65054	8535.7	3204.45	19323.7	3159.86	30.994	100.932	0.086866	7.64565	12.2282	48.5618	0.0265465	1.28955	8.84042	4.4298	1.12045	0.0388921	2185.84	2484.93	713.32	First Pass	PI091163		IV	N WLtENTn SYTn	Liaoning	China	1931	00U-1358	00U	1358
145	192	202	522	1	182.184	41.5947	11.2278	2830.25	3.04923	8640.37	3355.25	21185.3	3662.88	31.32	104.45	0.120443	8.80292	13.9486	62.8359	0.0245129	1.35798	9.83255	4.02755	3.39596	0.0328555	2154.61	2470.77	909.457	First Pass	PI091163		IV	N WLtENTn SYTn	Liaoning	China	1931	00U-1358	00U	1358
145	161	179	499	1	161.379	28.2664	8.64848	2610.39	3.83446	7643.74	3190.47	19761	2019.14	18.3201	100.445	0.100881	4.2747	10.3913	43.3285	0.0226375	1.04305	9.12088	2.03	1.15203	0.0380422	2166.57	3058.78	994.651	First Pass	PI091163		IV	N WLtENTn SYTn	Liaoning	China	1931	00U-1358	00U	1358
145	129	138	458	1	176.101	25.6446	9.55575	2053.31	2.4655	7886.09	2979.2	19563.6	2148.92	25.0479	86.4211	0.0895657	4.28287	12.1595	56.1334	0.0232729	1.35308	8.61557	2.05914	0.657124	0.030289	2270.73	2201.79	1043.6	First Pass	PI091163		IV	N WLtENTn SYTn	Liaoning	China	1931	00U-1358	00U	1358
145	160	178	498	1	168.842	39.6991	6.4915	2821.07	4.07706	7509.22	3321.08	19076.5	3003.98	25.7877	98.0998	0.100647	3.87033	9.5574	46.0914	0.0227723	0.955013	7.00315	4.06603	1.16412	0.0519602	2723.98	3477.53	738.799	First Pass	PI091163		IV	N WLtENTn SYTn	Liaoning	China	1931	00U-1358	00U	1358
146	118	132	5892	10	137.884	24.6159	20.6906	2611.39	4.29896	7336.08	2957.51	19917.8	3029.74	24.6446	103.89	0.091008	3.41356	14.6377	50.8523	0.040958	1.45101	9.91093	3.53676	0.747075	0.0448694	2009.68	2038.24	856.644	First Pass	PI091341		III	D PTENBr DGnBl Gnc	Hebei	China	1931	05U-1524	05U	1524
146	139	155	5915	10	127.618	17.8151	24.7966	2648.55	4.35957	7198.03	2818.64	17215.7	3367.16	23.5241	90.0074	0.075349	2.99279	12.5814	38.5767	0.0428577	0.899815	7.34833	4.28748	0.560311	0.0440028	2342.8	3132.46	785.346	First Pass	PI091341		III	D PTENBr DGnBl Gnc	Hebei	China	1931	05U-1524	05U	1524
146	182	213	5973	10	151.69	13.9853	13.8236	2197.04	5.07136	6240.07	2850.19	17534.9	2297.46	20.6183	63.7263	0.0592636	2.22921	10.5144	32.6532	0.0356202	0.822689	7.57186	2.45692	0.33796	0.0462012	2315.8	3464.48	935.1	First Pass	PI091341		III	D PTENBr DGnBl Gnc	Hebei	China	1931	05U-1524	05U	1524
146	150	168	5928	10	152.756	14.2265	13.027	2406.78	5.64898	7297.67	3089.42	18974.5	2930.54	22.1267	69.548	0.063282	1.93266	13.0937	37.0357	0.0371879	0.700136	7.16121	4.40094	0.631863	0.0849595	2649.62	4412.6	665.888	First Pass	PI091341		III	D PTENBr DGnBl Gnc	Hebei	China	1931	05U-1524	05U	1524
146	107	109	5869	10	179.698	19.8035	9.40228	2526.67	4.62226	7684.66	3328.42	19103.7	2142.37	21.3977	83.5865	0.0838213	2.95245	16.5179	48.3495	0.0327438	0.519573	7.7993	2.34155	0.581597	0.0353452	2449.41	6406.06	914.938	First Pass	PI091341		III	D PTENBr DGnBl Gnc	Hebei	China	1931	05U-1524	05U	1524
146	171	198	5958	10	116.447	16.464	15.7998	2940.75	11.9608	7450.01	3123	21777.5	2426.76	23.3512	93.4526	0.0847273	3.9255	15.0261	44.7477	0.0510846	0.789011	5.52671	3.1296	1.21866	0.0530196	3940.42	3958.12	775.421	First Pass	PI091341		III	D PTENBr DGnBl Gnc	Hebei	China	1931	05U-1524	05U	1524
147	212	233	3433	6	96	3.62837	12.0059	2518.99	1.43914	6116.88	3616.06	18665.6	2228.11	19.1628	79.9924	0.0457124	3.11713	9.81783	32.8575	0.0351171	1.08631	5.64537	3.35701	1.03138	0.0446181	3306.35	3328.74	663.719	First Pass	PI091349		III	N PTENBl DBlBr	Hebei	China	1931	03U-2124	03U	2124
147	276	307	3507	6	107.027	15.0734	12.4622	2642.36	2.7174	6016.92	3460.66	18842.2	2656.71	18.8147	83.93	0.0409807	4.08734	14.0783	36.5632	0.035061	0.754278	8.21213	4.14849	0.41133	0.0531549	2294.43	4588.04	640.404	First Pass	PI091349		III	N PTENBl DBlBr	Hebei	China	1931	03U-2124	03U	2124
147	237	258	3458	6	74.297	3.04049	20.992	2766.92	3.14125	6358.76	3412.18	19167.2	2573.13	20.9385	76.7516	0.0492741	6.61747	12.4485	37.8988	0.0457478	0.727111	7.14781	4.89263	1.48741	0.0461709	2681.56	4692.79	525.919	First Pass	PI091349		III	N PTENBl DBlBr	Hebei	China	1931	03U-2124	03U	2124
147	269	299	3499	6	69.718	0.550062	17.1277	1929.14	2.27103	5983.11	3317.93	18657.7	2844.2	33.549	78.5618	0.0844645	7.12567	9.73035	41.1813	0.0514392	0.764474	2.98471	4.00563	2.13466	0.0575668	6251.08	4340.15	710.05	First Pass	PI091349		III	N PTENBl DBlBr	Hebei	China	1931	03U-2124	03U	2124
147	244	272	3472	6	90.09	14.3371	11.733	3201.39	2.34786	6307.04	3649.45	20012.6	4000.75	24.4267	78.1215	0.0558625	5.17482	12.369	41.881	0.0413101	1.61517	7.33015	5.71864	0.53051	0.0464754	2730.17	2259.49	699.599	First Pass	PI091349		III	N PTENBl DBlBr	Hebei	China	1931	03U-2124	03U	2124
147	205	240	3440	6	88.552	5.60752	12.0025	3151.95	2.25693	7060.99	3376.02	19116.7	4409.68	28.0443	104.58	0.0842864	7.02609	14.8696	50.3357	0.0406393	0.918286	5.60067	5.20032	1.43252	0.0474266	3413.29	3676.44	847.963	First Pass	PI091349		III	N PTENBl DBlBr	Hebei	China	1931	03U-2124	03U	2124
148	126	142	3342	6	127	17.3345	9.29519	2714.08	1.8201	6116.26	3111.09	18565.8	2136.31	17.9358	103.223	0.0315185	5.78659	14.5015	37.5836	0.0284087	0.99433	8.70735	4.57294	1.0606	0.0418038	2132.2	3128.82	467.163	First Pass	PI091559		II	N PTENBr SYBl	Hebei	China	1931	03U-1821	03U	1821
148	158	176	3376	6	93.419	9.36886	6.03026	3003.1	2.9837	5150.66	3126.89	16220.8	3240.3	20.6005	100.323	0.0363688	4.8626	12.4124	40.0413	0.0392471	0.528278	7.76125	7.31675	1.06659	0.0320628	2089.97	5919.02	442.86	First Pass	PI091559		II	N PTENBr SYBl	Hebei	China	1931	03U-1821	03U	1821
148	190	204	3404	6	110.812	10.5765	6.58379	3657.1	4.70927	5085.25	3378.45	15210.7	4948.35	29.9276	87.2943	0.0368796	4.43654	12.2012	39.9892	0.0332974	0.80565	6.95076	10.2636	1.32812	0.0428514	2188.35	4193.44	482.127	First Pass	PI091559		II	N PTENBr SYBl	Hebei	China	1931	03U-1821	03U	1821
148	99	118	3318	6	129.692	13.5004	4.79439	3200.4	5.12772	6696.12	3630.2	15833.1	4808.77	28.3646	75.8873	0.0278542	5.08227	13.8713	46.0741	0.0295771	0.675855	8.90859	11.4451	1.20962	0.045802	1777.29	5371.27	420.161	First Pass	PI091559		II	N PTENBr SYBl	Hebei	China	1931	03U-1821	03U	1821
148	131	136	3336	6	149.694	17.1137	4.9034	2626.27	2.5965	6244.92	3721.5	18422.2	2715.79	29.6637	82.8913	0.0293829	3.90804	10.7354	34.773	0.0256402	0.483592	6.60256	4.88247	1.107	0.0432509	2790.16	7695.52	556.233	First Pass	PI091559		II	N PTENBr SYBl	Hebei	China	1931	03U-1821	03U	1821
148	163	182	3382	6	154.377	12.5322	7.87745	2571.3	6.68915	5593.84	3536.77	17744	2285.2	28.2296	72.207	0.0294192	2.86612	9.57721	36.9088	0.0288095	0.544559	7.24702	4.61274	0.855295	0.0583554	2448.46	6494.73	495.41	First Pass	PI091559		II	N PTENBr SYBl	Hebei	China	1931	03U-1821	03U	1821
149	97	120	3640	6	79.166	14.6044	6.25036	3249.86	3.88367	6778.57	3701.23	18297.3	4576.39	21.4412	96.4713	0.098433	8.82352	13.751	53.4034	0.0460317	0.527764	8.93072	7.10513	1.05033	0.156831	2048.8	7013.03	644.096	First Pass	PI091679	Ryumikute	IV	N WGANTn DYLbf	Pyongyang	North Korea	1931	03U-2473	03U	2473
149	128	139	3659	6	88.739	12.9302	13.7565	3008.64	3.55494	7332.51	3628.36	19095.4	2617.3	16.338	106.042	0.103641	11.663	14.9985	55.8569	0.0389499	0.954683	11.3746	6.00452	0.890795	0.134203	1678.77	3800.59	435.889	First Pass	PI091679	Ryumikute	IV	N WGANTn DYLbf	Pyongyang	North Korea	1931	03U-2473	03U	2473
149	192	202	3722	6	93.552	15.2477	5.76215	2797.19	2.30709	5331.41	3714.05	17006.3	3159.69	14.9663	88.4653	0.148217	6.67283	11.9279	45.7047	0.0370835	1.48708	10.0141	5.38703	2.51645	0.159025	1698.24	2497.55	586.537	First Pass	PI091679	Ryumikute	IV	N WGANTn DYLbf	Pyongyang	North Korea	1931	03U-2473	03U	2473
149	161	179	3699	6	125.585	14.2922	8.79988	2833.44	6.78534	4594.51	3591.31	15586.7	3451.2	15.9309	90.0732	0.15549	6.54917	11.3976	40.2092	0.0356558	0.780593	8.67945	5.49062	1.94857	0.13909	1795.82	4600.75	628.562	First Pass	PI091679	Ryumikute	IV	N WGANTn DYLbf	Pyongyang	North Korea	1931	03U-2473	03U	2473
149	129	138	3658	6	77.989	8.35723	14.8877	3496.71	3.01147	5526.68	3669.1	16877.7	4347.93	16.4521	87.7405	0.0880963	8.42431	14.3723	50.2927	0.0432389	1.19094	8.3084	9.82251	1.05383	0.158978	2031.4	3080.85	442.649	First Pass	PI091679	Ryumikute	IV	N WGANTn DYLbf	Pyongyang	North Korea	1931	03U-2473	03U	2473
149	160	178	3698	6	135.182	19.3938	8.37863	2733.96	4.48085	5446.81	3636.17	15659	3231.84	15.6385	77.8326	0.0390079	10.5545	15.408	46.2587	0.0303415	0.755255	11.7614	5.05519	0.963841	0.191101	1331.39	4814.49	639.312	First Pass	PI091679	Ryumikute	IV	N WGANTn DYLbf	Pyongyang	North Korea	1931	03U-2473	03U	2473
150	127	140	3340	6	172.711	28.6258	6.99583	2167.72	1.44887	7983.54	3523.61	20106.4	2836.64	34.9716	106.931	0.0611866	5.90012	16.0415	46.7194	0.023313	0.480941	8.78831	4.43579	2.84194	0.0184878	2287.86	7326.5	639.49	First Pass	PI091725-3	(Akazu)	II	D WGESspTn DYY	unknown	Japan	1931	03U-1822	03U	1822
150	98	119	3319	6	247.084	45.0676	3.50246	2581.12	1.19865	7737.89	3555.92	22783.6	2106.18	34.1915	107.941	0.0621118	5.58524	15.7594	37.3996	0.0192857	0.640727	8.32597	2.95183	1.62532	0.0256262	2736.45	5549.82	713.515	First Pass	PI091725-3	(Akazu)	II	D WGESspTn DYY	unknown	Japan	1931	03U-1822	03U	1822
150	130	137	3337	6	324.151	39.7996	3.26123	2600.78	2.0317	7710.29	3700.08	19696.4	1708.86	26.0206	99.1414	0.0696643	2.79169	13.3605	39.1495	0.0158695	0.55521	6.05201	2.23549	1.017	0.0142422	3254.52	6664.3	764.42	First Pass	PI091725-3	(Akazu)	II	D WGESspTn DYY	unknown	Japan	1931	03U-1822	03U	1822
150	162	180	3380	6	234.765	32.3007	4.00513	2885.86	1.31405	8309.68	3700.32	19838.2	1897.38	22.194	98.1979	0.0533234	3.98689	15.9345	41.1639	0.0189213	0.429219	8.63527	3.26879	1.50886	0.015828	2297.35	8621.06	580.452	First Pass	PI091725-3	(Akazu)	II	D WGESspTn DYY	unknown	Japan	1931	03U-1822	03U	1822
150	159	177	3377	6	175.101	21.4416	4.20483	2373.95	0.75729	6638.81	3436.66	19125.6	2720.7	28.2098	92.9259	0.0525528	2.61199	12.4418	33.8116	0.0225149	0.522077	7.92056	5.93702	1.07085	0.0185347	2414.68	6582.67	458.261	First Pass	PI091725-3	(Akazu)	II	D WGESspTn DYY	unknown	Japan	1931	03U-1822	03U	1822
150	191	203	3403	6	209.974	31.8926	4.22091	2629.9	0.885252	6569.09	3511.37	21417.9	2010.85	23.7498	112.423	0.0562661	2.78706	14.1409	35.3093	0.019997	0.69382	8.13166	3.17874	1.33632	0.0153684	2633.89	5060.92	632.594	First Pass	PI091725-3	(Akazu)	II	D WGESspTn DYY	unknown	Japan	1931	03U-1822	03U	1822
151	156	162	1442	3	201	27.2261	10.0204	3095.16	2.55858	6961.21	2912.67	17760.7	4179.38	27.325	75.2848	0.0586679	3.77668	7.18843	29.4343	0.0222173	0.939194	6.56446	9.02592	1.01808	0.0385649	2705.59	3101.24	463.042	First Pass	PI091733	Grade No. 3	I	D WGENBr IYY	Jilin	China	1931	01U-2332	01U	2332
151	188	206	1486	3	215.607	25.9256	8.04089	2854.85	3.55491	7446.12	3312.49	20355.2	3408.87	31.0309	86.8533	0.0690031	4.60018	8.75602	35.9398	0.0203532	0.629561	8.61078	7.00247	1.35261	0.0378129	2363.92	5261.59	486.81	First Pass	PI091733	Grade No. 3	I	D WGENBr IYY	Jilin	China	1931	01U-2332	01U	2332
151	101	116	1396	3	268.909	35.9221	7.75584	2974.93	9.47083	8570.47	3386.83	18612.6	4377.3	37.8779	95.3082	0.0920756	2.03915	10.4011	40.9092	0.0247767	0.572685	3.01495	7.94703	1.82397	0.0292188	6173.43	5913.96	550.809	First Pass	PI091733	Grade No. 3	I	D WGENBr IYY	Jilin	China	1931	01U-2332	01U	2332
151	133	148	1428	3	195.888	25.9658	5.80964	2895.12	4.49199	8136.98	3571.51	19113.4	4133.81	28.4268	87.178	0.0515508	3.8846	10.7449	38.3845	0.0218724	0.654513	4.85815	10.1633	1.14455	0.0563546	3934.31	5456.74	406.74	First Pass	PI091733	Grade No. 3	I	D WGENBr IYY	Jilin	China	1931	01U-2332	01U	2332
151	124	144	1424	3	150.648	22.9551	7.22293	2715.41	4.49189	8620.82	3285.41	20092.9	3120.22	20.5215	93.7402	0.0711503	3.00987	11.7993	42.6161	0.028698	1.00027	4.28657	5.14131	1.30788	0.0268049	4687.41	3284.51	606.892	First Pass	PI091733	Grade No. 3	I	D WGENBr IYY	Jilin	China	1931	01U-2332	01U	2332
151	165	184	1464	3	161.231	23.2833	7.27433	2507.02	3.86289	8400.09	3298.62	20576.2	2985.38	27.6348	88.9481	0.0714625	3.27727	11.5604	32.3677	0.0258057	0.6484	8.84575	5.11445	2.3478	0.0238126	2326.12	5087.33	583.715	First Pass	PI091733	Grade No. 3	I	D WGENBr IYY	Jilin	China	1931	01U-2332	01U	2332
152	214	230	8230	13	157.041	21.4599	7.57367	2585.31	2.52284	6478.13	2661.46	17332	2969.18	28.686	83.5101	0.0692859	5.18773	9.07983	28.1278	0.0350679	0.889038	6.07096	4.04281	1.41403	0.0580885	2854.9	2993.64	734.436	First Pass	PI092465	Xapsunchoe Onormnoe	II	D PGENTn SYBf	unknown	Russia	1931	07U-5381	07U	5381
152	235	260	8260	13	143.32	17.5866	5.18262	2846.62	2.53249	7378.68	2912.21	20714.1	2940	21.4517	91.2035	0.0589297	5.07911	14.3981	40.5174	0.0367165	0.909226	4.99444	4.51329	1.77749	0.0619442	4147.44	3202.96	651.41	First Pass	PI092465	Xapsunchoe Onormnoe	II	D PGENTn SYBf	unknown	Russia	1931	07U-5381	07U	5381
152	278	319	8319	13	159.824	20.7792	6.71226	2514.23	2.1555	6957.29	2728	19336.5	2949.14	32.5285	66.2145	0.0545825	4.85832	11.8219	37.0498	0.0323788	0.787321	7.49849	3.60201	1.19669	0.0405404	2578.71	3464.91	818.747	First Pass	PI092465	Xapsunchoe Onormnoe	II	D PGENTn SYBf	unknown	Russia	1931	07U-5381	07U	5381
152	246	274	8274	13	138	17.2094	5.40114	2986.25	1.85815	6997.74	2812.41	18718.4	3467.15	20.3954	92.6076	0.0591201	3.43154	9.56286	30.3946	0.038658	1.03259	4.06042	5.16936	1.15739	0.0612815	4609.96	2723.65	670.712	First Pass	PI092465	Xapsunchoe Onormnoe	II	D PGENTn SYBf	unknown	Russia	1931	07U-5381	07U	5381
152	203	226	8226	13	210.223	17.1995	2.32098	2413.55	2.17801	6282.24	2690.5	18070.4	2020.71	19.0371	84.4187	0.0477149	3.14209	10.1831	26.5099	0.0251038	0.57902	4.80647	2.58369	1.18404	0.054156	3759.61	4646.64	782.104	First Pass	PI092465	Xapsunchoe Onormnoe	II	D PGENTn SYBf	unknown	Russia	1931	07U-5381	07U	5381
152	267	297	8297	13	152.458	16.4105	3.66302	2659.96	2.39734	7171.44	2681.94	19174.4	2871.32	35.4737	94.1067	0.0700235	3.20338	9.91232	34.3072	0.0355576	0.864331	4.22254	3.71195	0.748286	0.0600013	4540.96	3102.9	773.535	First Pass	PI092465	Xapsunchoe Onormnoe	II	D PGENTn SYBf	unknown	Russia	1931	07U-5381	07U	5381
153	116	129	7169	12	126	10.5757	14.2971	2483.08	1.67758	6472.27	3113.47	18876.2	3198.12	21.734	58.3859	0.0428322	2.15011	9.97018	40.9968	0.0472849	0.514506	8.48159	2.6352	1.00303	0.0393981	2225.55	6051.37	1213.62	First Pass	PI092603		II	S WGENBr SYBf	Jilin	China	1931	06U-3440	06U	3440
153	180	188	7228	12	109.098	11.3916	10.1021	3605.06	3.53853	7689.4	3294.48	16056.4	6595.67	31.9077	14.3516	0.0474878	2.49401	10.6583	39.8691	0.0548565	0.479944	7.79032	8.06655	1.65615	0.0465776	2061.07	6864.3	817.657	First Pass	PI092603		II	S WGENBr SYBf	Jilin	China	1931	06U-3440	06U	3440
153	141	157	7197	12	178.381	12.614	8.26169	2862.09	1.90975	7819.22	3224.1	19459.6	2921.92	19.6645	58.5457	0.0393089	3.01559	11.3454	36.0418	0.0316271	0.411282	9.13747	2.59719	1.70849	0.0832575	2129.64	7839.15	1125.03	First Pass	PI092603		II	S WGENBr SYBf	Jilin	China	1931	06U-3440	06U	3440
153	173	196	7236	12	102.724	7.1451	18.3829	2404.07	2.71958	7078.52	3002.2	18139	3442.83	26.0602	29.7306	0.050649	2.93195	9.63284	30.9653	0.058612	0.910411	12.4525	2.99666	2.07504	0.0389948	1456.65	3297.64	1148.89	First Pass	PI092603		II	S WGENBr SYBf	Jilin	China	1931	06U-3440	06U	3440
153	148	170	7210	12	114.939	9.084	13.7065	3721.31	2.90671	7582.26	3353.12	19360.3	3170.65	22.0218	84.7976	0.0464076	2.89318	16.1996	44.3328	0.0518395	0.626703	7.61004	3.68339	0.537648	0.0772675	2544.05	5350.42	860.797	First Pass	PI092603		II	S WGENBr SYBf	Jilin	China	1931	06U-3440	06U	3440
153	109	122	7162	12	126.163	13.5646	8.61595	2914.54	2.86839	6041.83	3056.64	16466.3	3500.42	23.4071	59.3645	0.0378683	2.06606	7.80503	37.9976	0.0472979	1.17345	10.612	2.44128	1.29067	0.025637	1551.67	2604.84	1433.85	First Pass	PI092603		II	S WGENBr SYBf	Jilin	China	1931	06U-3440	06U	3440
154	97	120	3320	6	140.666	18.1436	9.58774	2671.36	1.85688	5873.39	3261.44	18756.2	3321.56	30.4677	107.299	0.0698027	2.77484	12.7796	27.8829	0.0286169	0.625634	7.0235	3.99583	1.46381	0.0640893	2670.49	5213.02	831.257	First Pass	PI092611		II	S WGENBr SYBf	Jilin	China	1931	03U-1832	03U	1832
154	128	139	3339	6	125.474	12.4769	7.86055	2011.19	1.03961	4055.1	2875.48	16893.1	2769.8	24.8322	77.3794	0.0489685	2.0255	5.97487	28.0814	0.030152	0.482837	7.86522	4.1559	0.931875	0.0495365	2147.82	5955.37	666.474	First Pass	PI092611		II	S WGENBr SYBf	Jilin	China	1931	03U-1832	03U	1832
154	192	202	3402	6	100.255	8.90348	8.79814	2447.11	0.828434	4166.72	3106.1	17498.6	2739.44	21.0196	76.066	0.0378607	2.28566	6.69554	27.2285	0.0369358	0.906028	10.0913	5.7742	2.00964	0.057481	1734.02	3428.26	474.428	First Pass	PI092611		II	S WGENBr SYBf	Jilin	China	1931	03U-1832	03U	1832
154	161	179	3379	6	161.872	17.8547	4.82276	1874.42	1.97926	5546.99	2886.41	15784.1	2856.47	26.6189	66.713	0.0298896	3.24429	9.76444	34.3853	0.0239078	0.556048	10.0716	4.75917	0.970883	0.0414165	1567.2	5190.94	600.202	First Pass	PI092611		II	S WGENBr SYBf	Jilin	China	1931	03U-1832	03U	1832
154	129	138	3338	6	122.15	9.97134	4.582	2411.12	1.01643	5506.57	3138.76	17005.8	2318.81	19.7195	74.0691	0.0399808	3.40612	9.00727	32.0161	0.0291814	0.522911	12.1141	4.3617	1.49395	0.0722165	1403.8	6002.48	531.63	First Pass	PI092611		II	S WGENBr SYBf	Jilin	China	1931	03U-1832	03U	1832
154	160	178	3378	6	97.735	7.19242	6.98099	2204.86	2.092	4177.67	2838.13	15324.6	3614.63	18.3762	87.684	0.0336593	3.81297	8.07919	36.3459	0.037757	0.630613	14.3664	6.57889	0.988536	0.0539173	1066.7	4500.59	549.428	First Pass	PI092611		II	S WGENBr SYBf	Jilin	China	1931	03U-1832	03U	1832
155	145	174	3694	6	138.669	16.1889	4.34267	2795.79	5.8785	5392.5	3120.85	15502.1	3499.04	30.9182	75.7336	0.0500222	3.8728	12.7812	44.803	0.0299154	0.565373	7.94247	3.88399	1.34847	0.0123608	1951.8	5519.98	900.887	First Pass	PI092636		IV	D PGESspTn SYY	Jilin	China	1931	03U-2478	03U	2478
155	144	160	3680	6	107.939	23.2082	7.26169	2430.61	7.1867	5843.81	3593.68	18588.1	2032.82	16.7581	96.5872	0.0386698	5.02951	14.5879	40.1008	0.0358005	0.719166	10.443	3.07577	2.73244	0.0272098	1779.95	4997.01	660.915	First Pass	PI092636		IV	D PGESspTn SYY	Jilin	China	1931	03U-2478	03U	2478
155	176	193	3713	6	104.335	14.3256	12.2551	2312.51	7.1624	5274.85	3148.13	18075.4	2408.01	14.2558	85.602	0.0329323	4.63237	12.2918	36.2116	0.0379667	0.789459	12.1476	3.40418	1.16624	0.0195907	1487.99	3987.71	707.369	First Pass	PI092636		IV	D PGESspTn SYY	Jilin	China	1931	03U-2478	03U	2478
155	177	192	3712	6	162.196	17.6881	5.23987	2254.64	6.19154	6846.31	2941.33	15962	2187.3	13.3753	76.9721	0.0322768	4.9012	13.5783	40.4053	0.0260016	1.187	9.4301	3.68679	1.59292	0.0139661	1692.66	2477.95	593.28	First Pass	PI092636		IV	D PGESspTn SYY	Jilin	China	1931	03U-2478	03U	2478
155	113	126	3646	6	167.627	24.7743	7.3439	2802.45	5.72781	5749.83	3704.62	18250.6	2775.32	23.2437	84.34	0.043017	5.24068	14.6359	38.6217	0.0263891	1.15784	10.0393	2.52782	2.4585	0.0198108	1817.91	3199.6	1097.91	First Pass	PI092636		IV	D PGESspTn SYY	Jilin	China	1931	03U-2478	03U	2478
155	112	125	3645	6	140.14	20.3718	10.4698	3114.61	7.52665	6112.58	3531.39	18988.1	3304.47	16.3169	99.5044	0.0597701	4.97364	13.1514	40.1783	0.0318641	0.959478	6.82301	4.46001	2.66798	0.0178768	2782.95	3680.54	740.911	First Pass	PI092636		IV	D PGESspTn SYY	Jilin	China	1931	03U-2478	03U	2478
156	210	235	2155	4	168.068	12.0936	7.02783	2224.8	2.05896	6515.56	2904.77	18099.7	1529.54	22.3202	69.6194	0.0605059	2.1446	8.81228	32.9417	0.0254263	0.673274	8.53337	1.45593	0.918387	0.042677	2121.05	4314.39	1050.56	First Pass	PI092683		II	D WGENBr SYBf	Jilin	China	1931	02U-2516	02U	2516
156	274	305	2225	4	129.184	14.6871	9.07485	2839.44	1.56499	6914.91	2972.99	19777.7	1921.68	15.032	73.477	0.0688694	2.26471	11.0692	34.7657	0.0309804	0.499412	9.73582	2.28334	1.36939	0.0572718	2031.43	5952.97	841.612	First Pass	PI092683		II	D WGENBr SYBf	Jilin	China	1931	02U-2516	02U	2516
156	239	256	2176	4	146.988	16.8617	14.5109	2951.41	1.7439	7705.99	3308.79	17245.9	3755.3	33.1036	78.069	0.0698521	2.62983	9.15128	40.4186	0.0268263	0.681569	11.1141	4.70744	0.926298	0.0498469	1551.72	4854.67	797.737	First Pass	PI092683		II	D WGENBr SYBf	Jilin	China	1931	02U-2516	02U	2516
156	271	302	2222	4	154.4	14.4465	10.2355	2469.63	2.42696	5857.62	2767.26	17380.4	2369.34	16.5083	66.8793	0.0487842	2.40804	8.14591	29.3826	0.0263396	1.146	11.8173	2.8809	0.556021	0.0337726	1470.75	2414.71	822.43	First Pass	PI092683		II	D WGENBr SYBf	Jilin	China	1931	02U-2516	02U	2516
156	242	269	2189	4	178.246	17.6412	9.19079	2426.46	1.91364	5641.84	2832.35	16444.9	2125.44	20.3748	81.962	0.0539333	5.22621	9.09241	25.8243	0.0234137	0.686394	10.5165	3.32246	0.699013	0.0765689	1563.72	4126.42	639.719	First Pass	PI092683		II	D WGENBr SYBf	Jilin	China	1931	02U-2516	02U	2516
156	207	238	2158	4	184.015	18.3592	10.5911	2452.75	2.03969	6715.61	2809.03	17529.3	2374.41	26.9229	90.0844	0.0517136	2.94944	10.9915	35.2447	0.0235189	0.372502	15.2181	2.88267	0.583783	0.071832	1151.87	7540.96	823.683	First Pass	PI092683		II	D WGENBr SYBf	Jilin	China	1931	02U-2516	02U	2516
157	60	55	3255	6	78.275	7.02597	22.9319	2579.46	1.65724	5249.96	2638.08	16417.1	3251.37	14.5901	71.0509	0.032954	3.32747	9.68678	28.1256	0.0451537	0.468515	8.53064	4.83757	1.08289	0.0399248	1924.48	5630.73	672.108	First Pass	PI092706		I	D WGENBr SYBf	Jilin	China	1931	03U-1431	03U	1431
157	5	9	3209	6	92.516	10.1712	8.87761	3094.23	2.07909	7467.3	2736.27	18695.8	2833.02	16.6066	87.8108	0.0457265	3.66451	15.677	34.8019	0.0414858	1.01561	5.84231	3.86865	1.6538	0.0356869	3200.06	2694.2	732.303	First Pass	PI092706		I	D WGENBr SYBf	Jilin	China	1931	03U-1431	03U	1431
157	37	42	3242	6	115.315	11.2071	50.12	2579.89	3.98074	6108.28	2965.52	16605.1	2984.25	19.6911	79.4877	0.0354376	3.49046	10.3872	36.0643	0.0333681	0.935988	8.08216	5.34588	0.349074	0.0417572	2054.54	3168.33	558.234	First Pass	PI092706		I	D WGENBr SYBf	Jilin	China	1931	03U-1431	03U	1431
157	92	103	3303	6	129	11.7928	8.33401	2533.02	1.30123	6583.4	2667.55	17464.6	2821.03	14.5121	71.6371	0.0360103	2.16447	13.4962	29.4821	0.0302139	0.842304	5.2155	4.8902	0.83251	0.0428729	3348.59	3166.98	576.874	First Pass	PI092706		I	D WGENBr SYBf	Jilin	China	1931	03U-1431	03U	1431
157	69	77	3277	6	91.283	5.08131	11.1766	2528.38	1.92774	5618.15	2788.96	16471.5	2633.1	15.6491	69.9555	0.0284255	2.96041	11.6327	31.8843	0.0392812	0.747426	7.6279	4.59759	0.426704	0.0460902	2159.37	3731.42	572.712	First Pass	PI092706		I	D WGENBr SYBf	Jilin	China	1931	03U-1431	03U	1431
157	28	37	3237	6	112.779	24.5777	9.93311	2843	1.99894	6842.25	2892.54	18658.1	3928.34	15.1097	84.4764	0.0437946	2.95878	14.1208	49.1	0.0338363	0.391771	7.43155	7.11766	1.16201	0.034362	2510.66	7383.25	551.915	First Pass	PI092706		I	D WGENBr SYBf	Jilin	China	1931	03U-1431	03U	1431
158	145	174	494	1	155.289	22.6125	7.72137	2666.62	4.73187	8459.2	3458.07	17347.9	2375.21	27.2824	115.79	0.0526655	3.39627	14.4802	45.421	0.0234364	1.55829	8.95474	2.18173	1.69085	0.0796079	1937.29	2219.14	1088.68	First Pass	PI094159B	(Kiizaya)	IV	N WLtENTn DYBr	Kagoshima	Japan	1931	00U-1367	00U	1367
158	144	160	480	1	154.16	27.943	7.82096	2520.41	3.34392	8237.93	3485.15	18443	3568.74	27.1533	106.551	0.0512886	4.34075	13.3207	59.556	0.0271514	1.38802	6.89496	4.13983	1.93662	0.079452	2674.85	2510.87	862.052	First Pass	PI094159B	(Kiizaya)	IV	N WLtENTn DYBr	Kagoshima	Japan	1931	00U-1367	00U	1367
158	176	193	513	1	149.341	23.5675	8.76965	2502.55	4.14873	7892.21	3447.22	18249.1	2921.6	27.0626	96.9218	0.0400072	5.81304	15.0658	50.4605	0.0249012	1.17055	9.41554	2.80421	1.88134	0.0931125	1938.19	2944.95	1041.86	First Pass	PI094159B	(Kiizaya)	IV	N WLtENTn DYBr	Kagoshima	Japan	1931	00U-1367	00U	1367
158	177	192	512	1	147.659	37.138	8.79296	2038.99	4.72197	7796.34	3311.74	19188.8	2855.4	23.0341	127.932	0.05695	7.60642	13.8605	48.8997	0.0260227	1.16218	9.41299	2.12403	1.71745	0.0908521	2038.54	2849.58	1344.33	First Pass	PI094159B	(Kiizaya)	IV	N WLtENTn DYBr	Kagoshima	Japan	1931	00U-1367	00U	1367
158	113	126	446	1	184.828	24.2491	6.87392	2218.4	3.1124	7290.98	3519.9	18074	2233.62	24.4391	106.792	0.0385348	3.41713	12.9056	44.0255	0.0224747	1.15408	9.38389	1.38188	1.15461	0.0971889	1926.07	3049.95	1616.36	First Pass	PI094159B	(Kiizaya)	IV	N WLtENTn DYBr	Kagoshima	Japan	1931	00U-1367	00U	1367
158	112	125	445	1	196.558	27.1849	17.8934	2305.52	3.06171	7125.51	3563.5	18129.9	2475.33	28.1883	112.521	0.0441757	3.00565	11.8877	44.6356	0.0210968	1.27971	7.84211	2.06364	1.53256	0.094012	2311.86	2784.61	1199.5	First Pass	PI094159B	(Kiizaya)	IV	N WLtENTn DYBr	Kagoshima	Japan	1931	00U-1367	00U	1367
159	6	8	4808	8	104.225	5.76259	17.0412	1916.74	1.8229	6954.19	3069.1	17379.9	1646.89	20.6405	68.623	0.0397014	3.17654	11.0694	34.4285	0.0420189	1.86096	6.78086	3.02585	0.348292	0.0280581	2563.09	1649.2	544.273	First Pass	PI096162		II	D WGANBr DYBf	Hamgyong Puk	North Korea	1932	04U-2052	04U	2052
159	70	78	4878	8	103.905	13.3699	8.96838	2015.13	2.02535	6518.29	2904.12	17510.4	1450.75	25.0254	98.932	0.0682318	4.46375	11.9436	32.5205	0.0380099	1.44967	9.09161	2.70081	0.431548	0.0319383	1925.99	2003.3	537.154	First Pass	PI096162		II	D WGANBr DYBf	Hamgyong Puk	North Korea	1932	04U-2052	04U	2052
159	59	56	4856	8	102	8.76683	9.57273	2107.99	1.02868	6243.01	3091.18	17525.8	1322.41	18.2154	80.6133	0.052126	4.24385	11.3087	36.607	0.0429086	1.77213	8.27492	2.30458	0.360322	0.0257254	2117.94	1744.33	573.817	First Pass	PI096162		II	D WGANBr DYBf	Hamgyong Puk	North Korea	1932	04U-2052	04U	2052
159	91	102	4902	8	101.577	10.9902	6.66523	2104.18	1.40996	6552.83	3246.68	16867.8	1345.19	15.7069	90.5281	0.0514205	3.79684	11.8464	33.0879	0.0422204	1.91969	8.61579	2.6594	0.159942	0.029397	1957.78	1691.26	505.825	First Pass	PI096162		II	D WGANBr DYBf	Hamgyong Puk	North Korea	1932	04U-2052	04U	2052
159	27	38	4838	8	85.848	10.8422	6.59035	2134.03	2.08507	6615.52	3363.95	17594.5	1511.99	17.5195	90.5424	0.0487776	4.25589	12.0291	31.7493	0.0474886	2.09515	8.8634	2.60764	0.523071	0.0577341	1985.08	1605.59	579.83	First Pass	PI096162		II	D WGANBr DYBf	Hamgyong Puk	North Korea	1932	04U-2052	04U	2052
159	38	43	4843	8	87.269	7.80585	10.3613	2424.59	2.0414	6669.39	2583.19	17134	1113.27	14.8448	96.434	0.0580809	5.10524	13.7197	33.2414	0.0486372	1.51529	8.98052	1.50426	0.453616	0.063243	1907.91	1704.75	740.075	First Pass	PI096162		II	D WGANBr DYBf	Hamgyong Puk	North Korea	1932	04U-2052	04U	2052
160	20	23	343	1	109.994	26.7608	13.9572	3099.47	21.8604	4831.09	3674.32	17418	2608.82	18.8403	108.92	0.0536503	3.07329	8.11379	44.381	0.0457331	2.38476	9.07253	3.04565	1.85436	0.0414399	1919.86	1540.75	856.573	First Pass	PI096199		III	D WGANBr DYBf	Liaoning	China	1932	00U-1117	00U	1117
160	84	82	402	1	139.005	30.3102	9.08316	2015.87	9.96204	5398.9	3260.07	16872.5	1501.25	15.4923	95.9485	0.0422279	2.87007	7.3325	34.455	0.0339195	1.77491	7.35137	1.63313	2.74561	0.0635031	2295.15	1836.75	919.246	First Pass	PI096199		III	D WGANBr DYBf	Liaoning	China	1932	00U-1117	00U	1117
160	45	50	370	1	111	28.9147	38.1604	2874.23	6.69897	7181.13	3464.52	19253.8	1859.71	19.0967	123.389	0.0502335	3.39006	13.4025	50.049	0.0374955	2.29621	7.87745	2.53734	1.84565	0.0473333	2444.16	1508.8	732.937	First Pass	PI096199		III	D WGANBr DYBf	Liaoning	China	1932	00U-1117	00U	1117
160	77	89	409	1	116.743	27.2288	13.995	2494.97	8.73164	6531.73	3367.14	17844.4	1395.17	15.8224	104.506	0.0427899	5.01289	8.50272	38.2096	0.032879	1.71338	10.4027	2.01124	2.53426	0.0487767	1715.36	1965.2	693.687	First Pass	PI096199		III	D WGANBr DYBf	Liaoning	China	1932	00U-1117	00U	1117
160	52	64	384	1	87.298	33.9472	23.0523	3302.94	12.8946	6877.31	4133.5	19693.9	3122.76	19.1788	121.903	0.0497821	4.81243	14.0788	51.6519	0.0453004	2.99775	9.57703	3.47265	4.74929	0.0898513	2056.37	1378.87	899.243	First Pass	PI096199		III	D WGANBr DYBf	Liaoning	China	1932	00U-1117	00U	1117
160	13	15	335	1	98.636	29.1757	13.3197	3827.58	34.9565	7003.55	3569.05	18235.3	2467.15	18.0587	117.251	0.0674997	2.90627	12.9369	40.1304	0.0617914	2.27386	11.0463	2.87734	1.71496	0.0854901	1650.8	1569.6	857.442	First Pass	PI096199		III	D WGANBr DYBf	Liaoning	China	1932	00U-1117	00U	1117
161	39	44	2284	4	127	13.826	4.72231	2525.4	1.29945	5131.34	2799.77	19167.5	2523.86	18.2186	77.5241	0.18024	2.36002	7.49073	34.1904	0.0309871	0.632134	6.3509	1.89885	1.11334	0.0640734	3018.08	4429.08	1329.15	First Pass	PI096322		III	N WTENTn DBlBl Gnc	Hamgyong Puk	North Korea	1932	02U-2756	02U	2756
161	90	100	2340	4	174.025	24.7162	6.84973	2127.75	2.19015	5762.87	2912	18609.3	2445.79	24.9073	88.9388	0.152882	4.46937	10.4326	39.5975	0.0239167	0.754624	10.101	1.76843	0.819055	0.0848785	1842.32	3858.87	1383.03	First Pass	PI096322		III	N WTENTn DBlBl Gnc	Hamgyong Puk	North Korea	1932	02U-2756	02U	2756
161	26	39	2279	4	102.079	20.252	24.8894	2425.91	1.60428	5403.73	2643.79	18285.7	3329.12	24.8904	83.8754	0.14292	2.41859	6.86455	34.3469	0.0358985	0.91221	7.30205	3.91848	0.899879	0.0686433	2504.19	2898.23	849.594	First Pass	PI096322		III	N WTENTn DBlBl Gnc	Hamgyong Puk	North Korea	1932	02U-2756	02U	2756
161	7	7	2247	4	141.584	13185	25.1719	373.776	77.322	447057	450438	14957.4	21550.2	688.988	3122.52	0.905945	23.1586	4.57204	94.7551	4.6854	3256.73	1.85284	2.40449	2.08776	1.59922	8072.67	138.31	8962.5	First Pass	PI096322		III	N WTENTn DBlBl Gnc	Hamgyong Puk	North Korea	1932	02U-2756	02U	2756
161	58	57	2297	4	142.73	14.9017	36.6849	2183.41	1.62942	4986.89	2653.87	17715.9	2630.12	27.8933	78.453	0.093012	3.9397	9.71233	36.2786	0.025991	0.476606	12.5266	2.17101	0.882226	0.0572408	1414.26	5568.28	1211.48	First Pass	PI096322		III	N WTENTn DBlBl Gnc	Hamgyong Puk	North Korea	1932	02U-2756	02U	2756
161	71	79	2319	4	152.216	27.6552	7.75621	2610.92	1.19935	7013.67	2907.12	20247.2	2483.95	24.3056	89.848	0.152074	3.45488	11.637	38.1052	0.0271585	0.728543	8.40919	1.82815	1.96481	0.0808667	2407.75	3990.32	1358.72	First Pass	PI096322		III	N WTENTn DBlBl Gnc	Hamgyong Puk	North Korea	1932	02U-2756	02U	2756
162	126	142	9742	16	159.239	18.2353	4.46519	2308.09	1.87677	6121.68	2928.91	19271.5	1632.3	21.8719	76.9163	0.0402209	3.74892	9.4439	29.079	0.0316974	1.15506	7.74156	2.60267	1.21396	0.096741	2489.36	2535.72	627.163	First Pass	PI096333		IV	N PGENBl DGnIb Gnc	Hamgyong Puk	North Korea	1932	09U-3814	09U	3814
162	158	176	9776	16	153.395	18.8969	9.35508	2382.01	2.33914	5775.95	2890.8	18506	1779.78	30.68	83.2118	0.0547047	3.3288	7.12054	33.7142	0.0322605	0.795087	6.87585	3.10577	0.917425	0.0706477	2691.44	3635.83	573.056	First Pass	PI096333		IV	N PGENBl DGnIb Gnc	Hamgyong Puk	North Korea	1932	09U-3814	09U	3814
162	190	204	9804	16	157.615	14.5946	8.9238	2454.94	2.68627	6882.66	3223.91	20185.4	1387.3	24.4607	86.0279	0.0603645	3.74271	10.9256	36.6896	0.0325384	0.812451	7.8416	1.1561	1.43811	0.116178	2574.14	3968.13	1199.99	First Pass	PI096333		IV	N PGENBl DGnIb Gnc	Hamgyong Puk	North Korea	1932	09U-3814	09U	3814
162	99	118	9718	16	200.862	22.072	7.15768	2678.61	2.11172	6783.44	3053.93	18605.8	2138.9	26.9566	95.8062	0.0643565	4.07496	11.6768	38.823	0.0263005	0.605523	6.40723	2.28073	1.1595	0.0830979	2903.88	5043.45	937.815	First Pass	PI096333		IV	N PGENBl DGnIb Gnc	Hamgyong Puk	North Korea	1932	09U-3814	09U	3814
162	131	136	9736	16	153.128	17.6963	4.92277	2429.17	1.66953	6481.94	3051.84	17544.6	780.352	21.5618	93.4078	0.0712653	2.73372	10.946	28.6151	0.0316456	0.815183	6.53101	1.05833	0.934438	0.104389	2686.35	3743.74	737.343	First Pass	PI096333		IV	N PGENBl DGnIb Gnc	Hamgyong Puk	North Korea	1932	09U-3814	09U	3814
162	163	182	9782	16	177.497	19.2809	4.08159	2586.24	1.71395	6353.48	2998.53	19533.3	1758.39	28.1356	77.9808	0.0474608	3.39179	8.20479	32.2179	0.0284646	1.17588	6.8782	2.94813	0.753188	0.0749353	2839.88	2550.04	596.442	First Pass	PI096333		IV	N PGENBl DGnIb Gnc	Hamgyong Puk	North Korea	1932	09U-3814	09U	3814
163	277	320	3520	6	199.36	25.6867	6.80311	2253.56	3.26722	6424.65	3192.03	19515.9	1679.06	20.5824	70.6358	0.0329201	4.13217	12.2173	42.8255	0.0215619	0.78934	8.72847	1.89757	0.626355	0.0684647	2235.89	4043.92	884.848	First Pass	PI096786-1		III	N WGENTn SYLbf	Hwanghae Puk	North Korea	1932	03U-2136	03U	2136
163	236	259	3459	6	131.922	17.939	15.0139	1958.18	2.62422	5990.93	3434.92	18196.1	2368.26	18.2959	55.9157	0.0231188	6.92256	12.2929	37.2923	0.0275978	0.801223	14.5229	2.23199	1.61503	0.0529193	1252.92	4287.09	1061.05	First Pass	PI096786-1		III	N WGENTn SYLbf	Hwanghae Puk	North Korea	1932	03U-2136	03U	2136
163	245	273	3473	6	151	16.0605	8.79422	2629.25	1.73027	6015.69	3251.66	20233	1534.18	16.8911	78.3822	0.0304447	4.57601	13.2388	39.3968	0.0267748	1.05512	12.1066	2.10763	0.991829	0.06811	1671.24	3081.79	727.919	First Pass	PI096786-1		III	N WGENTn SYLbf	Hwanghae Puk	North Korea	1932	03U-2136	03U	2136
163	204	227	3427	6	156.881	19.4501	7.16696	2605.8	11.9501	8582.82	3385.26	19291.1	3489.76	22.8722	96.9893	0.0362535	6.98205	17.2506	53.0382	0.0308898	0.660228	11.1725	3.17522	0.535515	0.0600517	1726.66	5127.41	1099.06	First Pass	PI096786-1		III	N WGENTn SYLbf	Hwanghae Puk	North Korea	1932	03U-2136	03U	2136
163	213	232	3432	6	175.876	21.2985	4.41327	2660.6	2.27028	8914.04	3250.58	21459.6	1876.61	24.0959	103.851	0.0516332	7.90456	17.6916	54.7549	0.0242903	1.00683	9.70574	1.80528	1.66539	0.0477824	2211.02	3228.54	1039.51	First Pass	PI096786-1		III	N WGENTn SYLbf	Hwanghae Puk	North Korea	1932	03U-2136	03U	2136
163	268	298	3498	6	115.049	18.5471	19.3896	2914.86	2.16324	4664.09	3505.66	16828.1	4425.67	19.6193	60.673	0.0273894	5.04017	12.3367	33.1646	0.0344034	1.01453	9.98507	5.63898	1.3814	0.0547654	1685.33	3455.44	784.836	First Pass	PI096786-1		III	N WGENTn SYLbf	Hwanghae Puk	North Korea	1932	03U-2136	03U	2136
164	114	127	3647	6	116.196	16.1955	13.9678	2098.28	31.7503	5713.02	3157.4	17995.1	2485.98	18.8228	80.179	0.0394825	4.92737	16.9935	43.1715	0.0330198	1.25176	10.4528	2.95163	0.386863	0.0595186	1721.55	2522.38	842.238	First Pass	PI096808		IV	D WGENBr DYY	Hwanghae Puk	North Korea	1932	03U-2489	03U	2489
164	178	190	3710	6	170.481	25.7561	10.1899	2503.48	2.98729	6315.95	3555.13	19462.5	2596.34	24.5913	88.4653	0.0319049	3.94473	14.1538	43.2295	0.02315	0.483786	8.72395	3.8796	0.262322	0.0425047	2230.93	7348.56	669.229	First Pass	PI096808		IV	D WGENBr DYY	Hwanghae Puk	North Korea	1932	03U-2489	03U	2489
164	143	159	3679	6	163.18	19.5133	2.95413	1868.1	2.09065	4521.69	2978.84	15472.2	1971.85	21.9059	60.7744	0.0205518	4.42084	11.4379	29.2583	0.0233098	0.662933	7.90244	2.68599	0.277234	0.0244515	1957.9	4493.42	734.125	First Pass	PI096808		IV	D WGENBr DYY	Hwanghae Puk	North Korea	1932	03U-2489	03U	2489
164	175	194	3714	6	143.559	20.686	18.7859	2426.71	2.84455	5421.11	3509.72	19504.9	2327.97	19.8007	75.3779	0.0282092	3.70204	14.7552	43.8229	0.0261349	0.850417	11.6282	3.72291	0.247788	0.0563744	1677.38	4127.05	625.307	First Pass	PI096808		IV	D WGENBr DYY	Hwanghae Puk	North Korea	1932	03U-2489	03U	2489
164	146	173	3693	6	152.616	21.795	3.12544	2599.59	2.32845	7420.1	3414.48	19536.2	2486.9	26.7607	69.8779	0.031003	4.43154	12.5219	37.7866	0.0259311	0.742744	9.47037	2.97496	0.506053	0.037761	2062.87	4597.12	835.945	First Pass	PI096808		IV	D WGENBr DYY	Hwanghae Puk	North Korea	1932	03U-2489	03U	2489
164	111	124	3644	6	131.512	20.4064	10.0022	2096.89	2.52291	5120.78	3064.03	18400.6	2622.86	17.0352	82.1615	0.0316483	5.60314	12.3855	36.5906	0.0290548	1.42127	8.64195	2.71955	0.321749	0.0410554	2129.22	2155.84	964.446	First Pass	PI096808		IV	D WGENBr DYY	Hwanghae Puk	North Korea	1932	03U-2489	03U	2489
165	222	247	7607	12	128.767	19.8137	8.6331	3042.58	1.90514	7281.56	2908.68	18669.6	1105.82	16.5471	70.5951	0.0323271	2.17254	13.4058	33.0763	0.0451107	1.01506	8.98538	1.29607	-0.190947	0.00106519	2077.78	2865.53	853.207	First Pass	PI096984		IV	N PTESspBr SYBl	Hwanghae Puk	North Korea	1932	06U-3942	06U	3942
165	254	293	7653	12	208.463	18.1274	4.51651	2903.69	1.36948	7247.36	2675.06	18378.3	1660.74	17.936	88.9582	0.0339617	2.4275	9.9914	28.5965	0.0277349	0.872669	7.43368	1.54681	0.511378	0.00133138	2472.3	3065.38	1073.66	First Pass	PI096984		IV	N PTESspBr SYBl	Hwanghae Puk	North Korea	1932	06U-3942	06U	3942
165	286	310	7670	12	176.89	16.9517	8.98867	2676.72	1.61421	6823.07	2881.45	18192.1	3175.14	26.3014	83.1877	0.0432997	2.14079	11.326	28.8503	0.0328522	0.724345	7.99256	3.31338	0.803544	0.00370657	2276.13	3978.02	958.279	First Pass	PI096984		IV	N PTESspBr SYBl	Hwanghae Puk	North Korea	1932	06U-3942	06U	3942
165	195	217	7577	12	208.725	17.0523	7.69119	2767.89	0.853808	6783.34	2782.65	15908.2	3276.78	22.5392	106.269	0.0392452	2.45981	10.2738	32.0349	0.0277102	0.573078	8.24552	2.59367	0.57668	0.00158571	1929.31	4855.61	1263.38	First Pass	PI096984		IV	N PTESspBr SYBl	Hwanghae Puk	North Korea	1932	06U-3942	06U	3942
165	227	253	7613	12	174.61	19.2893	9.3325	2527.66	1.55164	6194.53	2781.68	17410.8	1380.45	16.3145	71.5709	0.0280197	1.91262	10.0978	28.2677	0.0330184	0.782276	8.11719	1.19052	0.427702	0.00154842	2144.92	3555.88	1159.54	First Pass	PI096984		IV	N PTESspBr SYBl	Hwanghae Puk	North Korea	1932	06U-3942	06U	3942
165	259	287	7647	12	192.683	14.1694	5.43867	2178.14	1.33621	6724.99	2766.49	17908.7	1677.8	18.2688	73.6836	0.0282604	1.89785	9.90854	28.4249	0.0301075	0.396784	7.79239	1.23912	0.177494	0.00589805	2298.23	6972.27	1354.02	First Pass	PI096984		IV	N PTESspBr SYBl	Hwanghae Puk	North Korea	1932	06U-3942	06U	3942
166	202	225	5985	10	149.993	21.6839	9.94027	3085.02	1.7853	6845.64	3305.32	17632.2	2594.47	19.3908	67.2673	0.062491	5.68682	11.9749	45.2208	0.0351261	0.738893	16.9081	5.34686	1.32927	0.0201933	1042.83	4473.34	485.231	First Pass	PI123577B		IV	N WGENBr DYBf	Hebei	China	1937	05U-1787	05U	1787
166	234	262	6022	10	152.983	19.025	15.0607	2285.1	1.46639	7608	3067.66	15944.2	2103.09	16.3217	58.0164	0.0615058	3.38465	6.78855	44.3323	0.0332517	1.351	11.2436	3.1442	1.56485	0.0171146	1418.08	2270.66	668.878	First Pass	PI123577B		IV	N WGENBr DYBf	Hebei	China	1937	05U-1787	05U	1787
166	266	296	6056	10	140.579	19.053	13.8055	3097.6	2.69238	8496.96	3216.98	16474.7	4114.97	22.1691	73.0368	0.0500463	4.97452	12.805	47.0771	0.0371993	0.697096	14.3586	8.41954	1.51968	0.0320231	1147.38	4614.84	488.741	First Pass	PI123577B		IV	N WGENBr DYBf	Hebei	China	1937	05U-1787	05U	1787
166	215	229	5989	10	215.652	26.0227	9.22187	3209.19	1.23501	7209.59	3091.03	17167.3	3459.96	26.3403	80.7916	0.0749571	3.73028	9.00694	43.2927	0.0258534	0.579532	12.5119	6.23347	1.16852	0.0157842	1372.08	5333.66	555.061	First Pass	PI123577B		IV	N WGENBr DYBf	Hebei	China	1937	05U-1787	05U	1787
166	279	318	6078	10	132.475	20.7403	13.5532	2529.26	2.50521	7376.09	3092.19	16891.9	3029.98	21.656	80.9153	0.0794402	5.721	9.64974	48.0875	0.0396331	0.805341	13.1595	4.50763	2.05776	0.0326433	1283.63	3839.6	672.191	First Pass	PI123577B		IV	N WGENBr DYBf	Hebei	China	1937	05U-1787	05U	1787
166	247	275	6035	10	152.756	16.9011	11.2923	3300.14	2.13314	5985.52	2860.95	15963.1	2256.63	17.0787	72.8851	0.0470645	4.11002	7.77536	40.4905	0.0357268	0.643709	15.5305	5.18772	0.75439	0.0308355	1027.85	4444.48	434.995	First Pass	PI123577B		IV	N WGENBr DYBf	Hebei	China	1937	05U-1787	05U	1787
167	223	248	7608	12	396.352	22.6848	3.66062	2860.05	1.09494	7947.64	3189.6	22339.1	1601.32	16.575	80.5776	0.0354042	1.50206	9.71943	22.5538	0.0142378	0.469914	11.3956	1.55402	1.50784	0.0448724	1960.33	6787.62	1030.44	First Pass	PI124871		IV	D WTESspBr SBlBl	Hokkaido	Japan	1937	06U-3943	06U	3943
167	194	216	7576	12	254.334	15.4589	5.32681	2162.71	0.78788	7459.87	3002.55	17265.6	2290.96	20.6927	108.215	0.0411962	2.65548	9.74061	27.1559	0.022647	0.490972	6.64271	2.47265	2.59329	0.0484916	2599.18	6115.53	926.523	First Pass	PI124871		IV	D WTESspBr SBlBl	Hokkaido	Japan	1937	06U-3943	06U	3943
167	226	252	7612	12	412.628	21.3991	3.59693	2449.5	1.15895	8605.12	3480.28	20499.1	1639.58	18.2129	100.107	0.0436059	1.63701	9.81283	28.1574	0.0135052	0.931619	9.24465	1.3501	2.8517	0.0374031	2217.4	3735.73	1214.41	First Pass	PI124871		IV	D WTESspBr SBlBl	Hokkaido	Japan	1937	06U-3943	06U	3943
167	258	288	7648	12	415.292	17.6734	4.90679	2496.08	0.937712	8453.93	3223.01	21774.1	1657.86	18.6183	111.461	0.0545075	2.50827	11.3726	25.5766	0.0135529	0.530218	8.88857	1.44732	2.5548	0.0481339	2449.67	6078.65	1145.47	First Pass	PI124871		IV	D WTESspBr SBlBl	Hokkaido	Japan	1937	06U-3943	06U	3943
167	255	292	7652	12	254.195	16.2414	5.89425	2088.59	1.26616	6682.64	2886.18	19210.4	1909.81	16.9024	83.6777	0.0452889	2.15073	9.11328	24.7465	0.0226013	1.20606	8.90406	1.93032	1.90486	0.035456	2157.49	2393.06	989.375	First Pass	PI124871		IV	D WTESspBr SBlBl	Hokkaido	Japan	1937	06U-3943	06U	3943
167	287	309	7669	12	222.71	19.0041	6.8362	2515.49	1.86877	8347.6	3120.54	21610.8	1297.23	16.7417	108.762	0.0504394	2.66688	10.9878	23.6733	0.0258371	0.690606	7.72782	1.49586	2.51129	0.0620727	2796.5	4518.55	867.214	First Pass	PI124871		IV	D WTESspBr SBlBl	Hokkaido	Japan	1937	06U-3943	06U	3943
168	118	132	2052	4	172.262	20.803	14.3952	2206.69	15.4439	4936.48	3288.52	17754.9	2856.29	19.0079	93.1379	0.0399219	1.58465	12.2177	33.0202	0.0305435	1.16565	14.1532	3.37055	0.659726	0.0384506	1254.48	2821.2	847.424	First Pass	PI131531	Batarowka	I	D PTESspBr SYBr	unknown	Poland	1939	02U-2319	02U	2319
168	139	155	2075	4	191.205	27.9002	18.8348	2354.44	2.88625	5194.44	2966.43	19266.4	2691.81	28.7924	106.122	0.049372	1.73112	8.43965	31.0052	0.0236612	0.487229	9.22717	2.9064	0.656333	0.0246013	2088.01	6088.38	926.164	First Pass	PI131531	Batarowka	I	D PTESspBr SYBr	unknown	Poland	1939	02U-2319	02U	2319
168	182	213	2133	4	133.545	15.2775	11.4823	3134.04	3.68519	6934.56	3053.73	21315.4	2856.5	19.1896	106.286	0.0755143	1.75173	8.12377	30.1323	0.0313403	0.638114	6.43027	2.36528	2.8485	0.032742	3314.85	4785.55	1207.68	First Pass	PI131531	Batarowka	I	D PTESspBr SYBr	unknown	Poland	1939	02U-2319	02U	2319
168	150	168	2088	4	259.006	28.3058	13.5025	2420.14	2.31218	6594.45	3186	20791.8	2437.69	25.9423	79.9876	0.0494334	1.91233	7.86057	33.7771	0.0179334	0.708867	19.8457	2.68083	0.826005	0.0301997	1047.67	4494.49	909.303	First Pass	PI131531	Batarowka	I	D PTESspBr SYBr	unknown	Poland	1939	02U-2319	02U	2319
168	107	109	2029	4	283.393	25.1809	5.40749	1987.01	3.70291	5665.89	3521.01	18895.4	2241.39	29.0533	75.3393	0.0373903	1.53448	7.06665	28.3511	0.0164254	1.0022	7.87483	2.39046	1.89232	0.0490801	2399.46	3513.3	937.642	First Pass	PI131531	Batarowka	I	D PTESspBr SYBr	unknown	Poland	1939	02U-2319	02U	2319
168	171	198	2118	4	193.401	18.1626	32.8097	2276.26	4.83279	5814.22	3227.17	18846.3	2614.68	23.2166	84.6584	0.0433054	1.36816	7.06731	30.2604	0.0241831	0.559872	9.6794	3.00984	1.33861	0.0403517	1947.05	5764.13	868.711	First Pass	PI131531	Batarowka	I	D PTESspBr SYBr	unknown	Poland	1939	02U-2319	02U	2319
169	30	35	1315	3	124.86	23.3249	13.4436	2575.16	3.1313	8596.69	3404.67	19661.2	2744.69	32.1249	75.7619	0.0910161	4.76836	15.4303	35.848	0.0313509	0.868646	3.38195	4.06349	2.33647	0.0625309	5813.58	3919.51	675.451	First Pass	PI132207		0	N PGENBr SYY	unknown	Netherlands	1939	01U-2124	01U	2124
169	62	69	1349	3	133.558	20.7434	14.4145	2833.3	2.02515	8067.94	3326.26	19187.8	3424.1	29.6581	68.7239	0.0875197	2.54583	14.1884	38.2598	0.0305858	0.472002	2.88284	5.14316	1.62664	0.0358044	6655.88	7047.13	665.758	First Pass	PI132207		0	N PGENBr SYY	unknown	Netherlands	1939	01U-2124	01U	2124
169	94	105	1385	3	112.471	17.0359	13.5878	2975.38	2.13128	7162.84	3630.39	18745.3	3242.67	31.7365	83.4299	0.0669508	4.80473	13.8915	45.0158	0.032595	0.656067	5.59188	5.84079	1.64881	0.0523966	3352.23	5533.57	555.177	First Pass	PI132207		0	N PGENBr SYY	unknown	Netherlands	1939	01U-2124	01U	2124
169	3	12	1292	3	160.199	26.0088	14.5659	3125.92	2.55375	9281.6	3515.72	19831.7	3621.34	25.8916	86.4918	0.0796212	4.25787	15.7609	41.1955	0.0288977	1.23657	4.33191	7.0419	1.7071	0.0474354	4578.05	2843.11	514.256	First Pass	PI132207		0	N PGENBr SYY	unknown	Netherlands	1939	01U-2124	01U	2124
169	35	29	1309	3	166.83	19.5863	12.4493	2872.61	2.08583	8016.83	3469.4	19366.3	2803.13	24.6711	92.7806	0.0918328	4.13536	17.9727	40.6839	0.0246497	0.712093	3.41403	5.38385	1.67049	0.0359325	5672.57	4872.12	520.655	First Pass	PI132207		0	N PGENBr SYY	unknown	Netherlands	1939	01U-2124	01U	2124
169	67	75	1355	3	148.365	19.4721	14.9411	2976.7	1.72381	8456.22	3377.24	20486.6	2327.64	23.2132	83.443	0.0725465	3.91187	15.5965	38.3598	0.028354	0.822141	4.31726	3.29019	1.60305	0.0718367	4745.28	4107.86	707.449	First Pass	PI132207		0	N PGENBr SYY	unknown	Netherlands	1939	01U-2124	01U	2124
170	181	214	7254	12	56	4.74315	16.8188	2830.52	5.00047	7930.26	3227.81	15443.3	3125	24.6863	-28.7245	0.069768	3.09447	14.5514	53.8595	0.109561	1.26013	5.22794	5.17662	4.36855	0.0134742	2953.99	2561.5	603.675	First Pass	PI135589	No. 68	II	N WTASspBr BBlBl Sw	Heilongjiang	China	1940	06U-3443	06U	3443
170	140	156	7196	12	30	-0.108027	37.8458	2494.42	4.68357	7654.31	3124.04	15811.2	3157.64	24.6963	-221.658	0.0661654	5.00633	14.2078	48.6842	0.207897	1.46456	7.03462	3.4133	-0.807882	-0.0328665	2247.62	2133.09	925.099	First Pass	PI135589	No. 68	II	N WTASspBr BBlBl Sw	Heilongjiang	China	1940	06U-3443	06U	3443
170	149	169	7209	12	38	-2.88488	36.3541	2556.67	5.08038	8700.93	3699.25	18461.9	2662.1	20.2862	-90.7345	0.0956827	5.49011	19.6867	50.8681	0.164924	1.19459	6.60595	3.55027	-0.792217	-0.00209487	2794.74	3096.66	749.83	First Pass	PI135589	No. 68	II	N WTASspBr BBlBl Sw	Heilongjiang	China	1940	06U-3443	06U	3443
170	108	108	7148	12	48	2.46036	19.133	3001.81	4.55334	8616.84	3709.86	16418.4	2920.76	20.1028	-65.1778	0.0439912	5.07725	17.2429	58.337	0.135959	1.58882	6.68087	4.6653	-0.563033	0.0185877	2457.52	2334.99	626.059	First Pass	PI135589	No. 68	II	N WTASspBr BBlBl Sw	Heilongjiang	China	1940	06U-3443	06U	3443
170	117	130	7170	12	47	4.79026	22.8014	2933.09	3.40338	7737.96	3385.63	16319.3	3769.25	24.4923	-41.4331	0.0639665	5.60071	14.0734	53.5491	0.134776	0.899064	6.27837	6.47814	1.33128	0.0286585	2599.29	3765.73	581.84	First Pass	PI135589	No. 68	II	N WTASspBr BBlBl Sw	Heilongjiang	China	1940	06U-3443	06U	3443
170	172	197	7237	12	41	2.0755	36.5537	2727.05	5.03083	9162.68	3728.81	18920.2	3397.98	24.1371	-15.3761	0.0716295	6.12578	19.0358	55.592	0.150177	1.57485	8.98827	4.59271	-1.20005	0.0680438	2104.99	2367.72	739.863	First Pass	PI135589	No. 68	II	N WTASspBr BBlBl Sw	Heilongjiang	China	1940	06U-3443	06U	3443
171	118	132	7172	12	32	5.52027	60.7067	3074.66	5.00009	8429.78	3940.9	19425.5	3643.01	24.1627	-127.34	0.0728633	3.54734	18.2487	57.4576	0.196807	3.85245	6.42936	4.59381	0.428615	0.00361297	3021.38	1022.96	793.025	First Pass	PI135590	No. 68-A	II	N PTASspDbr SBrBr Sw	Heilongjiang	China	1940	06U-3444	06U	3444
171	139	155	7195	12	30	3.16921	124.677	3204.47	5.90415	9272.85	4168.79	19430.2	3620.16	26.0235	-190.26	0.0621022	6.75777	15.8432	61.4092	0.208403	1.17871	8.90648	6.7523	-2.84067	-0.0157078	2181.58	3536.73	536.137	First Pass	PI135590	No. 68-A	II	N PTASspDbr SBrBr Sw	Heilongjiang	China	1940	06U-3444	06U	3444
171	182	213	7253	12	25	3.11589	79.4679	3647.18	8.42627	8884.81	4161.11	19376.4	4069.32	25.0213	-254.492	0.0808428	6.60885	20.0138	51.6764	0.248002	2.94496	8.57572	7.21187	-4.02306	0.00499465	2259.45	1412.96	564.254	First Pass	PI135590	No. 68-A	II	N PTASspDbr SBrBr Sw	Heilongjiang	China	1940	06U-3444	06U	3444
171	150	168	7208	12	32	-0.594337	42.5038	3085.97	5.09239	9440.67	4249.86	19953.7	4092.83	26.3272	-151.713	0.0685294	6.56968	16.2297	49.0099	0.195587	0.8577	9.05789	5.10804	-0.859245	0.0754562	2202.91	4954.95	801.253	First Pass	PI135590	No. 68-A	II	N PTASspDbr SBrBr Sw	Heilongjiang	China	1940	06U-3444	06U	3444
171	107	109	7149	12	39	3.76798	32.362	3042.18	3.16428	9157.38	3942.34	20378.3	2485.66	27.4456	-104.663	0.0792753	4.38024	16.9081	75.5398	0.166831	1.32102	6.00476	4.61211	-1.44787	0.0315088	3393.69	2984.32	538.941	First Pass	PI135590	No. 68-A	II	N PTASspDbr SBrBr Sw	Heilongjiang	China	1940	06U-3444	06U	3444
171	171	198	7238	12	35	-1.47433	64.6341	3363.23	5.56505	10205.2	4062.88	20985	3389.51	25.832	-94.5029	0.0775084	6.60743	17.4592	64.4883	0.176385	2.05759	6.59895	4.77594	0.453314	0.038508	3180.05	1974.58	709.704	First Pass	PI135590	No. 68-A	II	N PTASspDbr SBrBr Sw	Heilongjiang	China	1940	06U-3444	06U	3444
172	4	10	3210	6	124.745	26.4566	10.1239	2428.07	1.1864	6893.18	3918.32	17383.7	2318.63	31.2453	87.2672	0.0807332	3.8556	14.072	47.2168	0.0332936	0.990464	7.19773	2.98458	1.21967	0.0220757	2415.17	3956.05	776.87	First Pass	PI153229		I	D WTENBr SRbrRbr	unknown	France	1946	03U-1435	03U	1435
172	68	76	3276	6	96.648	19.8608	6.61485	2353.72	0.621935	6446.27	3316.15	19670.5	2248.63	24.4388	72.9236	0.0555638	3.6363	10.9796	34.3112	0.0510397	0.86391	5.21943	2.83773	2.7592	0.0460562	3768.7	3838.53	792.407	First Pass	PI153229		I	D WTENBr SRbrRbr	unknown	France	1946	03U-1435	03U	1435
172	61	68	3268	6	92.396	4.51918	7.41026	1876.53	0.569013	4949.05	3023.04	16182.9	1582.41	17.6021	56.1263	0.0334639	2.24175	16.3308	31.302	0.0395971	0.317237	6.65492	2.42222	0.791193	0.0417568	2431.73	9529.3	653.289	First Pass	PI153229		I	D WTENBr SRbrRbr	unknown	France	1946	03U-1435	03U	1435
172	93	104	3304	6	121.177	17.4551	5.01873	1806.82	1.3711	4649.89	3218.63	16076.2	1849.13	19.5482	68.1419	0.0428789	3.92966	8.76128	29.1961	0.0313327	0.384968	8.78139	1.89903	0.515899	0.0510609	1830.71	8360.76	973.722	First Pass	PI153229		I	D WTENBr SRbrRbr	unknown	France	1946	03U-1435	03U	1435
172	36	28	3228	6	117.212	17.8153	6.5689	2110.25	1.11426	5611.28	3641.87	18653.7	2070.26	20.6052	70.2468	0.0502268	5.35918	11.1544	33.794	0.0291969	0.585779	6.59938	2.31232	2.60108	0.0358838	2826.58	6217.14	895.316	First Pass	PI153229		I	D WTENBr SRbrRbr	unknown	France	1946	03U-1435	03U	1435
172	29	36	3236	6	113.436	32.8801	10.5774	2749.55	1.00421	6393.25	3615.54	21101.3	2143.89	21.215	88.7133	0.0632204	3.6354	10.2745	34.875	0.0365584	0.661834	8.03646	2.38059	1.62719	0.0281785	2625.69	5462.91	900.568	First Pass	PI153229		I	D WTENBr SRbrRbr	unknown	France	1946	03U-1435	03U	1435
173	114	127	4927	8	134.017	13.3659	4.59162	2545.2	3.85148	8086.97	3775.29	21765.8	2561.35	23.4775	96.666	0.042143	5.27758	16.0493	38.6391	0.0404457	1.21986	6.47058	3.49214	1.50075	0.0495467	3363.81	3094.86	733.462	First Pass	PI153250		I	D PTESspBr SYBr	unknown	Belgium	1946	04U-3151	04U	3151
173	178	190	4990	8	207.247	17.5578	2.81571	2335.66	3.37235	6540.97	3620.34	22077	2059.24	30.3286	82.3761	0.0409344	3.06901	8.52016	27.8846	0.0277796	0.766738	8.58192	3.1534	0.653589	0.0395818	2572.5	4721.74	653.02	First Pass	PI153250		I	D PTESspBr SYBr	unknown	Belgium	1946	04U-3151	04U	3151
173	143	159	4959	8	220.047	17.0485	2.5943	2431.33	3.19079	7433.45	3302.53	22257.7	2337.08	25.4591	77.6269	0.0390947	3.34826	11.1814	31.17	0.0279525	0.787637	7.47735	5.55341	2.08608	0.0349155	2976.68	4192.96	420.838	First Pass	PI153250		I	D PTESspBr SYBr	unknown	Belgium	1946	04U-3151	04U	3151
173	175	194	4994	8	206.595	15.3565	4.00515	2970.21	3.05349	6356.46	3247.81	21256.9	1598.57	20.6389	74.9149	0.040208	3.29859	11.2398	28.2501	0.0296718	0.929271	6.10808	2.42687	1.76869	0.0446074	3480.13	3495.01	658.695	First Pass	PI153250		I	D PTESspBr SYBr	unknown	Belgium	1946	04U-3151	04U	3151
173	146	173	4973	8	208.738	15.7928	2.7975	2256.96	2.70477	7753.47	3442.17	23168.7	1807.12	22.4051	66.3809	0.0322762	5.16826	12.5831	33.5606	0.0277712	0.88316	6.71532	2.2993	2.40857	0.0332956	3450.13	3897.57	785.942	First Pass	PI153250		I	D PTESspBr SYBr	unknown	Belgium	1946	04U-3151	04U	3151
173	111	124	4924	8	220.829	17.4278	3.01086	2474.97	3.49845	6743.54	3466.15	21165.1	2279.49	24.9037	80.7603	0.0413778	3.645	11.6945	32.7807	0.0323712	0.8929	4.50029	4.33649	1.14812	0.0699777	4703.04	3881.9	525.653	First Pass	PI153250		I	D PTESspBr SYBr	unknown	Belgium	1946	04U-3151	04U	3151
174	73	94	414	1	197.475	29.1259	8.69346	3199.56	3.70929	6418.36	3229.27	18545.8	2849.12	26.6998	91.6655	0.0332994	4.23794	12.8151	40.5483	0.0234363	1.24302	7.74953	3.25641	0.377049	0.0586727	2393.15	2597.93	874.926	First Pass	PI153251		0	D PGENBr DYY	unknown	unknown	1946	00U-118	00U	118
174	41	46	366	1	156.36	8660.67	49.755	617.173	97.0574	358293	340956	11856.4	14544.6	569.373	2783.74	0.941698	8.85504	11.5381	77.4259	7.9503	7579.4	4.43658	2.83028	1.60373	1.0215	2672.42	44.9846	5138.93	First Pass	PI153251		0	D PGENBr DYY	unknown	unknown	1946	00U-118	00U	118
174	24	27	347	1	129	24.5368	22.2375	2958.26	3.85312	5462	2878.37	17312.1	2960.89	15.8861	74.6222	0.0291942	4.01379	10.2679	38.5832	0.0315205	1.88716	10.0002	4.07125	0.520504	0.0924006	1731.17	1525.24	727.269	First Pass	PI153251		0	D PGENBr DYY	unknown	unknown	1946	00U-118	00U	118
174	88	98	418	1	129	28.9568	23.175	2734.74	4.67994	6574.29	3229.11	19780.5	2643.23	22.4311	87.5984	0.0366457	4.11936	10.376	49.5832	0.0324622	1.19587	8.17539	2.12204	0.576285	0.0970748	2419.51	2700.22	1245.61	First Pass	PI153251		0	D PGENBr DYY	unknown	unknown	1946	00U-118	00U	118
174	9	5	325	1	173.382	24.9861	8.65783	3153.7	5.36072	6997.14	3035.51	19231.7	2577.29	23.9706	82.2288	0.0296424	3.64759	12.6092	54.0602	0.0256309	1.24134	8.0214	2.57619	0.583682	0.0706724	2397.55	2445.35	1000.43	First Pass	PI153251		0	D PGENBr DYY	unknown	unknown	1946	00U-118	00U	118
174	56	59	379	1	109	25.4882	26.13	3213.45	4.87156	6561.43	2942.52	19249	3324.03	24.4995	96.7763	0.0463807	3.03713	9.68035	40.5829	0.036321	3.08826	5.33665	3.6788	1.16705	0.582815	3606.95	952.811	903.563	First Pass	PI153251		0	D PGENBr DYY	unknown	unknown	1946	00U-118	00U	118
175	106	110	8110	13	217.086	27.9953	2.60735	2740.78	1.70649	7403.12	3889.86	20155.4	3310.34	30.9303	86.1344	0.0323254	3.00676	9.09865	42.349	0.0274225	1.69799	8.8157	3.39503	3.42313	0.0596393	2286.31	2290.87	975.055	First Pass	PI153253		I	D PTESspBr IYBr	unknown	Belgium	1946	07U-5188	07U	5188
175	138	154	8154	13	189.018	16.506	3.41657	2396.81	1.95405	6706.02	3397.83	19815.1	3419.08	23.7092	75.8587	0.0261661	2.02521	9.26361	37.7562	0.0293165	1.24713	7.62918	4.92139	2.18315	0.0843381	2597.27	2724.53	694.738	First Pass	PI153253		I	D PTESspBr IYBr	unknown	Belgium	1946	07U-5188	07U	5188
175	170	199	8199	13	240.996	17.7676	2.30006	2326.05	2.30306	6374.03	3361.04	17155.3	2796.21	23.6369	66.815	0.0240782	2.6518	9.44845	35.9893	0.0240346	0.807586	9.88999	3.06138	1.11099	0.107474	1734.62	4161.84	913.382	First Pass	PI153253		I	D PTESspBr IYBr	unknown	Belgium	1946	07U-5188	07U	5188
175	119	133	8133	13	188.614	16.5173	2.90772	2246.43	1.92784	6127.66	3319.25	18121.5	3569.23	21.3295	78.8073	0.0270455	2.7184	8.20042	29.6919	0.0286077	1.17835	7.19815	5.01875	2.11507	0.0562448	2517.53	2816.86	711.18	First Pass	PI153253		I	D PTESspBr IYBr	unknown	Belgium	1946	07U-5188	07U	5188
175	183	212	8212	13	158.043	19.2363	8.0298	2115.02	2.06698	6212.87	3102.82	19286.4	3608.06	30.1512	75.853	0.0346682	1.99988	7.60732	31.3277	0.0337991	1.79141	8.30589	3.70584	1.93847	0.0362398	2322.02	1732.06	973.616	First Pass	PI153253		I	D PTESspBr IYBr	unknown	Belgium	1946	07U-5188	07U	5188
175	151	167	8167	13	188.366	17.757	2.53336	2645.56	1.87849	5705.24	2874.66	18450.7	3747.79	28.2091	92.9429	0.043836	2.24426	7.56861	30.1575	0.0305558	1.17648	5.69411	4.0644	3.28567	0.0607067	3240.32	2443.45	922.102	First Pass	PI153253		I	D PTESspBr IYBr	unknown	Belgium	1946	07U-5188	07U	5188
176	231	265	3145	5	125.015	15.1677	17.1113	3091.28	2.41119	7076.68	3082.12	20583.3	2562.67	19.1685	110.09	0.0876278	5.71489	7.40373	29.8249	0.0307328	0.851618	7.00072	3.4905	4.64023	0.0581217	2940.17	3619.13	734.185	First Pass	PI153265		0	S PTENTn DBlBl Abh	unknown	France	1946	03U-1182	03U	1182
176	282	315	3195	5	129.909	17.5419	21.5835	2729.19	2.29305	8554.8	3767.24	20224.8	4195.56	37.3337	106.408	0.07231	5.35979	6.79561	45.5572	0.024752	0.548896	8.80391	5.43821	5.56104	0.070633	2297.25	6863.31	771.496	First Pass	PI153265		0	S PTENTn DBlBl Abh	unknown	France	1946	03U-1182	03U	1182
176	218	243	3123	5	189.965	23.4264	16.2047	2916.16	1.8788	8301.41	3304.9	20069	1975.86	22.7502	90.7853	0.066386	7.11893	9.84017	40.575	0.0222261	0.242803	7.28462	2.37835	2.80258	0.0611406	2754.98	13611.4	830.771	First Pass	PI153265		0	S PTENTn DBlBl Abh	unknown	France	1946	03U-1182	03U	1182
176	199	222	3102	5	154.774	18.7954	13.2524	2788.67	1.39656	7447.52	3352.24	19408.9	2973.73	28.2528	115.6	0.0902489	9.64447	8.44855	32.1687	0.0243166	0.868336	8.44051	3.75751	5.21744	0.0632569	2299.49	3860.54	791.409	First Pass	PI153265		0	S PTENTn DBlBl Abh	unknown	France	1946	03U-1182	03U	1182
176	250	278	3158	5	158.823	31.3031	20.2555	3873.14	2.96433	9770.08	3995.91	26724.1	2154.4	22.4108	149.897	0.104514	11.8786	13.6711	45.9061	0.0295059	0.50906	8.08367	2.38078	6.60973	0.0705929	3305.93	7849.59	904.913	First Pass	PI153265		0	S PTENTn DBlBl Abh	unknown	France	1946	03U-1182	03U	1182
176	263	283	3163	5	185.495	15.4528	15.7264	2400.27	1.52453	7151.25	3264.74	17318.3	1492.68	21.5892	76.256	0.0580288	5.17173	7.20661	35.9685	0.0197562	0.260242	6.75393	0.997991	0.748464	0.0512294	2564.18	12545	1495.69	First Pass	PI153265		0	S PTENTn DBlBl Abh	unknown	France	1946	03U-1182	03U	1182
177	106	110	7150	12	73.475	5.46007	17.4871	2568.57	5.40908	7860.39	3143.28	17438.6	4054.48	31.3652	50.6944	0.0928448	4.52951	14.7642	104.464	0.0857731	0.942893	5.6657	5.92127	-0.413485	0.141566	3077.93	3333.66	684.731	First Pass	PI153280	Savi	II	N PTENBl SBlBl Dab	unknown	France	1946	06U-3445	06U	3445
177	138	154	7194	12	70	7.65151	43.716	2203.88	3.24528	6857.97	3317.51	20261.2	1396.21	23.7758	54.3756	0.0827548	5.45811	13.1309	39.8011	0.087078	0.827893	9.1972	1.87851	-0.909165	0.0676302	2202.98	4007.18	743.256	First Pass	PI153280	Savi	II	N PTENBl SBlBl Dab	unknown	France	1946	06U-3445	06U	3445
177	170	199	7239	12	73	6.85549	28.1527	2407.91	6.14399	7748.03	3117.85	17774.2	2419.47	21.6184	1.40271	0.0707634	4.28151	13.339	43.7324	0.0833034	0.71519	9.02294	3.55064	-1.19559	0.119089	1969.89	4359.48	681.418	First Pass	PI153280	Savi	II	N PTENBl SBlBl Dab	unknown	France	1946	06U-3445	06U	3445
177	119	133	7173	12	65.244	6.53346	47.858	2337.68	4.41273	6750.28	3343.13	16803.3	3726.93	31.093	27.4754	0.0848768	5.56859	9.80231	54.4128	0.0952524	1.21258	8.00639	5.95365	-0.964778	0.0997679	2098.74	2757.03	625.991	First Pass	PI153280	Savi	II	N PTENBl SBlBl Dab	unknown	France	1946	06U-3445	06U	3445
177	183	212	7252	12	94.883	11.4748	16.6442	2424.15	4.37838	8497.25	3115.86	20921.4	1851.68	27.7982	76.2637	0.0839305	4.70464	11.8026	39.2274	0.0627579	1.83992	8.78453	2.99055	-0.376725	0.0966421	2381.61	1693.48	619.178	First Pass	PI153280	Savi	II	N PTENBl SBlBl Dab	unknown	France	1946	06U-3445	06U	3445
177	151	167	7207	12	54.727	2.96047	28.6599	2641.97	7.12265	7871.68	3380.46	19746.1	2660.57	27.3157	-9.28469	0.0852932	5.33263	13.515	49.5547	0.11279	1.11472	7.91856	2.68382	-0.67006	0.323305	2493.65	3032.56	991.339	First Pass	PI153280	Savi	II	N PTENBl SBlBl Dab	unknown	France	1946	06U-3445	06U	3445
178	30	35	3235	6	127.27	16.47	5.24274	2989.81	1.34734	6196.83	3533.86	20122.6	3509.72	19.4404	104.827	0.0363599	6.62648	12.525	44.1872	0.030576	0.495594	5.17858	5.05959	1.02985	0.198998	3885.74	7130.57	693.677	First Pass	PI153282		I	S WTESspBr DBlBl	unknown	Belgium	1946	03U-1441	03U	1441
178	62	69	3269	6	118.658	16.1819	5.08248	2813.43	1.20056	5673.25	3035.17	18590.4	2454.1	17.4574	75.4638	0.0400856	7.09494	9.44646	32.3758	0.0319951	0.621837	5.26821	3.79666	0.799819	0.15884	3528.78	4880.97	646.385	First Pass	PI153282		I	S WTESspBr DBlBl	unknown	Belgium	1946	03U-1441	03U	1441
178	94	105	3305	6	106.051	10.7088	6.15658	2937.01	1.70413	5379.7	3062.42	18935	2318.87	17.6482	95.9261	0.0385174	6.44414	11.369	42.029	0.0351699	0.497383	4.68243	2.7099	0.873126	0.20124	4043.83	6157.06	855.706	First Pass	PI153282		I	S WTESspBr DBlBl	unknown	Belgium	1946	03U-1441	03U	1441
178	3	12	3212	6	61.46	0.965875	67.3283	2585.86	3.73165	7380.97	3272.98	19357.7	2771.38	21.9779	88.3432	0.0554969	5.84019	12.9325	84.3835	0.0629726	2.00445	3.91796	2.92282	1.40891	0.105975	4940.76	1632.86	948.188	First Pass	PI153282		I	S WTESspBr DBlBl	unknown	Belgium	1946	03U-1441	03U	1441
178	35	29	3229	6	79.424	5.83625	6.39465	3046.14	1.14588	7448.86	3475.28	19744.1	2750.68	19.3891	92.4121	0.0433285	6.69119	14.5063	43.8723	0.0416954	0.849704	4.85176	3.47341	1.67527	0.156659	4069.47	4089.99	791.926	First Pass	PI153282		I	S WTESspBr DBlBl	unknown	Belgium	1946	03U-1441	03U	1441
178	67	75	3275	6	136.186	15.3864	4.77468	2660.83	1.30309	6804.88	3289.47	19883.8	2575.4	22.9209	76.5782	0.0255523	8.87159	12.8199	50.1936	0.027972	0.205914	5.68005	2.43196	0.797478	0.172466	3500.65	15975	1058.98	First Pass	PI153282		I	S WTESspBr DBlBl	unknown	Belgium	1946	03U-1441	03U	1441
179	31	34	3234	6	143.625	17.2597	6.83567	2808.67	0.819037	6640.5	3418.44	19722.7	2785.85	25.4285	89.438	0.0440038	5.31232	9.39771	50.1969	0.0277864	0.751941	3.55632	3.13783	1.10464	0.151685	5545.83	4546.16	887.829	First Pass	PI153283		I	S WTESspBr DBlBl	unknown	Belgium	1946	03U-1442	03U	1442
179	2	13	3213	6	93.733	5.58086	10.5402	2705.77	1.03334	5585.96	2928.93	17809.4	2121.78	17.9717	82.0873	0.0500395	4.55923	10.5587	37.9089	0.0432418	1.15199	4.42583	2.55059	0.88142	0.107981	4023.97	2542.49	831.876	First Pass	PI153283		I	S WTESspBr DBlBl	unknown	Belgium	1946	03U-1442	03U	1442
179	34	30	3230	6	112.276	15.0216	9.79958	2772.68	1.37501	5850.59	2814.46	19686.2	2301.51	17.3224	71.4633	0.0392872	7.0466	9.10784	36.0999	0.0323583	0.321338	5.39225	2.88695	0.695583	0.113569	3650.82	8758.58	797.211	First Pass	PI153283		I	S WTESspBr DBlBl	unknown	Belgium	1946	03U-1442	03U	1442
179	66	74	3274	6	108	14.6496	19.1144	2738.59	0.529202	6641.57	3276.43	18372.4	3141.87	28.7311	84.0658	0.0418542	7.28537	11.058	49.9028	0.0348678	0.60657	5.2053	4.53092	0.854007	0.129823	3529.55	5401.56	693.429	First Pass	PI153283		I	S WTESspBr DBlBl	unknown	Belgium	1946	03U-1442	03U	1442
179	63	70	3270	6	112.77	10.4672	5.51511	2890.39	1.18161	5893.28	3019.35	18825.5	2810.46	21.583	92.4731	0.0535584	5.70653	10.6745	37.7636	0.0343374	0.581279	6.38971	4.27285	0.440053	0.117705	2946.22	5194.32	657.747	First Pass	PI153283		I	S WTESspBr DBlBl	unknown	Belgium	1946	03U-1442	03U	1442
179	95	106	3306	6	102.127	11.7567	4.34652	2821.35	0.996333	7351.25	2960.25	19467.3	1728.48	16.7135	91.3109	0.0492643	4.90238	12.3782	39.1781	0.035442	0.623594	5.17504	2.37104	0.706538	0.147438	3761.77	4747.07	728.995	First Pass	PI153283		I	S WTESspBr DBlBl	unknown	Belgium	1946	03U-1442	03U	1442
180	193	215	5335	9	91.273	15.8801	7.41664	2416.8	2.01778	6924.08	2944.88	16646.2	2680.22	25.1436	116.733	0.134138	5.67132	10.6948	35.5549	0.0567742	0.986521	9.24935	4.52397	2.60474	0.117543	1799.71	2985.11	592.45	First Pass	PI153292	Japonica	III	N PTENBl SBlBr Dab Sw	unknown	France	1946	04U-4244	04U	4244
180	224	249	5369	9	94.16	13.8583	5.38115	2268.96	1.37052	7358.14	2955.81	16587.3	2060.78	27.3925	94.6427	0.11879	4.59052	11.0596	31.2784	0.0516852	0.996233	5.54275	2.74885	2.80137	0.0649624	2992.61	2966.98	749.687	First Pass	PI153292	Japonica	III	N PTENBl SBlBr Dab Sw	unknown	France	1946	04U-4244	04U	4244
180	288	308	5428	9	82.112	19.4377	21.7961	2303	1.88101	7778.58	2840.27	17402.9	2236.78	21.816	82.1327	0.134194	4.14473	13.061	34.7956	0.0609636	1.35111	5.61169	2.57689	2.84021	0.0572867	3101.19	2102.17	868.015	First Pass	PI153292	Japonica	III	N PTENBl SBlBr Dab Sw	unknown	France	1946	04U-4244	04U	4244
180	257	289	5409	9	112.823	14.3121	4.66533	2435.11	1.41476	7065.06	3304.52	19731.4	2015.9	23.7084	95.623	0.115337	4.31009	13.3446	42.2386	0.0453396	0.863079	6.18005	2.32417	2.45304	0.0911815	3192.76	3828.76	867.366	First Pass	PI153292	Japonica	III	N PTENBl SBlBr Dab Sw	unknown	France	1946	04U-4244	04U	4244
180	225	250	5370	9	89.346	16.669	5.66902	2601.38	2.75041	8026.67	2905.63	16660.8	2233.56	46.3835	97.3185	0.214861	1.9107	8.52444	30.2126	0.0560932	1.23672	3.85897	3.82072	3.59685	0.0891708	4317.42	2349.46	584.591	First Pass	PI153292	Japonica	III	N PTENBl SBlBr Dab Sw	unknown	France	1946	04U-4244	04U	4244
180	256	290	5410	9	95.544	15.641	7.39388	2432.69	2.04083	7358.54	3204.23	17572.7	2562.85	24.9646	104.235	0.146267	4.00592	11.618	32.6929	0.0516837	0.834849	6.57253	3.87731	1.46757	0.0712884	2673.66	3838.1	660.988	First Pass	PI153292	Japonica	III	N PTENBl SBlBr Dab Sw	unknown	France	1946	04U-4244	04U	4244
181	106	110	6830	11	155.79	20.3995	4.02609	3458.33	1.65757	9476.46	3595.22	21548.4	3192.4	28.462	111.062	0.0702158	5.65099	16.2233	49.3104	0.0365819	2.36587	8.58377	3.97561	1.51609	0.0554632	2510.36	1519.62	802.996	First Pass	PI153301		0	D PTENBr SGnBl	unknown	Belgium	1946	06U-3036	06U	3036
181	138	154	6874	11	150.742	14.5855	3.11984	3355.99	1.70003	8737.91	3733.22	19418.4	2558.11	24.2591	102.799	0.0521515	4.53595	17.8422	47.9787	0.0370328	2.10723	7.90455	2.20643	1.61679	0.0578081	2456.61	1771.62	1159.39	First Pass	PI153301		0	D PTENBr SGnBl	unknown	Belgium	1946	06U-3036	06U	3036
181	170	199	6919	11	151.136	16.0209	3.01294	2955.08	2.09457	7672.34	3780.41	18390.9	2629.23	27.2555	92.1123	0.0431834	3.55771	15.1314	42.2298	0.0358763	1.65046	9.88611	2.8592	0.772474	0.049988	1860.27	2290.52	919.57	First Pass	PI153301		0	D PTENBr SGnBl	unknown	Belgium	1946	06U-3036	06U	3036
181	119	133	6853	11	158.847	18.9028	2.59501	2985.35	1.39173	8764.45	3606.92	19700.5	2088.46	23.0199	94.7115	0.0574573	4.96529	18.3808	48.3843	0.0330278	1.59577	10.5397	1.61974	1.1206	0.0579765	1869.17	2260.3	1289.38	First Pass	PI153301		0	D PTENBr SGnBl	unknown	Belgium	1946	06U-3036	06U	3036
181	183	212	6932	11	162.77	16.5732	3.66695	3202.15	2.124	8626.62	3658.83	19619.4	2938.96	29.5582	104.601	0.0692211	3.73065	16.7647	51.2165	0.0350763	1.87551	3.54233	2.73679	1.77955	0.0666946	5538.56	1950.85	1073.87	First Pass	PI153301		0	D PTENBr SGnBl	unknown	Belgium	1946	06U-3036	06U	3036
181	151	167	6887	11	125.259	12.9588	3.16065	3187.83	1.94027	8953.31	3765.1	21046.3	2884.51	27.6258	88.3151	0.060225	4.99101	16.0541	45.3431	0.0440467	2.57449	6.75672	2.46951	1.35101	0.0692583	3114.87	1462.47	1168.05	First Pass	PI153301		0	D PTENBr SGnBl	unknown	Belgium	1946	06U-3036	06U	3036
182	135	150	3030	5	151.633	19.5341	15.7135	2676.72	1.94075	7527.6	3191.56	19058	2410.05	27.4499	83.1101	0.093005	5.64317	9.91699	34.3034	0.0246374	1.00141	8.33375	3.03292	2.76058	0.03938	2286.85	3187.08	794.63	First Pass	PI153303	Brown X	0	S WTSaNBr IRbrRbr	unknown	Belgium	1946	03U-1054	03U	1054
182	186	208	3088	5	135.913	12.0088	64.8603	2663.42	3.04344	7346.75	3391.83	17534.9	2518.52	19.6776	77.3228	0.0657952	5.65499	8.92604	34.6313	0.0270865	0.787981	12.7726	4.33114	2.91919	0.0494202	1372.85	4304.45	581.492	First Pass	PI153303	Brown X	0	S WTSaNBr IRbrRbr	unknown	Belgium	1946	03U-1054	03U	1054
182	122	146	3026	5	92	8.76487	27.8563	2208.64	2.02082	7171.18	3143.69	19406.1	2423	20.769	88.913	0.0858955	5.73304	9.1923	36.1642	0.0394644	1.4081	7.48943	3.16678	2.8309	0.0541501	2591.13	2232.58	765.129	First Pass	PI153303	Brown X	0	S WTSaNBr IRbrRbr	unknown	Belgium	1946	03U-1054	03U	1054
182	103	114	2994	5	112.068	9.87674	17.2882	2192.11	10.0962	5056.19	2978.08	14911.9	2498.56	17.9888	83.3423	0.0765266	5.51637	6.84337	24.6522	0.0307626	1.76029	11.33	4.62777	2.95379	0.0416365	1316.14	1691.81	539.905	First Pass	PI153303	Brown X	0	S WTSaNBr IRbrRbr	unknown	Belgium	1946	03U-1054	03U	1054
182	154	164	3044	5	103.595	8.09747	21.2201	2434.05	2.56073	6243.96	3113.68	18045.9	2953.35	22.4172	94.4935	0.105707	5.51792	10.3932	40.9903	0.032125	1.57786	12.4185	4.65442	3.58621	0.0425917	1453.15	1973.35	634.527	First Pass	PI153303	Brown X	0	S WTSaNBr IRbrRbr	unknown	Belgium	1946	03U-1054	03U	1054
182	167	186	3066	5	118.155	17.679	25.7908	2592.66	2.01029	6788.49	3201.71	19703.3	2218.6	21.3797	101.14	0.108438	7.24963	11.2955	37.6965	0.0315181	0.585925	7.43124	3.49472	2.68246	0.0511645	2651.41	5464.36	634.843	First Pass	PI153303	Brown X	0	S WTSaNBr IRbrRbr	unknown	Belgium	1946	03U-1054	03U	1054
183	198	220	3100	5	155.132	23.3145	13.6166	2571.32	3.28742	8046.37	3472.53	21675.2	1839.23	17.3495	89.1819	0.0622078	4.9754	8.1239	34.5665	0.0301393	1.0371	6.38345	2.27465	1.45904	0.0812579	3395.53	3348.3	808.579	First Pass	PI153306	Rouest 29	0	N PTENBr SYBl	unknown	France	1946	03U-1189	03U	1189
183	262	284	3164	5	192.642	30.1608	17.4217	3769.59	2.33491	7970.12	3221.52	21679.8	2791.89	26.3679	91.1727	0.0770091	4.13441	6.43839	29.0425	0.0267276	0.491573	5.57822	2.15593	2.45767	0.0809033	3886.51	6553.5	1294.99	First Pass	PI153306	Rouest 29	0	N PTENBr SYBl	unknown	France	1946	03U-1189	03U	1189
183	251	279	3159	5	138.882	20.4228	13.1651	3837.3	3.76085	7860.43	3784.19	21643.2	3827.03	21.0384	76.6031	0.0611081	4.74734	8.98883	33.8727	0.0297724	0.447767	7.15814	5.40383	1.10628	0.0801251	3023.58	8451.25	708.206	First Pass	PI153306	Rouest 29	0	N PTENBr SYBl	unknown	France	1946	03U-1189	03U	1189
183	283	314	3194	5	147.447	17.9336	16.4814	2603.53	2.28308	7129.21	3431.28	19866.4	2589.68	26.9659	79.3593	0.0694157	4.41372	7.69002	32.3795	0.0261958	0.346681	7.63194	3.65138	1.80938	0.0841754	2603.06	9897.53	709.232	First Pass	PI153306	Rouest 29	0	N PTENBr SYBl	unknown	France	1946	03U-1189	03U	1189
183	219	244	3124	5	129.028	26.9134	13.3973	2909.02	3.43241	7304.84	3330.53	20388.3	4036.84	19.6158	74.5714	0.0855298	4.79895	7.91579	33.2168	0.0294425	0.341513	6.17358	3.95096	2.53304	0.0661576	3302.52	9752.28	1021.74	First Pass	PI153306	Rouest 29	0	N PTENBr SYBl	unknown	France	1946	03U-1189	03U	1189
183	230	266	3146	5	100.57	11.9575	16.6807	2726.29	3.51297	6578.64	3633.62	21294.4	3403.95	23.8528	87.1376	0.0616878	4.14581	6.70455	31.2519	0.038011	1.37552	6.60281	3.6387	3.2363	0.0811246	3225.06	2641.63	935.486	First Pass	PI153306	Rouest 29	0	N PTENBr SYBl	unknown	France	1946	03U-1189	03U	1189
184	31	34	4834	8	235.741	13.6002	3.18629	2649.07	1.85564	7917.13	3857.54	23068	2419.48	37.2514	82.4116	0.0479893	1.85047	11.9792	43.5267	0.03154	1.4291	6.08819	2.56478	1.73922	0.0578304	3788.98	2699.29	943.348	First Pass	PI153308	Yellow	I	D PTENBr SYBr	unknown	Belgium	1946	04U-2348	04U	2348
184	2	13	4813	8	286.581	22.2351	3.6099	2380.74	1.51657	7124.87	3350.73	21816.2	2133.13	25.4683	78.2693	0.0399663	1.97308	12.0973	34.5629	0.0293466	1.90797	6.34263	2.23171	1.12373	0.0437775	3439.62	1756.18	955.827	First Pass	PI153308	Yellow	I	D PTENBr SYBr	unknown	Belgium	1946	04U-2348	04U	2348
184	34	30	4830	8	234.274	12.5856	4.25954	2661.82	1.66015	7065.59	3437.89	22328.3	2511.79	25.2606	83.519	0.0470535	2.21673	13.4173	39.827	0.0354354	1.32134	5.60541	2.76911	0.876838	0.0586334	3983.35	2601.83	907.074	First Pass	PI153308	Yellow	I	D PTENBr SYBr	unknown	Belgium	1946	04U-2348	04U	2348
184	66	74	4874	8	191.079	15.7656	4.27752	2538.46	1.82816	6172.65	3076.93	20480.6	2783.27	26.6682	84.8661	0.0415542	1.93105	13.1971	34.5468	0.0298537	1.42266	7.94853	3.57828	0.406607	0.0303194	2576.66	2162.8	777.824	First Pass	PI153308	Yellow	I	D PTENBr SYBr	unknown	Belgium	1946	04U-2348	04U	2348
184	63	70	4870	8	215.772	14.2375	2.66693	2174.55	1.67337	6205.87	3174.94	20860.5	2196.54	23.4122	81.9678	0.0278805	1.61751	11.2861	33.6046	0.0269752	1.30774	7.108	2.14965	0.519409	0.030008	2934.79	2427.8	1021.81	First Pass	PI153308	Yellow	I	D PTENBr SYBr	unknown	Belgium	1946	04U-2348	04U	2348
184	95	106	4906	8	265.515	18.0574	2.71264	2648.61	1.70329	8975.9	3524.66	23873.1	2033	23.1311	87.1086	0.0442545	2.83262	15.9676	41.4572	0.0268538	1.15984	5.90412	2.11688	1.13106	0.0458219	4043.46	3038.92	960.374	First Pass	PI153308	Yellow	I	D PTENBr SYBr	unknown	Belgium	1946	04U-2348	04U	2348
185	127	140	9740	16	147.647	17.2454	5.18755	2593.22	1.50215	5777.89	3349.1	19008.7	1288.58	19.4059	92.1078	0.0427109	2.87286	11.7273	28.2999	0.0336486	0.677693	7.42673	1.71444	0.80994	0.035364	2559.5	4941.91	751.608	First Pass	PI153321	Vert dAgen	IV	D PTENBl SGnBr Gnc	Savoie	France	1946	09U-3816	09U	3816
185	98	119	9719	16	139.001	25.3321	10.2195	2237.56	1.93006	6056.57	3171.33	19280.3	1422.92	19.728	89.2736	0.0575118	3.28743	10.2922	28.5227	0.0351136	0.745876	7.4667	2.19931	0.366384	0.0398671	2582.17	4251.82	646.982	First Pass	PI153321	Vert dAgen	IV	D PTENBl SGnBr Gnc	Savoie	France	1946	09U-3816	09U	3816
185	130	137	9737	16	140.595	17.1838	10.5952	2651.41	1.47249	7056.13	3225.63	18924.4	2812.63	31.8285	109.529	0.0901626	5.10618	11.7427	39.8282	0.0352833	0.545617	6.15914	5.2643	1.73641	0.0666339	3072.58	5911.9	534.284	First Pass	PI153321	Vert dAgen	IV	D PTENBl SGnBr Gnc	Savoie	France	1946	09U-3816	09U	3816
185	162	180	9780	16	155.38	14.6362	5.1939	2605.68	1.68372	6283.13	3155.96	19326.3	1729.96	25.758	100.288	0.0773864	5.30359	10.4419	35.2783	0.0326954	0.640551	7.29741	2.28923	0.898355	0.050559	2648.37	4926.95	755.693	First Pass	PI153321	Vert dAgen	IV	D PTENBl SGnBr Gnc	Savoie	France	1946	09U-3816	09U	3816
185	159	177	9777	16	121.701	21.739	23.0262	2719.42	1.75417	6924.57	3455.41	19572.6	2976.65	25.297	94.2187	0.0811437	5.64966	12.0293	32.2232	0.0392925	0.663104	10.3371	6.37246	1.70674	0.0474748	1893.44	5210.96	467.111	First Pass	PI153321	Vert dAgen	IV	D PTENBl SGnBr Gnc	Savoie	France	1946	09U-3816	09U	3816
185	191	203	9803	16	83.37	9.29003	10.5841	2794.15	3.56365	8016.66	3685.4	20939.2	2446.71	25.3424	106.354	0.0675066	4.40881	20.5952	39.1536	0.0566564	1.92712	9.80893	4.43259	1.21745	0.0601433	2134.71	1912.39	551.982	First Pass	PI153321	Vert dAgen	IV	D PTENBl SGnBr Gnc	Savoie	France	1946	09U-3816	09U	3816
186	198	220	6940	11	142.299	14.6026	3.71512	2939.35	5.37106	7365.2	2967.64	20969	3898.02	20.1589	65.0892	0.0706461	3.33876	14.886	37.7913	0.0386985	1.877	6.98932	5.50358	3.05253	0.0338959	3000.15	1581.05	708.271	First Pass	PI154194		0	D PGENBr DGnIb	Gelderland	Netherlands	1946	06U-3085	06U	3085
186	262	284	7004	11	201.992	21.749	3.95661	2922.79	6.2953	6849.67	3110.18	20491.7	3062.05	25.4909	83.5373	0.0737392	5.31791	17.4712	45.8674	0.0323088	1.21201	12.6113	3.58063	1.49874	0.0351723	1624.87	2566.13	855.17	First Pass	PI154194		0	D PGENBr DGnIb	Gelderland	Netherlands	1946	06U-3085	06U	3085
186	251	279	6999	11	169.928	21.8235	2.43251	2714.59	4.70389	6050.46	2902.12	19217.7	3238.98	23.9411	82.1518	0.0598147	5.21706	15.7876	43.0045	0.0339573	1.34802	11.6197	4.17657	1.47317	0.0451447	1653.89	2152.88	775.513	First Pass	PI154194		0	D PGENBr DGnIb	Gelderland	Netherlands	1946	06U-3085	06U	3085
186	283	314	7034	11	162.523	25.2016	4.47909	2780.18	14.5632	7938.6	3470.14	20281.6	4657.68	33.4582	76.3689	0.0758165	4.07806	16.0496	47.9572	0.0456155	1.67029	9.43117	6.72388	1.62411	0.0328992	2150.49	2077.57	692.707	First Pass	PI154194		0	D PGENBr DGnIb	Gelderland	Netherlands	1946	06U-3085	06U	3085
186	219	244	6964	11	125.943	17.2401	4.32394	2844.24	4.52943	7386.28	3185.71	22053.7	3432.07	29.5871	81.3481	0.0721153	2.87329	16.7836	41.5694	0.0427624	2.10343	7.65365	3.38876	1.37818	0.0308821	2881.46	1514.53	1012.78	First Pass	PI154194		0	D PGENBr DGnIb	Gelderland	Netherlands	1946	06U-3085	06U	3085
186	230	266	6986	11	147.021	23.7551	3.0485	3033.42	7.96316	7539.37	2940.48	22939.2	3908.35	20.9083	75.4935	0.101954	4.28687	16.5873	42.6232	0.0454053	1.81303	5.20405	5.12991	2.24499	0.0644061	4407.95	1621.86	761.876	First Pass	PI154194		0	D PGENBr DGnIb	Gelderland	Netherlands	1946	06U-3085	06U	3085
187	252	280	7000	11	103.235	18.3066	3.61159	2853.57	3.58426	7610.51	3193.77	19183.9	3535.25	26.5519	73.1289	0.0394108	4.65252	13.4973	41.0872	0.0502649	1.76818	14.552	4.82939	1.44991	0.0381546	1318.3	1806.25	732.028	First Pass	PI154196		0	D PTENBr DGnBl	Gelderland	Netherlands	1946	06U-3086	06U	3086
187	197	219	6939	11	134.367	11.9717	3.30207	3111.01	2.31008	5993.38	3198.9	19787.9	3389.7	30.2115	72.6045	0.0548951	1.6943	7.99398	29.5936	0.0405282	1.75771	4.44484	4.46526	2.01772	0.038669	4451.89	1819.93	759.126	First Pass	PI154196		0	D PTENBr DGnBl	Gelderland	Netherlands	1946	06U-3086	06U	3086
187	229	267	6987	11	123.57	24.2314	3.73878	3204.01	2.52464	7013.43	3369.05	21789.6	2448.28	23.401	66.1164	0.0547087	2.17522	9.1663	32.139	0.0423925	1.73012	3.58045	2.86112	2.04264	0.0526448	6085.72	1947.29	855.707	First Pass	PI154196		0	D PTENBr DGnBl	Gelderland	Netherlands	1946	06U-3086	06U	3086
187	284	313	7033	11	142.422	12.3697	3.04165	3032.62	3.07562	7565.94	3369.67	19165.2	1932.64	24.7464	75.0965	0.0349289	4.20348	17.6634	46.3151	0.0355176	1.47506	7.06844	1.95849	1.1508	0.0366101	2711.38	2284.42	986.802	First Pass	PI154196		0	D PTENBr DGnBl	Gelderland	Netherlands	1946	06U-3086	06U	3086
187	261	285	7005	11	100.309	9.72587	7.12363	3088.92	3.43788	7063.35	3249.29	18174.8	3924.19	22.6273	78.1062	0.0417063	5.14895	14.4006	37.18	0.0493118	1.78907	10.7586	5.60614	1.17272	0.0431745	1689.34	1816.19	699.981	First Pass	PI154196		0	D PTENBr DGnBl	Gelderland	Netherlands	1946	06U-3086	06U	3086
187	220	245	6965	11	166.259	25.2003	2.86205	3013.31	2.40056	8157.96	3830.85	21055.4	2384.54	24.6533	65.3601	0.0307894	3.44198	15.208	40.9944	0.0310233	1.54522	9.73689	2.52401	1.20705	0.0264309	2162.44	2479.16	944.745	First Pass	PI154196		0	D PTENBr DGnBl	Gelderland	Netherlands	1946	06U-3086	06U	3086
188	102	115	2995	5	134.699	12.9944	10.0906	3071.25	3.19591	8107.28	3316.43	18977.6	4752.04	32.4732	101.499	0.0805662	7.64246	13.4369	38.3426	0.0307001	1.41027	5.95262	7.62487	2.61918	0.0467165	3188.11	2351.63	623.229	First Pass	PI154200		0	D PTENBr DGnBl	Gelderland	Netherlands	1946	03U-1058	03U	1058
188	166	185	3065	5	136.584	13.9468	15.5822	3007.77	1.72647	8088.94	3260.47	19136.3	3705.91	20.2104	85.8462	0.0529158	5.43258	10.1483	34.0324	0.0308901	1.10338	6.28803	5.31661	2.51397	0.0392955	3043.3	2954.99	697.043	First Pass	PI154200		0	D PTENBr DGnBl	Gelderland	Netherlands	1946	03U-1058	03U	1058
188	155	163	3043	5	162.423	15.1782	14.1818	2445.31	1.94243	8008.82	3204.05	19044.4	2639.21	26.6605	86.1644	0.0657054	5.60951	10.0075	39.7436	0.0248286	1.08115	5.33981	2.9177	1.64125	0.0444829	3566.49	2963.56	904.551	First Pass	PI154200		0	D PTENBr DGnBl	Gelderland	Netherlands	1946	03U-1058	03U	1058
188	187	207	3087	5	144.446	13.5494	21.7604	2660.15	1.39291	8690.55	2991.74	20015.7	2762.08	18.1437	78.1105	0.0680029	7.53286	14.8268	42.2029	0.0265729	0.695604	9.25052	3.14245	1.86618	0.0457108	2163.74	4300.93	878.956	First Pass	PI154200		0	D PTENBr DGnBl	Gelderland	Netherlands	1946	03U-1058	03U	1058
188	123	145	3025	5	171.777	17.491	18.6415	2949.68	1.52849	7987.86	3581.47	19474.4	3487.48	28.3609	93.6056	0.0761833	6.3746	12.9512	43.7968	0.0263114	0.913624	6.36122	3.08477	2.34848	0.0466992	3061.43	3920.07	1130.55	First Pass	PI154200		0	D PTENBr DGnBl	Gelderland	Netherlands	1946	03U-1058	03U	1058
188	134	149	3029	5	179.023	19.8433	13.2655	2979.77	1.2831	9020.25	3395.04	19763	3660.14	28.9379	110.305	0.0898687	6.6542	14.1684	44.5146	0.0261797	0.979373	7.22275	4.1704	2.8522	0.0341667	2736.22	3466.54	877.648	First Pass	PI154200		0	D PTENBr DGnBl	Gelderland	Netherlands	1946	03U-1058	03U	1058
189	179	189	3709	6	148.413	21.8837	8.07188	3046.42	4.48637	5906.26	2981.36	16044.5	4550.93	17.2879	85.6704	0.053614	3.058	11.0735	35.0783	0.0260605	0.801075	8.79883	3.97523	1.46634	0.0460575	1823.48	3721.71	1144.82	First Pass	PI157405	Chae-rae-chong	IV	D PGENBl SLgnG	Kyonggi	South Korea	1947	03U-2499	03U	2499
189	174	195	3715	6	189.085	22.3931	4.67394	2353.53	4.35584	6360.02	3433.93	16416.4	2923.02	13.9554	71.8167	0.032551	3.36906	15.3166	39.0055	0.0223889	0.531308	10.3095	3.09296	1.3645	0.0621498	1592.35	6463.17	945.054	First Pass	PI157405	Chae-rae-chong	IV	D PGENBl SLgnG	Kyonggi	South Korea	1947	03U-2499	03U	2499
189	110	123	3643	6	147.374	16.2394	6.20248	2412.98	4.89031	6848.65	3336.48	17296.6	3125.93	15.2525	79.0175	0.0390672	2.76458	14.2817	42.5407	0.025851	3.794	9.66281	3.03193	1.90422	0.0549863	1790.01	879.41	1031	First Pass	PI157405	Chae-rae-chong	IV	D PGENBl SLgnG	Kyonggi	South Korea	1947	03U-2499	03U	2499
189	142	158	3678	6	132.17	19.3518	4.40195	3264.74	3.83077	5285.22	3020.22	16431.3	4329.5	17.5311	87.7148	0.0791238	2.9487	12.2417	28.7621	0.0287123	0.520199	6.88462	5.01939	1.93332	0.0582178	2386.66	5805.89	862.555	First Pass	PI157405	Chae-rae-chong	IV	D PGENBl SLgnG	Kyonggi	South Korea	1947	03U-2499	03U	2499
189	147	172	3692	6	181.684	21.3105	2.86582	2509.9	4.23082	7276.64	3031.19	17845.2	2865.47	21.6303	100.733	0.0928872	2.66608	13.3292	36.581	0.0247885	1.09401	8.45845	3.31952	2.06399	0.0847501	2109.75	2770.71	863.218	First Pass	PI157405	Chae-rae-chong	IV	D PGENBl SLgnG	Kyonggi	South Korea	1947	03U-2499	03U	2499
189	115	128	3648	6	201.357	24.6321	6.41664	2697.37	5.10117	6788	3538.8	16720.4	3951.78	13.8431	71.1282	0.0327433	4.17691	15.2586	44.2707	0.0207501	0.68584	10.0112	3.01697	1.7865	0.0586894	1670.17	5159.81	1309.85	First Pass	PI157405	Chae-rae-chong	IV	D PGENBl SLgnG	Kyonggi	South Korea	1947	03U-2499	03U	2499
190	193	215	7575	12	148.045	13.3967	12.3331	2112.66	2.35808	6335.52	3010.54	17724.9	2455.2	22.2806	68.3863	0.0449186	3.50094	11.0071	27.4413	0.0392402	0.819709	7.35533	2.59475	1.87125	0.00258746	2409.8	3672.7	946.218	First Pass	PI157409	Chang-tan-da-mac	IV	D PGANBr SYBf	Kyonggi	South Korea	1947	06U-3946	06U	3946
190	224	249	7609	12	137.656	15.4025	10.8441	3067.28	3.35538	7108.76	3110.54	17335.7	2730.16	21.9595	82.4091	0.0350098	2.60222	10.5207	28.6383	0.0422372	0.866058	8.09279	2.45726	0.796068	0.00480948	2142.12	3591.61	1111.06	First Pass	PI157409	Chang-tan-da-mac	IV	D PGANBr SYBf	Kyonggi	South Korea	1947	06U-3946	06U	3946
190	288	308	7668	12	172.36	15.2869	8.94706	2605.15	3.16817	6183.42	2865.21	17921.5	1481.13	17.9778	79.8113	0.0390174	2.13379	7.30304	25.4721	0.0336184	0.603161	7.5423	1.37482	0.576501	0.00861153	2376.14	4750.32	1077.32	First Pass	PI157409	Chang-tan-da-mac	IV	D PGANBr SYBf	Kyonggi	South Korea	1947	06U-3946	06U	3946
190	257	289	7649	12	132.536	11.2076	10.9407	2441	3.26741	7240.9	2797.57	17380.7	1514.94	20.6252	61.1865	0.0403159	1.34111	8.22797	25.6676	0.0439629	0.894986	5.45087	1.38095	0.676189	0.00470284	3188.61	3125.83	1097.03	First Pass	PI157409	Chang-tan-da-mac	IV	D PGANBr SYBf	Kyonggi	South Korea	1947	06U-3946	06U	3946
190	225	250	7610	12	148.17	19.924	8.17	2661.34	3.01693	6614.88	2789.38	18013.4	1997.7	21.8716	71.225	0.0445911	1.58351	8.0383	26.677	0.0390569	1.06217	5.41952	2.00759	0.451649	0.00358066	3323.81	2626.12	995.073	First Pass	PI157409	Chang-tan-da-mac	IV	D PGANBr SYBf	Kyonggi	South Korea	1947	06U-3946	06U	3946
190	256	290	7650	12	161.5	15.0142	9.09226	2703.2	2.54632	7191.37	3034.04	18835.8	1780.46	18.8692	80.4905	0.0391059	2.53904	12.4331	30.4569	0.0359979	0.917484	8.04391	1.38865	0.466663	0.0137113	2341.62	3306.91	1282.15	First Pass	PI157409	Chang-tan-da-mac	IV	D PGANBr SYBf	Kyonggi	South Korea	1947	06U-3946	06U	3946
191	214	230	3430	6	86.827	8.50154	7.65338	2755.78	2.12641	5924.59	3542.82	19046.1	2390.88	17.6196	80.9267	0.0236714	5.08582	14.3278	42.8287	0.041228	1.5293	6.07216	3.40137	0.826941	0.0422853	3136.64	2316.62	702.916	First Pass	PI157421	Ebony	III	N PNgENTn SBlBl	Kyonggi	South Korea	1947	03U-2142	03U	2142
191	235	260	3460	6	62.684	-4.83836	29.3181	2588.43	3.6157	7722.1	3596.47	20301.2	3077.06	17.556	93.5418	0.0420715	6.03487	17.3678	50.5647	0.0540793	1.26597	5.90313	3.04493	1.78414	0.0580964	3439.06	2840.89	1010.55	First Pass	PI157421	Ebony	III	N PNgENTn SBlBl	Kyonggi	South Korea	1947	03U-2142	03U	2142
191	278	319	3519	6	92.366	11.9221	10.4677	2666.8	2.29683	7719.31	3686.21	19838.3	2022.86	15.7109	84.5759	0.0281723	3.32687	16.1786	52.8875	0.0386695	1.1715	5.17848	2.50194	1.20973	0.0939178	3830.91	3146.56	808.516	First Pass	PI157421	Ebony	III	N PNgENTn SBlBl	Kyonggi	South Korea	1947	03U-2142	03U	2142
191	246	274	3474	6	116	15.3971	9.76874	3053.37	3.15413	8763.96	3940.48	20202.1	1847.43	19.9989	76.814	0.0251237	5.51214	19.7883	54.0372	0.0328373	2.54336	7.27151	1.70606	1.4387	0.0465146	2778.26	1549.32	1082.87	First Pass	PI157421	Ebony	III	N PNgENTn SBlBl	Kyonggi	South Korea	1947	03U-2142	03U	2142
191	203	226	3426	6	114.922	34.5434	13.1117	3005.72	1.7249	9686.56	4044.67	21861.9	1805.74	17.5568	84.3551	0.0316995	7.74077	18.7005	61.0218	0.0326304	2.64705	8.01309	2.13887	2.24501	0.0637301	2728.27	1527.99	844.254	First Pass	PI157421	Ebony	III	N PNgENTn SBlBl	Kyonggi	South Korea	1947	03U-2142	03U	2142
191	267	297	3497	6	79.049	10.0496	96.4415	2854.31	2.27632	7389.7	3787.19	21161.9	1909.54	16.5908	89.6188	0.0334582	5.71575	19.6244	47.3299	0.0493393	1.38735	8.82393	2.28316	0.93279	0.0495788	2398.24	2729.81	836.358	First Pass	PI157421	Ebony	III	N PNgENTn SBlBl	Kyonggi	South Korea	1947	03U-2142	03U	2142
192	30	35	5155	9	251.702	16.22	2.77217	2154.5	1.47634	5544.51	3063.34	14786	1482.64	15.2641	105.237	0.0812225	3.74074	9.15023	30.8712	0.021344	1.38941	7.01461	1.59603	6.65314	0.0266622	2107.89	2204.77	928.952	First Pass	PI157431	Ic-san	IV	N PGESspTn DYBf	Kyonggi	South Korea	1947	04U-3671	04U	3671
192	62	69	5189	9	193.012	19.3966	4.11682	2255.34	2.90723	6177.87	3026.65	16261.3	2519.81	17.8488	96.9885	0.10526	3.50349	7.93434	28.8562	0.0289944	1.24184	6.76492	4.1271	5.6669	0.0219431	2403.77	2437.23	610.552	First Pass	PI157431	Ic-san	IV	N PGESspTn DYBf	Kyonggi	South Korea	1947	04U-3671	04U	3671
192	94	105	5225	9	151.827	18.4768	4.6955	2171.18	1.8863	6653.55	3084.88	16133.9	2568.57	18.1901	73.881	0.0510172	4.47179	9.79221	35.4266	0.034053	0.941922	10.699	4.19323	6.13103	0.0289037	1507.99	3275.1	612.553	First Pass	PI157431	Ic-san	IV	N PGESspTn DYBf	Kyonggi	South Korea	1947	04U-3671	04U	3671
192	3	12	5132	9	185.252	18.5846	5.57228	2169.55	1.41968	7624.88	3352.61	15335.3	2135.34	16.1449	79.3076	0.0893988	3.81239	9.35148	40.2328	0.0300607	3.00385	7.83917	3.45277	7.17999	0.0298817	1956.25	1116.1	618.441	First Pass	PI157431	Ic-san	IV	N PGESspTn DYBf	Kyonggi	South Korea	1947	04U-3671	04U	3671
192	35	29	5149	9	186.019	17.0693	3.005	2162.23	1.77004	6604.7	3339.34	15466.6	2183.76	17.3723	100.319	0.109354	2.71662	7.10154	25.5349	0.0283185	1.17523	5.18149	3.38511	8.59414	0.0247766	2984.96	2841.43	645.108	First Pass	PI157431	Ic-san	IV	N PGESspTn DYBf	Kyonggi	South Korea	1947	04U-3671	04U	3671
192	67	75	5195	9	197.762	15.3059	10.388	2131	2.16799	6210.75	3031.32	16909.2	1672.65	14.6943	104.718	0.102824	2.39036	7.33997	29.733	0.0279376	1.3512	6.41308	1.58499	7.68236	0.0396838	2636.67	2243.44	1055.3	First Pass	PI157431	Ic-san	IV	N PGESspTn DYBf	Kyonggi	South Korea	1947	04U-3671	04U	3671
193	116	129	3649	6	80.506	13.21	14.6447	3391.61	4.73319	5286.36	3203.92	19356	3349.51	21.7218	81.2901	0.0711364	3.07695	15.1697	37.6225	0.0440928	1.25593	8.69218	3.65701	1.0942	0.0406227	2226.83	2551.04	915.915	First Pass	PI157435	Il-soy	IV	N PNgENBr SBrBr Dab	Kyonggi	South Korea	1947	03U-2500	03U	2500
193	180	188	3708	6	92.946	15.3715	10.2416	2428.57	3.99574	5503.5	3179.08	19753.5	1992.61	20.5567	82.4386	0.105287	2.66632	8.6783	32.1638	0.0383605	0.478854	7.70581	2.43423	1.23876	0.02854	2563.46	6638.93	818.578	First Pass	PI157435	Il-soy	IV	N PNgENBr SBrBr Dab	Kyonggi	South Korea	1947	03U-2500	03U	2500
193	141	157	3677	6	105.667	16.3063	6.90497	2420.79	2.71129	5277.64	3212.73	19106.4	1750.28	17.7602	78.0753	0.073181	2.65496	14.0984	31.939	0.0352329	1.11705	6.71206	2.12854	1.3302	0.0435891	2846.58	2876.09	822.289	First Pass	PI157435	Il-soy	IV	N PNgENBr SBrBr Dab	Kyonggi	South Korea	1947	03U-2500	03U	2500
193	173	196	3716	6	88	10.1876	11.495	2948.63	2.62342	6803.48	3195.9	20197.7	1866.88	18.5299	81.8271	0.103456	2.81976	14.1437	43.2603	0.0413154	1.0403	6.80406	2.21783	1.74661	0.0282543	2968.48	3072.1	841.758	First Pass	PI157435	Il-soy	IV	N PNgENBr SBrBr Dab	Kyonggi	South Korea	1947	03U-2500	03U	2500
193	148	170	3690	6	102.838	17.502	4.10206	3036.59	3.48489	5393.08	3214.02	18753	2409.75	19.6942	76.899	0.0694308	3.49354	17.4282	39.1027	0.0362678	1.25138	10.1926	1.96242	0.845972	0.0215005	1839.86	2568.38	1227.95	First Pass	PI157435	Il-soy	IV	N PNgENBr SBrBr Dab	Kyonggi	South Korea	1947	03U-2500	03U	2500
193	109	122	3642	6	87.379	22.7158	12.7144	2792.64	5.22071	5872.78	3293.22	19255.6	3079.73	39.4553	94.3447	0.120406	2.80495	8.35559	35.5708	0.0446764	1.87658	6.69905	3.68739	1.44329	0.0316845	2874.38	1754.91	835.208	First Pass	PI157435	Il-soy	IV	N PNgENBr SBrBr Dab	Kyonggi	South Korea	1947	03U-2500	03U	2500
194	241	268	8588	14	180.47	14.9192	5.40083	2387.66	1.1472	5197.66	3033.23	14613.1	3142.97	22.4313	72.3338	0.0432362	6.95913	9.3549	39.328	0.0291702	0.484499	5.90874	5.06434	1.46283	0.107661	2473.13	6260.55	620.607	First Pass	PI157437	Kam-ro	IV	N WGENBr SYBf	Kyonggi	South Korea	1947	07U-5798	07U	5798
194	240	255	8575	14	175.135	15.3349	3.35271	1773.25	1.50394	4585.61	2828.57	15106.9	1895.78	18.0719	50.4198	0.0399178	3.04663	5.18018	29.0065	0.030096	0.554203	5.38057	2.95082	0.660202	0.0317439	2807.67	5103.84	642.459	First Pass	PI157437	Kam-ro	IV	N WGENBr SYBf	Kyonggi	South Korea	1947	07U-5798	07U	5798
194	272	303	8623	14	169.521	15.4688	6.35142	1847.36	1.50864	6668.34	3179.87	16801	2184.84	26.5943	92.1642	0.0509794	4.57467	12.681	47.5944	0.0316503	0.596833	5.76098	2.97612	0.497542	0.0747575	2916.34	5327.9	734.124	First Pass	PI157437	Kam-ro	IV	N WGENBr SYBf	Kyonggi	South Korea	1947	07U-5798	07U	5798
194	273	304	8624	14	146.735	16.9323	6.34661	2181.73	1.73145	4589.3	2528.1	14792.4	2305.24	19.7948	67.7806	0.0498934	2.0906	6.79337	29.2831	0.0365865	0.768107	3.91963	3.56193	1.02255	0.0503365	3773.94	3291.34	647.19	First Pass	PI157437	Kam-ro	IV	N WGENBr SYBf	Kyonggi	South Korea	1947	07U-5798	07U	5798
194	209	236	8556	14	139.815	9.82372	4.52476	2211.19	1.91185	6005.41	3082.45	15610	2304.2	25.2376	76.8678	0.0470421	3.14226	10.7194	38.8381	0.036916	0.59804	5.51897	1.92201	0.785496	0.044715	2828.43	5154.24	1198.85	First Pass	PI157437	Kam-ro	IV	N WGENBr SYBf	Kyonggi	South Korea	1947	07U-5798	07U	5798
194	208	237	8557	14	155.129	10.4904	3.80078	2000	1.39635	5874.11	2836.93	13572.8	2451.79	25.3222	63.6038	0.0584632	8.08213	10.3063	41.14	0.0341293	0.4401	5.10157	3.44094	1.38205	0.0536425	2660.52	6446.11	712.535	First Pass	PI157437	Kam-ro	IV	N WGENBr SYBf	Kyonggi	South Korea	1947	07U-5798	07U	5798
195	97	120	9720	16	175.376	18.7714	8.37817	2235.4	2.34561	5664.3	2750.57	18335.4	2073.44	28.1352	81.5367	0.0558991	4.15175	7.9666	34.5157	0.0296945	0.710284	6.05465	2.59807	0.783608	0.041602	3028.32	3872.5	798.07	First Pass	PI157468	Ri-ae-chong-du	IV	D WTESspBr SGnGn	Kyonggi	South Korea	1947	09U-3818	09U	3818
195	128	139	9739	16	169.329	19.9258	7.64787	2667.92	2.51497	6132.77	2613.96	19137.9	2700.67	36.0539	75.8564	0.0509653	3.04541	7.37199	33.4202	0.0314198	0.556947	4.8749	3.63487	1.04821	0.0356857	3925.82	4693.37	742.989	First Pass	PI157468	Ri-ae-chong-du	IV	D WTESspBr SGnGn	Kyonggi	South Korea	1947	09U-3818	09U	3818
195	192	202	9802	16	154.347	13.9819	6.36173	2300.09	3.34643	5367.35	3117.1	17652	2346.75	27.3903	85.1311	0.041923	2.41076	8.32705	28.6747	0.033532	1.38384	5.42672	4.2023	0.325745	0.0364137	3252.8	2252.5	558.443	First Pass	PI157468	Ri-ae-chong-du	IV	D WTESspBr SGnGn	Kyonggi	South Korea	1947	09U-3818	09U	3818
195	161	179	9779	16	129.152	19.0692	5.38425	2848.96	2.8102	5747.85	3056.26	18860.3	2355.32	29.1583	83.5904	0.0542764	3.35473	7.89932	28.0376	0.0389122	0.570781	6.1561	4.74485	2.37469	0.0577721	3063.68	5354.53	496.395	First Pass	PI157468	Ri-ae-chong-du	IV	D WTESspBr SGnGn	Kyonggi	South Korea	1947	09U-3818	09U	3818
195	129	138	9738	16	149.178	19.3683	6.82217	2893.71	2.84282	6296.91	2966.79	17662.3	2833.38	30.8967	89.9187	0.0531326	3.69402	9.14384	34.577	0.0341885	0.767757	5.5805	5.1405	0.635722	0.0416878	3165.01	3864.23	551.188	First Pass	PI157468	Ri-ae-chong-du	IV	D WTESspBr SGnGn	Kyonggi	South Korea	1947	09U-3818	09U	3818
195	160	178	9778	16	162.199	20.2336	6.73636	2474.62	2.43553	6002.24	2730.36	19331.5	1166.57	18.3775	66.9574	0.0504735	2.88318	8.92817	29.4212	0.0308422	0.495746	7.26367	0.665354	1.06276	0.0297213	2661.39	5507.58	1753.31	First Pass	PI157468	Ri-ae-chong-du	IV	D WTESspBr SGnGn	Kyonggi	South Korea	1947	09U-3818	09U	3818
196	100	117	2357	4	202.985	32.6535	7.40458	2455.53	2.8954	7608.63	3386.8	17819.5	2526.21	19.361	91.7429	0.0518739	3.95874	11.217	46.2162	0.0209014	0.768043	4.79832	1.81011	1.24523	0.0236612	3713.7	4409.65	1395.61	First Pass	PI157485	Ul-san	IV	N PGESspTn DYBf	Kyonggi	South Korea	1947	02U-3087	02U	3087
196	164	183	2423	4	189.486	33.9562	7.36497	2810.2	2.8999	8789.74	3342.57	19071.5	1807.41	19.2542	106.856	0.0778294	5.26189	14.2381	46.3175	0.0227202	0.788197	5.75503	1.83548	2.11657	0.0206978	3313.88	4240.78	984.705	First Pass	PI157485	Ul-san	IV	N PGESspTn DYBf	Kyonggi	South Korea	1947	02U-3087	02U	3087
196	157	175	2415	4	206	35.0107	8.25266	2692.86	2.53722	7495.24	3536.42	17999.1	2848.51	30.9156	95.233	0.0749978	3.69574	10.5047	43.8978	0.0218835	0.387659	4.60725	2.38435	1.77084	0.0215044	3906.69	9122.5	1194.67	First Pass	PI157485	Ul-san	IV	N PGESspTn DYBf	Kyonggi	South Korea	1947	02U-3087	02U	3087
196	189	205	2445	4	227.971	32.2204	7.7545	2462.5	4.87615	7370.39	3109.67	19206.2	2608.03	23.4719	99.6094	0.0938073	4.07014	11.5297	40.4856	0.020175	0.44275	5.26565	2.11615	1.79621	0.0276992	3647.46	7023.52	1232.44	First Pass	PI157485	Ul-san	IV	N PGESspTn DYBf	Kyonggi	South Korea	1947	02U-3087	02U	3087
196	132	135	2375	4	175.352	20.3819	12.4295	2764.92	3.74479	7655.71	3157.5	17855.9	2370.91	14.6683	92.9923	0.0813161	5.11936	12.0984	40.7295	0.0235471	0.780028	4.79809	2.85336	1.98033	0.0358508	3721.47	4047.94	830.917	First Pass	PI157485	Ul-san	IV	N PGESspTn DYBf	Kyonggi	South Korea	1947	02U-3087	02U	3087
196	125	143	2383	4	121.471	22.1392	11.6458	2917.68	6.86377	7663.4	3362.54	19220.5	2753.73	15.7171	91.7289	0.0396952	5.9028	14.0482	45.3757	0.033193	0.862528	7.39757	2.50671	1.74957	0.0276372	2598.21	3898.48	1098.54	First Pass	PI157485	Ul-san	IV	N PGESspTn DYBf	Kyonggi	South Korea	1947	02U-3087	02U	3087
197	241	268	7628	12	83.762	14.5213	14.5097	2215.48	4.67334	9967.61	3632.62	20305.8	1279.57	25.4354	65.7716	0.103433	4.22985	13.0498	48.8296	0.0700157	1.38901	7.59124	1.58923	0.139201	0.0131234	2674.9	2615.27	805.153	First Pass	PI157492	Yuc-u No. 7	IV	N PTENBl BBlBl	unknown	Japan	1947	06U-3960	06U	3960
197	240	255	7615	12	86.492	12.6783	17.6928	2350.62	3.52955	8248.78	3950.61	21429.8	1500.26	24.0858	56.1959	0.0772575	3.65905	9.83121	37.2997	0.0676618	1.26432	9.7199	1.59204	-0.351712	0.0144569	2204.73	3124.68	942.355	First Pass	PI157492	Yuc-u No. 7	IV	N PTENBl BBlBl	unknown	Japan	1947	06U-3960	06U	3960
197	272	303	7663	12	97.149	11.1697	14.2153	2166.27	3.41935	8583.5	3596.42	19076.9	1227.59	22.6224	55.4244	0.0503028	3.03794	11.2705	40.0508	0.0602991	1.06533	7.71602	1.36031	-0.374878	0.0174805	2472.38	3375.88	902.432	First Pass	PI157492	Yuc-u No. 7	IV	N PTENBl BBlBl	unknown	Japan	1947	06U-3960	06U	3960
197	273	304	7664	12	101.372	13.096	10.9888	1984.27	4.19233	8679.07	3097.17	17026.2	895.341	21.9244	61.379	0.0492756	3.67498	13.7253	37.2556	0.0578965	1.1264	8.91221	0.651954	-0.320644	0.00230449	1910.43	2749.61	1373.32	First Pass	PI157492	Yuc-u No. 7	IV	N PTENBl BBlBl	unknown	Japan	1947	06U-3960	06U	3960
197	209	236	7596	12	80.807	10.6006	20.7027	2499.84	4.39167	9323.81	3489.48	19037.3	1111.2	22.0653	63.1441	0.0891038	2.86909	13.3088	41.6173	0.0728757	0.869792	6.15923	1.35631	0.0633832	0.0239216	3090.86	4011.86	819.286	First Pass	PI157492	Yuc-u No. 7	IV	N PTENBl BBlBl	unknown	Japan	1947	06U-3960	06U	3960
197	208	237	7597	12	56.27	12.1293	18.8951	2734.97	4.40796	9324.39	4064.66	22364.6	2002.2	27.16	21.421	0.102426	3.92648	12.5577	39.8611	0.104408	2.18161	8.84606	2.22375	0.296487	0.008861	2528.2	1863.15	900.371	First Pass	PI157492	Yuc-u No. 7	IV	N PTENBl BBlBl	unknown	Japan	1947	06U-3960	06U	3960
198	193	215	5655	9	189.908	15.346	3.17902	2900.48	1.80464	7079.26	3805.35	18732	2951.94	21.7972	75.103	0.0240044	4.32348	12.751	43.3591	0.0303069	2.91761	8.99857	3.56103	1.04476	0.0572818	2081.66	1304.27	828.958	First Pass	PI159764		0	D PTENBr SGnBl	Seoul	South Korea	1947	05U-1029	05U	1029
198	288	308	5748	9	187.031	18.0537	3.54729	3091.28	1.99494	6515.38	3425.16	19430.3	2980.41	20.8328	77.1276	0.0259489	2.81228	11.2794	38.5409	0.0314352	3.18852	10.4502	3.73211	0.471664	0.0461204	1859.32	1074.22	798.585	First Pass	PI159764		0	D PTENBr SGnBl	Seoul	South Korea	1947	05U-1029	05U	1029
198	257	289	5729	9	166.9	17.4541	3.95251	3034.22	2.15392	7324.39	3656.72	21577.4	2384.17	20.6371	69.177	0.0283398	3.48702	11.4292	46.3793	0.0351826	1.75127	6.16491	2.96226	2.20679	0.145208	3500.04	2088.03	804.85	First Pass	PI159764		0	D PTENBr SGnBl	Seoul	South Korea	1947	05U-1029	05U	1029
198	224	249	5689	9	175.87	17.3893	3.27175	2874.8	1.96445	6605.58	3535.53	18532.6	3589.62	24.6141	74.0694	0.028734	2.68844	10.1926	39.0748	0.0331497	1.80988	5.76796	4.09208	1.2824	0.0654086	3213.03	1953.46	877.212	First Pass	PI159764		0	D PTENBr SGnBl	Seoul	South Korea	1947	05U-1029	05U	1029
198	225	250	5690	9	190.04	19.5182	4.12863	3108.68	1.66908	6906.37	3391.41	19395.3	2800.37	21.7181	85.6353	0.0287091	3.32202	9.99842	36.4814	0.02952	2.45908	9.48195	2.69082	0.989437	0.061222	2045.49	1379.14	1040.71	First Pass	PI159764		0	D PTENBr SGnBl	Seoul	South Korea	1947	05U-1029	05U	1029
198	256	290	5730	9	187.854	18.6316	3.60201	2887.15	2.0464	6931.61	3597.67	20425.9	2569.49	22.4952	78.4128	0.0244473	3.76096	10.4835	43.0947	0.0304081	2.14576	9.30575	2.58853	1.4101	0.0483257	2194.97	1676.64	992.646	First Pass	PI159764		0	D PTENBr SGnBl	Seoul	South Korea	1947	05U-1029	05U	1029
199	181	214	3734	6	166.47	21.439	4.96535	2079.38	3.49433	3950.59	2795.01	18948.4	2000.3	12.8843	58.6069	0.0384696	2.98142	7.97536	26.4921	0.0248338	1.01779	10.3294	2.16333	0.685988	0.0344735	1834.41	2746.17	924.641	First Pass	PI159923B	(Casa Grande)	IV	D DpGESspBr DYY	Lima	Peru	1947	03U-2509	03U	2509
199	140	156	3676	6	158.317	23.6948	4.08804	2249.57	2.63196	4504.44	2904.43	18731.7	2246.38	15.15	87.5405	0.034296	3.14523	10.3694	33.6912	0.0251698	0.757636	7.82437	2.13483	0.393603	0.0183883	2394.02	3833.55	1052.25	First Pass	PI159923B	(Casa Grande)	IV	D DpGESspBr DYY	Lima	Peru	1947	03U-2509	03U	2509
199	149	169	3689	6	167.923	18.7005	3.73514	2181.37	3.14193	4020.71	3011.13	17484.3	1604.52	13.3183	69.6856	0.0465964	2.70824	9.11978	29.1835	0.0245501	1.17641	8.61578	1.71196	0.51149	0.0246741	2029.33	2559.58	937.237	First Pass	PI159923B	(Casa Grande)	IV	D DpGESspBr DYY	Lima	Peru	1947	03U-2509	03U	2509
199	108	108	3628	6	129.394	14.2271	7.17568	2674.27	3.27728	4482.61	3080.12	16597.3	2873.12	30.6768	97.0507	0.0538692	3.18079	10.3179	35.8551	0.0303162	0.824529	8.94259	3.24289	0.374433	0.0493771	1855.99	3735.61	885.976	First Pass	PI159923B	(Casa Grande)	IV	D DpGESspBr DYY	Lima	Peru	1947	03U-2509	03U	2509
199	117	130	3650	6	202.392	20.9996	6.32273	2864.29	3.17764	6602.32	3733.52	17234.2	3609.5	21.9835	71.0225	0.07187	4.06792	12.448	35.3508	0.0204726	0.845576	10.7978	3.41642	0.867203	0.0308956	1596.09	4415.36	1056.52	First Pass	PI159923B	(Casa Grande)	IV	D DpGESspBr DYY	Lima	Peru	1947	03U-2509	03U	2509
199	172	197	3717	6	180.563	17.3561	4.65866	1934.34	2.87854	3522.92	3407.09	16242.6	2225.93	16.3987	56.2988	0.0298677	1.85505	6.42106	23.5234	0.0217058	0.913133	9.3294	1.90857	0.41334	0.0185969	1741.01	3731.21	1166.28	First Pass	PI159923B	(Casa Grande)	IV	D DpGESspBr DYY	Lima	Peru	1947	03U-2509	03U	2509
200	30	35	9635	16	139.519	14.3131	10.927	2736.42	1.67646	7199.49	3153.66	20028.9	1615.16	23.0473	73.7191	0.0454116	2.59806	11.9829	54.4369	0.0365472	0.900492	6.69029	1.99206	0.524606	0.0787665	2993.73	3502.15	810.797	First Pass	PI167240	No. 59	III	N WGENDbr SYY	Adana	Turkey	1948	09U-3610	09U	3610
200	62	69	9669	16	200.609	15.5323	9.56619	2379.98	1.73998	6407.32	2964.61	19079.4	1865.74	22.0573	75.5592	0.0279444	3.75469	13.5906	40.9654	0.0272537	0.758741	7.15576	2.38513	0.317426	0.0465519	2666.3	3907.28	782.239	First Pass	PI167240	No. 59	III	N WGENDbr SYY	Adana	Turkey	1948	09U-3610	09U	3610
200	94	105	9705	16	169.691	20.804	8.8562	2280.57	1.55823	7555.66	3017.85	20705	1720.72	26.8633	73.8293	0.0523396	5.60877	12.515	42.6325	0.0290022	1.15343	5.8598	2.18016	0.516209	0.0808715	3533.41	2616.41	789.265	First Pass	PI167240	No. 59	III	N WGENDbr SYY	Adana	Turkey	1948	09U-3610	09U	3610
200	3	12	9612	16	154.739	15.4592	7.50586	2769.84	1.11174	6890.64	2955.44	19202.1	1515.05	22.088	72.9899	0.0314379	3.87762	14.2543	50.4569	0.0336728	1.57151	6.63094	1.78243	0.802998	0.062239	2895.83	1880.64	849.993	First Pass	PI167240	No. 59	III	N WGENDbr SYY	Adana	Turkey	1948	09U-3610	09U	3610
200	35	29	9629	16	198.29	17.4484	8.82909	2401.72	1.52944	6922.47	2896.51	19371.2	2115.71	23.309	77.8768	0.0474607	4.66561	11.6786	42.6499	0.026004	0.659656	5.8489	2.3019	0.589724	0.0533333	3311.94	4390.94	919.113	First Pass	PI167240	No. 59	III	N WGENDbr SYY	Adana	Turkey	1948	09U-3610	09U	3610
200	67	75	9675	16	201.85	20.0393	8.75939	2756.34	1.72888	8156.3	3337.39	20611.5	1653.42	30.1784	80.4002	0.051275	4.70129	11.799	44.0863	0.0273655	1.43281	7.42338	1.73748	0.626954	0.0601366	2776.56	2329.26	951.616	First Pass	PI167240	No. 59	III	N WGENDbr SYY	Adana	Turkey	1948	09U-3610	09U	3610
201	118	132	3652	6	121.738	17.2279	6.48063	2820.21	3.32819	4808.76	2928.32	18605.2	2030.24	14.5285	81.775	0.0377968	2.77024	10.7099	33.3696	0.0308302	1.23971	8.44145	2.25967	0.495645	0.0460477	2204.03	2362.11	898.469	First Pass	PI170380		IV	N PTESspBr SYBl	Izmir	Turkey	1948	03U-2510	03U	2510
201	139	155	3675	6	154.35	18.402	4.16058	2279.6	1.77154	4599.55	3238.47	18261.9	2312.24	23.5467	80.9756	0.0383268	3.00023	7.20086	32.5966	0.0266404	1.01912	7.49673	2.37287	0.455954	0.0238701	2435.98	3177.71	974.448	First Pass	PI170380		IV	N PTESspBr SYBl	Izmir	Turkey	1948	03U-2510	03U	2510
201	182	213	3733	6	193.733	22.2582	4.76025	2286.32	2.26558	5591.61	3161.99	19812.8	1984.77	15.7102	87.3973	0.0305514	3.44434	10.7763	37.3822	0.0250041	0.593098	10.2218	1.77883	0.395185	0.0333768	1938.29	5331.3	1115.78	First Pass	PI170380		IV	N PTESspBr SYBl	Izmir	Turkey	1948	03U-2510	03U	2510
201	150	168	3688	6	154.109	14.6887	4.08325	2726.56	3.69378	4556.58	3112.81	18151.9	2565.39	15.2194	74.4851	0.0426473	2.25198	6.64196	28.5168	0.0277227	1.0605	6.63462	2.68455	0.520006	0.0369709	2735.93	2935.21	955.612	First Pass	PI170380		IV	N PTESspBr SYBl	Izmir	Turkey	1948	03U-2510	03U	2510
201	107	109	3629	6	122.625	15.4897	10.7286	2548.96	6.03668	4476.25	2902.04	18376	2072.49	14.1022	86.3798	0.0388458	3.18223	7.87394	30.0443	0.0364785	0.732522	6.89756	2.18944	0.440956	0.0285785	2664.13	3961.71	946.584	First Pass	PI170380		IV	N PTESspBr SYBl	Izmir	Turkey	1948	03U-2510	03U	2510
201	171	198	3718	6	154.021	18.8089	4.05658	3393.3	5.396	7774.4	3526.26	18453.5	4200.58	26.4364	75.7269	0.0408442	4.94186	12.1748	38.9432	0.0251002	0.641384	7.2531	4.01268	1.37973	0.0421927	2544.22	5497.89	1046.83	First Pass	PI170380		IV	N PTESspBr SYBl	Izmir	Turkey	1948	03U-2510	03U	2510
202	106	110	3630	6	85.351	10.5987	10.1618	2636.26	9.58878	5717.57	3125.97	17205.4	1744.81	10.7954	69.6477	0.122847	3.90541	10.6153	30.6388	0.0454962	1.50983	7.60558	2.30108	1.50412	0.053142	2262.21	2070.42	758.259	First Pass	PI171429	An Yang Black	IV	D WTENBr SBlBlbr	Henan	China	1948	03U-2512	03U	2512
202	138	154	3674	6	108.302	12.451	8.59729	2666.29	4.15803	7372	3553.84	18426.5	1789.18	15.8726	104.8	0.114579	6.08729	14.059	42.7743	0.0369093	1.18151	8.13126	1.9615	1.21195	0.0377122	2266.13	3007.89	912.149	First Pass	PI171429	An Yang Black	IV	D WTENBr SBlBlbr	Henan	China	1948	03U-2512	03U	2512
202	170	199	3719	6	63.424	0.813311	7.4752	2419.96	4.55925	5336.78	3535.68	16751.6	2840.67	13.6774	73.5644	0.0641575	5.01988	15.1249	40.6079	0.0547777	1.28259	8.80623	3.44144	0.640175	0.0396397	1902.24	2756.67	825.43	First Pass	PI171429	An Yang Black	IV	D WTENBr SBlBlbr	Henan	China	1948	03U-2512	03U	2512
202	119	133	3653	6	89.552	13.6036	6.95548	2457.03	4.60276	5124.75	3031.66	18488.2	1910.55	11.9986	73.9656	0.0665044	3.71023	10.1992	30.7842	0.0414528	1.6176	8.48729	2.22987	0.582836	0.0355222	2178.34	1874.17	856.802	First Pass	PI171429	An Yang Black	IV	D WTENBr SBlBlbr	Henan	China	1948	03U-2512	03U	2512
202	183	212	3732	6	78.169	4.69587	10.4488	1986.24	10.6698	6670.4	3880.99	16938.7	2502.63	13.9441	80.5459	0.15207	5.37372	10.9946	40.3541	0.0522242	2.40475	10.5822	2.32523	1.86966	0.0301196	1600.68	1613.88	1076.3	First Pass	PI171429	An Yang Black	IV	D WTENBr SBlBlbr	Henan	China	1948	03U-2512	03U	2512
202	151	167	3687	6	90.357	11.9684	7.32362	2554.78	6.05718	5272.82	3406.9	18551.9	1441.99	13.6248	59.9923	0.0377099	4.18442	14.4019	35.6325	0.0395947	1.35659	11.5569	1.78454	0.570889	0.0393919	1605.27	2511.36	808.049	First Pass	PI171429	An Yang Black	IV	D WTENBr SBlBlbr	Henan	China	1948	03U-2512	03U	2512
203	202	225	3425	6	108.231	11.9823	17.4467	2833.42	1.97105	7696.77	3333.51	18823.9	3554.86	13.9701	69.2983	0.0274826	5.33387	14.9432	35.9701	0.034602	0.769867	8.63542	4.13851	1.52145	0.0603618	2179.85	4329.98	858.972	First Pass	PI171449	Karika-Takuja	III	D P-CNTn SYBf	Niigata	Japan	1948	03U-2143	03U	2143
203	234	262	3462	6	129.557	16.4844	13.2566	2564.48	2.83012	5072.28	3089.28	17269.2	2575.16	13.2269	78.9306	0.0271853	3.4518	11.4064	29.3498	0.0288641	1.02465	6.59954	3.72087	0.922585	0.0483098	2616.73	3014.97	692.087	First Pass	PI171449	Karika-Takuja	III	D P-CNTn SYBf	Niigata	Japan	1948	03U-2143	03U	2143
203	266	296	3496	6	110.113	23.4392	29.8677	3155.33	2.05355	7520.79	3260.15	20094.6	3015.12	14.1216	79.6764	0.0397999	4.23494	12.3535	33.0965	0.0379411	0.456307	7.72238	4.27519	1.264	0.0444631	2602.12	7144.63	705.26	First Pass	PI171449	Karika-Takuja	III	D P-CNTn SYBf	Niigata	Japan	1948	03U-2143	03U	2143
203	215	229	3429	6	147.611	20.9594	6.96549	3263.44	2.07498	8884.44	3407.46	21257.9	2891.39	15.4668	98.9234	0.0386795	5.96888	16.3223	43.0047	0.0265913	0.700721	8.19588	3.61473	1.57411	0.0479218	2593.73	4862.8	799.892	First Pass	PI171449	Karika-Takuja	III	D P-CNTn SYBf	Niigata	Japan	1948	03U-2143	03U	2143
203	279	318	3518	6	139.581	24.1647	7.00331	2740.17	2.77579	7071.68	3368.65	19815.2	2571.32	12.7662	79.6321	0.0310659	4.33276	13.2708	34.082	0.0279635	0.571364	7.94504	3.60655	1.64411	0.0566863	2494.03	5895.81	712.958	First Pass	PI171449	Karika-Takuja	III	D P-CNTn SYBf	Niigata	Japan	1948	03U-2143	03U	2143
203	247	275	3475	6	156.316	27.8672	8.81837	2815.66	7.89969	6455.88	3491.64	18676.5	2390.81	12.4995	81.8095	0.0291069	4.14354	12.3495	31.8903	0.028217	1.13427	5.86388	2.85538	1.07962	0.0511387	3185	3078.33	837.302	First Pass	PI171449	Karika-Takuja	III	D P-CNTn SYBf	Niigata	Japan	1948	03U-2143	03U	2143
204	31	34	9634	16	104.407	11.625	22.6734	2602.14	2.28166	7562.49	3434.23	19357.4	2102.75	23.542	91.0202	0.0441131	5.53524	15.311	97.2453	0.0520369	1.79165	8.79751	2.49395	0.844683	0.0799377	2200.33	1916.8	843.14	First Pass	PI171450	Kisaya	III	D PTANTn SYBr	Kagoshima	Japan	1948	09U-3611	09U	3611
204	2	13	9613	16	87.747	8.50565	25.3342	2584.5	2.23375	7233.21	3372.27	19527	1782.44	23.3649	100.977	0.0731196	6.4091	14.9553	47.4408	0.0551336	2.15057	8.3364	1.63926	1.15256	0.0777057	2342.38	1568.08	1087.34	First Pass	PI171450	Kisaya	III	D PTANTn SYBr	Kagoshima	Japan	1948	09U-3611	09U	3611
204	34	30	9630	16	89.834	6.57632	16.044	2592.1	2.19935	6512.15	3784.12	17722.5	2532.31	23.6148	78.1735	0.0294843	3.72476	15.5926	62.6503	0.0537692	1.03026	7.98056	2.85002	0.832133	0.0617995	2220.71	3672.96	888.523	First Pass	PI171450	Kisaya	III	D PTANTn SYBr	Kagoshima	Japan	1948	09U-3611	09U	3611
204	66	74	9674	16	100.028	10.2303	14.7442	2426.31	2.79363	6467.52	3272.77	18848.2	2729.25	24.6515	80.9182	0.0318088	5.74979	14.5403	39.198	0.0488804	1.66867	9.39105	2.60921	0.750692	0.0594634	2007.04	1961.31	1046.01	First Pass	PI171450	Kisaya	III	D PTANTn SYBr	Kagoshima	Japan	1948	09U-3611	09U	3611
204	63	70	9670	16	126.784	11.6032	36.8853	2982.34	2.3438	7439.85	3264.82	19450	1874.53	22.6494	112.851	0.0601066	5.78258	16.8569	57.817	0.0408982	1.04657	6.47307	1.93221	0.509997	0.0597718	3004.76	3119.55	970.152	First Pass	PI171450	Kisaya	III	D PTANTn SYBr	Kagoshima	Japan	1948	09U-3611	09U	3611
204	95	106	9706	16	100.619	14.5203	12.3288	2652.59	2.44896	6135.88	3216.7	18839.7	2320.54	23.8832	76.9594	0.0303055	4.47185	10.5012	36.8811	0.0482775	1.1	6.29168	2.38701	0.749431	0.068885	2994.38	2924.27	972.152	First Pass	PI171450	Kisaya	III	D PTANTn SYBr	Kagoshima	Japan	1948	09U-3611	09U	3611
205	106	110	5870	10	194.606	23.3325	9.01145	2982.04	2.75805	8213.75	3210.72	21368.7	2261.46	20.0141	101.751	0.0794972	3.03804	14.6064	41.1589	0.028968	0.733305	6.24914	2.62933	1.45177	0.0299591	3419.47	4378.43	860.091	First Pass	PI173994	Choug Puk Paik	III	D WGASspTn DYY	unknown	South Korea	1949	05U-1527	05U	1527
205	138	154	5914	10	238.788	26.3677	20.077	2254.79	2.94931	6039.65	3001.07	18435.9	1479.12	19.2489	80.5813	0.072412	2.68131	9.09165	32.1505	0.0244414	0.656184	5.9659	1.75843	0.378262	0.0253059	3090.22	4573.52	841.163	First Pass	PI173994	Choug Puk Paik	III	D WGASspTn DYY	unknown	South Korea	1949	05U-1527	05U	1527
205	170	199	5959	10	234.671	19.5609	9.78533	2177.11	2.82851	7679.2	2942.18	19052.3	1938.9	22.9196	79.6382	0.0630764	2.34837	11.9015	36.4813	0.0247882	0.594337	9.21231	2.31832	0.473251	0.0197457	2068.14	4950.36	836.338	First Pass	PI173994	Choug Puk Paik	III	D WGASspTn DYY	unknown	South Korea	1949	05U-1527	05U	1527
205	119	133	5893	10	194.316	23.3202	10.7809	2584.43	2.48038	7456.3	2748.86	18197.4	1938.22	19.8468	91.105	0.0847518	1.86572	11.6342	39.0066	0.0289961	0.731319	6.69407	2.4475	0.526441	0.0233123	2718.44	3758.77	791.92	First Pass	PI173994	Choug Puk Paik	III	D WGASspTn DYY	unknown	South Korea	1949	05U-1527	05U	1527
205	183	212	5972	10	195.067	18.413	11.918	2341.79	4.24951	5760.58	2852.57	18496	2254.84	19.2993	77.5018	0.0498606	2.46191	10.5355	25.806	0.0277333	1.02619	5.97887	3.34698	0.486085	0.0333115	3093.57	2779.78	673.692	First Pass	PI173994	Choug Puk Paik	III	D WGASspTn DYY	unknown	South Korea	1949	05U-1527	05U	1527
205	151	167	5927	10	208.063	17.3378	88.1281	2440.05	3.86637	7254.54	3192.9	21024.6	1896.77	22.1208	78.3112	0.0551673	2.68215	13.1136	34.8223	0.0280058	0.728191	9.82156	2.0053	0.643953	0.235156	2140.66	4384.7	945.879	First Pass	PI173994	Choug Puk Paik	III	D WGASspTn DYY	unknown	South Korea	1949	05U-1527	05U	1527
206	179	189	9149	15	268.131	21.8329	15.5513	2087.74	3.96841	5173.19	2804.18	13709	1763.98	22.5951	61.4557	0.0537032	3.80599	5.85709	26.2142	0.0199193	0.393572	13.5647	2.12395	1.58805	0.0181559	1010.64	7124.95	830.519	First Pass	PI179826	Peiping	IV	N WNgENBr SBrBr St	Beijing	China	1949	08U-1737	08U	1737
206	174	195	9155	15	178.336	25.4965	19.913	2083.92	5.38519	5838.29	2324.42	18384.2	1162.2	16.2499	67.8778	0.0483881	3.46978	8.51535	25.884	0.0286901	0.545342	15.4313	1.32017	1.10593	0.0127156	1191.36	4262.31	880.338	First Pass	PI179826	Peiping	IV	N WNgENBr SBrBr St	Beijing	China	1949	08U-1737	08U	1737
206	110	123	9083	15	301.133	22.0914	8.49101	2195.5	2.39085	6616.3	2549.85	16540.1	1317.57	19.6536	61.9641	0.0858827	4.55676	6.72543	29.4401	0.0203234	0.511581	16.5225	1.36888	1.24191	0.0216568	1001.07	4984.26	962.517	First Pass	PI179826	Peiping	IV	N WNgENBr SBrBr St	Beijing	China	1949	08U-1737	08U	1737
206	142	158	9118	15	267.842	20.4548	17.0801	2005.68	6.05427	7033.91	2840.41	14654	1107.14	19.7468	55.2599	0.0342678	3.36475	9.85075	36.8326	0.0213665	0.472964	16.2443	1.27095	1.84602	0.0126067	902.102	6005.56	871.11	First Pass	PI179826	Peiping	IV	N WNgENBr SBrBr St	Beijing	China	1949	08U-1737	08U	1737
206	147	172	9132	15	235.682	23.63	13.4952	2421.19	3.1913	6109.15	2720.38	14861.5	1127.1	19.8836	61.5174	0.0676559	3.67181	7.59887	31.362	0.0223537	0.786228	11.3463	1.46725	1.37227	0.0168368	1309.81	3460.04	768.175	First Pass	PI179826	Peiping	IV	N WNgENBr SBrBr St	Beijing	China	1949	08U-1737	08U	1737
206	115	128	9088	15	232.985	23.0371	11.7538	2101.78	1.89636	5765.3	2650.84	14942	1359.85	20.7572	65.4672	0.0533491	3.08385	8.60997	27.249	0.0237598	0.318727	10.9362	1.51826	0.929416	0.0128335	1366.28	8316.96	895.666	First Pass	PI179826	Peiping	IV	N WNgENBr SBrBr St	Beijing	China	1949	08U-1737	08U	1737
207	97	120	8120	13	99.676	18.879	4.64411	2661.03	3.07061	6435.19	2586.76	16146.7	2534.06	14.0876	74.1905	0.0449222	2.80294	9.72955	30.2449	0.0524654	1.95229	8.18355	4.20532	1.17311	0.105646	1973.07	1324.99	602.583	First Pass	PI180516	Strain No. 196	0	N WTESspTn SYBr	unknown	Germany	1949	07U-5037	07U	5037
207	128	139	8139	13	141.788	16.6945	3.81108	2413.23	2.12764	7023.62	2971.74	16595.5	2506.04	18.7766	78.1457	0.0499122	4.1449	10.5955	34.9242	0.0377004	1.43777	7.97771	3.30033	1.60788	0.094486	2080.23	2066.9	759.329	First Pass	PI180516	Strain No. 196	0	N WTESspTn SYBr	unknown	Germany	1949	07U-5037	07U	5037
207	192	202	8202	13	96.3	18.5406	4.88344	2190.42	2.92164	5884.17	2750.04	13581.2	3176.35	20.3025	77.078	0.0504089	3.15845	6.38343	26.9966	0.049225	1.88203	9.57219	4.58467	1.52936	0.0750539	1418.82	1461.21	692.82	First Pass	PI180516	Strain No. 196	0	N WTESspTn SYBr	unknown	Germany	1949	07U-5037	07U	5037
207	161	179	8179	13	116.248	14.4421	3.88868	2768.94	2.60221	7729.01	3117.78	18471	2531.72	20.3022	86.886	0.0594189	3.70032	11.6005	32.5348	0.0458593	1.3833	6.95828	3.81477	1.51343	0.115706	2654.53	2253.87	663.664	First Pass	PI180516	Strain No. 196	0	N WTESspTn SYBr	unknown	Germany	1949	07U-5037	07U	5037
207	129	138	8138	13	197.533	16.3144	2.73836	2632.16	1.67202	6515.46	2907.78	15415.7	1355.71	18.6414	75.4859	0.0361168	3.88298	13.9004	34.9894	0.0287558	1.28721	8.72204	1.49582	1.01086	0.0776102	1767.45	2258.99	906.334	First Pass	PI180516	Strain No. 196	0	N WTESspTn SYBr	unknown	Germany	1949	07U-5037	07U	5037
207	160	178	8178	13	158.768	17.013	2.7136	2741.86	2.21269	6400.95	2967.64	16878.5	2252.44	17.646	72.6369	0.0446091	2.88798	12.0056	36.3807	0.0337398	1.12381	6.80593	3.14548	1.47819	0.0838655	2479.97	2640.69	716.088	First Pass	PI180516	Strain No. 196	0	N WTESspTn SYBr	unknown	Germany	1949	07U-5037	07U	5037
208	4	10	2570	5	177.614	22.2883	24.4968	2851.56	1.12125	7790.02	3984.77	22437.9	2827.72	29.9813	94.7855	0.0425689	3.31954	14.2112	59.3245	0.0259355	0.775641	7.72038	2.99284	0.740195	0.0560447	2906.32	5137.39	944.828	First Pass	PI181536		I	D P--GBl IYBr	unknown	Japan	1949	02Uc-24	02Uc	24
208	68	76	2636	5	106.82	27.4427	20.0268	2908.74	0.991542	8615.56	3786.37	23161.9	3586.12	29.3152	118.431	0.0509354	7.71591	19.1777	59.9023	0.0319742	1.55516	11.7314	4.60241	0.825926	0.0342015	1974.35	2434.72	779.183	First Pass	PI181536		I	D P--GBl IYBr	unknown	Japan	1949	02Uc-24	02Uc	24
208	61	68	2628	5	169.596	22.29	24.9363	2982.53	1.03402	7083.31	3971.95	21628.6	3623.88	34.0588	89.5132	0.0453679	3.31431	14.7063	52.6342	0.0258192	1.05938	7.34791	4.74103	0.731484	0.0605204	2943.51	3749.31	764.366	First Pass	PI181536		I	D P--GBl IYBr	unknown	Japan	1949	02Uc-24	02Uc	24
208	93	104	2664	5	162.978	27.8194	14.4818	2996	0.985631	7673.46	3429.24	22283.9	2783.89	28.8754	95.7523	0.0638239	13.3176	16.7467	50.3488	0.0285436	0.981786	9.22531	3.42387	2.10986	0.0517031	2415.51	3492.86	813.084	First Pass	PI181536		I	D P--GBl IYBr	unknown	Japan	1949	02Uc-24	02Uc	24
208	36	28	2588	5	149.468	17.5062	15.5	2821.25	1.69217	8191.13	3772.11	22682.5	3385.44	29.9104	103.476	0.0497784	4.41056	16.7347	46.2423	0.024362	1.56492	7.8005	3.868	0.752345	0.0503496	2907.83	2410.41	875.242	First Pass	PI181536		I	D P--GBl IYBr	unknown	Japan	1949	02Uc-24	02Uc	24
208	29	36	2596	5	160.069	20.5473	14.0933	2720.39	1.06193	6704.88	3619.16	21598.1	2722.01	23.6565	94.6312	0.0535959	3.17407	15.1538	49.0282	0.0235639	1.33504	8.46876	3.26045	0.706606	0.0483163	2550.32	2710.9	834.856	First Pass	PI181536		I	D P--GBl IYBr	unknown	Japan	1949	02Uc-24	02Uc	24
209	106	110	4910	8	161.463	17.713	3.73182	2393.5	2.53491	5706.19	2702.44	18253.4	2152.54	19.3878	82.2221	0.0579415	2.43486	7.1284	21.3468	0.035256	1.16305	6.06814	2.92686	2.6	0.0445387	3008.08	2323.57	735.442	First Pass	PI181537		II	D P--GBr SYBr Na	unknown	Japan	1949	04U-3302	04U	3302
209	138	154	4954	8	145.48	16.5487	8.08054	2804.71	3.07367	5704.87	3018.13	18816	2113.79	21.3034	105.398	0.0685823	4.24645	10.6136	31.5407	0.0373672	1.19652	8.45664	2.27043	1.39609	0.0319058	2225	2522.42	931.01	First Pass	PI181537		II	D P--GBr SYBr Na	unknown	Japan	1949	04U-3302	04U	3302
209	170	199	4999	8	208.978	17.7969	2.11361	2274.62	2.2526	6138.45	3147.27	19761.9	2115.22	19.0312	95.2115	0.0533864	4.45766	9.74148	30.9705	0.0306788	0.818741	9.3596	2.91337	0.825777	0.0396121	2111.4	3844.04	726.041	First Pass	PI181537		II	D P--GBr SYBr Na	unknown	Japan	1949	04U-3302	04U	3302
209	119	133	4933	8	177.279	19.611	3.32139	2416.65	2.41135	6272.9	2986.1	20509.1	2203.55	16.0389	81.4858	0.0375818	3.19676	5.96854	24.6643	0.0323576	1.17434	7.46333	3.33299	1.99935	0.0507645	2747.98	2542.8	661.133	First Pass	PI181537		II	D P--GBr SYBr Na	unknown	Japan	1949	04U-3302	04U	3302
209	183	212	5012	8	134.535	12.3294	7.34661	2726.14	3.53296	7564.4	3236.77	20155.8	1412.82	17.4391	75.4076	0.0467945	3.83401	12.4634	28.0006	0.0393571	1.24465	5.16545	2.217	3.40037	0.0771877	3902.04	2600.55	637.269	First Pass	PI181537		II	D P--GBr SYBr Na	unknown	Japan	1949	04U-3302	04U	3302
209	151	167	4967	8	212.203	19.2945	4.09226	2418.49	2.26386	6746.27	3134.46	20235.4	2089.87	25.9494	114.241	0.0597594	3.461	10.139	29.3467	0.0280253	0.92413	4.81315	2.76522	3.1022	0.0402249	4204.19	3391.79	755.77	First Pass	PI181537		II	D P--GBr SYBr Na	unknown	Japan	1949	04U-3302	04U	3302
210	169	200	5000	8	104.526	11.8456	6.3347	2177.3	2.22389	8685.58	2964.46	20775.4	2657	23.4628	103.829	0.0899143	4.80435	8.06794	26.7574	0.0440432	0.924414	6.85155	4.9861	9.45606	0.0563629	3032.22	3206.85	532.881	First Pass	PI181548		II	D P-CNTn SYBf	unknown	Japan	1949	04U-3303	04U	3303
210	137	153	4953	8	126.347	13.3827	6.10908	2481.54	1.79003	7114.56	3120.42	18800.2	2047.05	21.0145	97.0081	0.0375565	4.57835	9.74673	26.1232	0.0373508	1.1927	7.89474	4.90208	3.95589	0.0468946	2381.35	2616.26	417.589	First Pass	PI181548		II	D P-CNTn SYBf	unknown	Japan	1949	04U-3303	04U	3303
210	120	134	4934	8	117.329	19.32	3.81137	2413.93	2.88896	6060.2	2755.43	19587.5	2384.73	22.8984	120.294	0.0851014	3.97429	6.85393	25.5661	0.0444261	1.11918	7.44693	3.72978	4.08711	0.0363321	2630.27	2462	639.374	First Pass	PI181548		II	D P-CNTn SYBf	unknown	Japan	1949	04U-3303	04U	3303
210	184	210	5010	8	129.945	11.2524	5.09686	2441.07	3.18902	7188.9	2940.2	18842	2302.3	23.4889	100.095	0.0576319	5.14561	8.55025	26.674	0.0377866	0.93869	7.10936	4.2812	5.50458	0.0549622	2650.31	3132.24	537.769	First Pass	PI181548		II	D P-CNTn SYBf	unknown	Japan	1949	04U-3303	04U	3303
210	105	112	4912	8	110	16.2043	7.13164	2568.76	1.46079	7501.21	2949.16	18353.8	3024.36	23.106	123.896	0.129213	4.68485	6.79467	27.1037	0.0470543	2.2908	8.01203	7.03821	4.9889	0.0326759	2290.79	1287.39	429.706	First Pass	PI181548		II	D P-CNTn SYBf	unknown	Japan	1949	04U-3303	04U	3303
210	152	166	4966	8	141.772	13.7824	6.82526	2738.24	2.73973	9257.75	3262.03	21923.6	2250.97	25.493	127.996	0.0900677	5.84296	12.4106	34.6082	0.0365447	0.973714	8.56355	4.24949	6.95124	0.0453283	2560.11	3350.09	529.704	First Pass	PI181548		II	D P-CNTn SYBf	unknown	Japan	1949	04U-3303	04U	3303
211	252	280	3160	5	136.512	15.0871	18.5996	2927.59	1.80197	7764.13	3406.23	18675.3	2856.7	17.6293	90.3787	0.0763886	6.15009	5.93445	29.1549	0.0301594	0.614995	7.06576	4.4797	3.23544	0.105861	2643.07	5538.64	637.698	First Pass	PI189857	Grignon 17	0	N PGENDbr DBfBf	unknown	France	1950	03U-1191	03U	1191
211	197	219	3099	5	159.413	22.1657	17.5455	3088.71	1.95396	8108.82	3488.8	19944.7	2830.86	18.8256	96.388	0.0600316	6.53692	6.04654	30.9563	0.028646	0.855426	6.99499	3.81928	3.00752	0.0899032	2851.28	4078.44	741.201	First Pass	PI189857	Grignon 17	0	N PGENDbr DBfBf	unknown	France	1950	03U-1191	03U	1191
211	229	267	3147	5	157.55	27.4574	15.2753	3020.02	1.51748	7267.71	3429.57	19029.1	2843.73	18.3458	75.364	0.0442908	5.79417	7.13244	30.821	0.0274267	0.746598	9.69982	5.34267	2.21813	0.0819424	1961.8	4593.59	532.268	First Pass	PI189857	Grignon 17	0	N PGENDbr DBfBf	unknown	France	1950	03U-1191	03U	1191
211	284	313	3193	5	168.044	21.9489	13.964	3135.59	1.84119	7795.39	3554.64	19304.1	3192.04	24.0104	90.3395	0.0736082	5.71458	8.11223	38.0901	0.0246255	1.121	10.2516	4.57167	2.75067	0.0604618	1883.03	3170.95	698.223	First Pass	PI189857	Grignon 17	0	N PGENDbr DBfBf	unknown	France	1950	03U-1191	03U	1191
211	261	285	3165	5	230.415	29.34	18.264	3373.79	1.28538	8414.75	3653.37	18110.5	3610.51	23.7808	99.0506	0.0636341	7.71947	12.0491	43.5382	0.0247442	0.409872	8.54603	6.14896	2.08946	0.0966255	2119.17	8913.44	587.174	First Pass	PI189857	Grignon 17	0	N PGENDbr DBfBf	unknown	France	1950	03U-1191	03U	1191
211	220	245	3125	5	175.009	24.4094	10.7476	3129.64	1.20193	8308.77	3882.85	18474.9	2768.03	17.6731	80.9621	0.0723662	6.7748	10.6517	36.7023	0.0253285	0.877805	10.9328	4.82422	2.4589	0.0972922	1689.85	4423.36	573.778	First Pass	PI189857	Grignon 17	0	N PGENDbr DBfBf	unknown	France	1950	03U-1191	03U	1191
212	196	218	6938	11	35	-8.16009	13.3711	3241.2	3.24577	8563.14	4070.12	23220.5	3297.42	25.8967	93.9095	0.0774429	5.3686	17.9964	54.0049	0.129817	5.80891	6.36119	4.54693	1.40535	0.0837896	3650.34	700.668	725.197	First Pass	PI189866		0	N PTANBl SBrBr Sw	unknown	France	1950	06U-3090	06U	3090
212	260	286	7006	11	41	-12.6263	19.8753	2739.11	2.42438	7895.06	3965.93	20278.9	4198.23	33.3985	90.3701	0.0904023	6.14267	17.1964	58.0122	0.113451	3.75158	7.60371	6.30877	1.30176	0.112131	2666.98	1057.14	665.458	First Pass	PI189866		0	N PTANBl SBrBr Sw	unknown	France	1950	06U-3090	06U	3090
212	253	294	7014	11	39	-5.81974	20.4328	3171.17	3.73232	8484.88	3725.7	19368.9	4910.41	26.3973	85.4287	0.0781656	5.44714	18.5912	60.308	0.114865	4.11961	5.43384	7.29816	0.914967	0.107192	3564.5	904.381	672.828	First Pass	PI189866		0	N PTANBl SBrBr Sw	unknown	France	1950	06U-3090	06U	3090
212	285	312	7032	11	34	-12.2455	16.7854	3150.47	4.85655	8526.59	4074.06	21151.7	4825.26	26.9709	79.2424	0.0839715	5.0395	18.415	57.31	0.133429	5.15095	10.9745	7.92989	0.910908	0.0707997	1927.35	790.935	608.489	First Pass	PI189866		0	N PTANBl SBrBr Sw	unknown	France	1950	06U-3090	06U	3090
212	228	254	6974	11	26	3.06565	19.759	3854.15	5.42109	9067.85	4490.18	23142.6	5004.38	30.6722	83.4084	0.090048	7.36207	16.2035	55.9374	0.176388	6.61964	5.57902	9.12963	3.47329	0.146755	4148.15	678.312	548.147	First Pass	PI189866		0	N PTANBl SBrBr Sw	unknown	France	1950	06U-3090	06U	3090
212	221	246	6966	11	44	0.410817	11.1993	3270.14	3.27058	8757.16	3869.36	21274	3217.17	28.1509	81.6783	0.085913	5.84003	18.1292	59.7005	0.0994724	3.53403	4.32391	4.72921	0.886653	0.138162	4920.08	1094.88	680.275	First Pass	PI189866		0	N PTANBl SBrBr Sw	unknown	France	1950	06U-3090	06U	3090
213	185	209	849	2	142.573	23.0441	28.2129	2906.52	2.6133	8689.57	3973.65	24896.1	1654.65	23.0829	68.2284	0.0226927	3.28114	11.3654	46.4269	0.0321779	0.464157	4.99254	1.96105	0.516913	0.0744837	4986.66	8561.01	843.757	First Pass	PI189868	Grignon 19	0	S WTESspDbr SRbrRbr	unknown	France	1950	00U-3	00U	3
213	104	113	753	2	108.076	16.874	11.4754	2422.96	3.24174	7892.52	3343.92	23408.4	1041.5	17.7235	79.3239	0.0268479	4.96	11.8771	50.1117	0.0490985	0.374628	4.75241	1.46176	0.621067	0.0529308	4925.58	8925.99	712.496	First Pass	PI189868	Grignon 19	0	S WTESspDbr SRbrRbr	unknown	France	1950	00U-3	00U	3
213	153	165	805	2	116.824	21.6484	8.74297	3020.13	3.26479	6982.31	3325.07	22764.4	1981.27	17.2843	57.3727	0.0234235	2.88034	9.97048	37.5142	0.0421448	0.298423	6.14284	2.81166	0.514281	0.0729439	3705.84	11142.1	704.661	First Pass	PI189868	Grignon 19	0	S WTESspDbr SRbrRbr	unknown	France	1950	00U-3	00U	3
213	168	187	827	2	145.312	11.6294	8.22923	2574.41	3.34238	7915.15	3529.15	19437.4	2076.04	21.3858	80.0923	0.0346674	4.62736	12.4633	41.7156	0.0334631	0.319558	4.90132	2.78626	0.638292	0.0601049	3965.76	11043.8	745.098	First Pass	PI189868	Grignon 19	0	S WTESspDbr SRbrRbr	unknown	France	1950	00U-3	00U	3
213	121	147	787	2	95.968	29.1754	23.8637	3259.16	4.2944	10719.8	4849.5	29663.4	3098.23	29.4087	78.7953	0.0397648	4.94147	15.2327	53.7168	0.0517948	0.523098	7.77812	3.93496	0.817952	0.110997	3813.7	9270.73	787.359	First Pass	PI189868	Grignon 19	0	S WTESspDbr SRbrRbr	unknown	France	1950	00U-3	00U	3
213	136	152	792	2	147	33.6226	7.70861	2572.7	1.70008	6367.52	3187.46	20210.7	1462.58	19.736	70.9775	0.0269846	2.48909	8.50982	46.4375	0.0335807	0.707085	3.94791	1.88795	0.399802	0.0663938	5119.35	4507.89	774.691	First Pass	PI189868	Grignon 19	0	S WTESspDbr SRbrRbr	unknown	France	1950	00U-3	00U	3
214	135	150	9430	15	194.419	22.5948	13.3576	2161.9	1.96416	5852.13	2746.72	17302.4	1793.23	30.6178	89.762	0.0701925	2.677	8.73533	30.7994	0.0267926	0.532	5.8578	2.24139	1.58332	0.0250737	2953.74	5163.01	800.055	First Pass	PI189870	Grignon 3	0	S WTENBr SRbrRbr	unknown	France	1950	09U-3097	09U	3097
214	186	208	9488	15	167.9	24.017	12.14	2392.65	2.59448	7612.32	3489.54	19230	1741.12	30.3126	91.7545	0.062552	2.40823	11.3615	40.6884	0.0291358	0.696811	5.06769	1.70043	1.91927	0.0419994	3794.63	5007.87	1023.93	First Pass	PI189870	Grignon 3	0	S WTENBr SRbrRbr	unknown	France	1950	09U-3097	09U	3097
214	122	146	9426	15	153.315	24.2832	16.0474	2445.78	2.5669	7093.08	3003.97	18236.6	1535.67	24.5364	87.5153	0.0678917	1.87328	11.3618	33.3766	0.0316432	0.811141	6.56496	1.50378	3.05005	0.0335349	2777.87	3703.38	1021.21	First Pass	PI189870	Grignon 3	0	S WTENBr SRbrRbr	unknown	France	1950	09U-3097	09U	3097
214	103	114	9394	15	178.45	5.39219	11.1106	270.603	0.957927	1013.89	369.229	2114.22	278.826	2.67211	13.4958	0.0138257	0.888793	2.08968	6.97158	0.0200965	0.570601	0.65917	0.317209	0.310801	0.0196221	3207.4	647.087	878.996	First Pass	PI189870	Grignon 3	0	S WTENBr SRbrRbr	unknown	France	1950	09U-3097	09U	3097
214	154	164	9444	15	137.181	27.3594	11.0719	2265.41	2.62816	6447.9	3108.33	18657.8	1895.55	30.1436	98.9348	0.0712441	2.36055	10.2456	34.8584	0.033047	0.929391	6.52667	1.63302	2.39681	0.0217088	2858.69	3344.48	1160.76	First Pass	PI189870	Grignon 3	0	S WTENBr SRbrRbr	unknown	France	1950	09U-3097	09U	3097
214	167	186	9466	15	184.574	23.948	12.4811	2682.96	2.48072	6603.45	2933.65	18840.4	1849.92	27.0748	103.871	0.104692	2.38799	10.1473	31.0643	0.0271296	0.575023	4.57841	1.6626	2.92498	0.0284225	4115.04	5101.79	1112.66	First Pass	PI189870	Grignon 3	0	S WTENBr SRbrRbr	unknown	France	1950	09U-3097	09U	3097
215	196	218	3098	5	160.613	11905.7	51.7451	907.588	70.0858	600456	439745	12374.9	15290.5	704.103	2783.3	0.945158	9.71307	8.22796	94.401	10.5226	871.858	3.06096	2.02842	1.28364	-0.000464591	4042.81	504.377	7538.13	First Pass	PI189873	Miko Saumon	0	N WTESspBl DRbrRbr	unknown	France	1950	03U-1194	03U	1194
215	260	286	3166	5	214.729	21.7821	14.9441	2211.65	1.4039	7414.68	3364.66	18097.3	2071.6	18.5912	78.0867	0.0605482	5.39415	5.36467	25.7955	0.0209485	0.919834	11.071	3.00244	1.98952	0.072305	1634.66	3657.9	689.973	First Pass	PI189873	Miko Saumon	0	N WTESspBl DRbrRbr	unknown	France	1950	03U-1194	03U	1194
215	253	294	3174	5	156.078	16.6054	13.9168	2072.52	1.29847	8216.58	3619.37	19825	2612.74	27.6506	82.8482	0.0465653	4.43136	5.62909	31.3509	0.0220526	1.36176	8.04243	3.18507	4.76588	0.0635906	2465.05	2657.86	820.309	First Pass	PI189873	Miko Saumon	0	N WTESspBl DRbrRbr	unknown	France	1950	03U-1194	03U	1194
215	285	312	3192	5	162.958	28.1971	10.35	2758.65	1.5028	7319.41	3204	20631.2	2001.21	16.924	90.2061	0.0592825	4.00341	6.70445	32.2331	0.0303861	1.39299	8.75513	2.84443	1.66541	0.0828184	2356.47	2300.09	703.554	First Pass	PI189873	Miko Saumon	0	N WTESspBl DRbrRbr	unknown	France	1950	03U-1194	03U	1194
215	228	254	3134	5	160.91	28.3298	15.3955	2484.05	1.2625	9413.71	3936.86	21872.4	2361.3	27.9483	79.2369	0.046238	5.40062	10.5128	42.581	0.0240227	1.14557	10.9213	3.17767	4.19788	0.0728049	2002.72	3436.59	743.092	First Pass	PI189873	Miko Saumon	0	N WTESspBl DRbrRbr	unknown	France	1950	03U-1194	03U	1194
215	221	246	3126	5	188.845	20.9608	8.11548	2249.57	1.65251	7721.68	3674.87	19300.3	2433.67	24.7532	72.5446	0.0350587	4.67524	6.4634	28.0526	0.0225486	0.315963	9.30285	2.79013	2.66477	0.0616132	2074.67	11630.7	872.241	First Pass	PI189873	Miko Saumon	0	N WTESspBl DRbrRbr	unknown	France	1950	03U-1194	03U	1194
216	156	162	4962	8	107.579	15.3993	6.52921	2791.22	2.76403	7809.17	2942.31	18704.9	4131.3	24.4739	97.5498	0.0686288	5.72906	11.9235	30.0142	0.0436755	1.98426	10.3491	4.30785	4.61584	0.0319802	1807.39	1482.83	959.016	First Pass	PI189876	Weka	0	D PGENTn DYY	unknown	France	1950	04U-3091	04U	3091
216	101	116	4916	8	93.979	12.108	5.14488	2807.41	2.01254	7233.19	2846.59	17772.4	4410.23	23.21	92.3352	0.0687377	2.31172	6.72934	20.5753	0.0460046	1.35187	7.45987	6.47546	5.16774	0.0273145	2382.39	2105.67	681.068	First Pass	PI189876	Weka	0	D PGENTn DYY	unknown	France	1950	04U-3091	04U	3091
216	133	148	4948	8	98.126	10.4269	7.43369	2746.87	2.64362	6256.18	2859.15	16566.2	4241.17	26.7327	104.906	0.0691613	3.23366	4.85251	19.1104	0.0464214	1.48402	7.7098	6.9246	5.86344	0.039694	2148.72	1926.63	612.479	First Pass	PI189876	Weka	0	D PGENTn DYY	unknown	France	1950	04U-3091	04U	3091
216	188	206	5006	8	92.525	10.2056	8.57645	2296.09	2.79848	6872.51	2907.08	17867.2	4106.33	22.3322	83.9338	0.0619023	2.02916	6.07933	23.1177	0.0469991	1.15195	6.52436	4.71793	5.92207	0.0402806	2738.54	2523.61	870.368	First Pass	PI189876	Weka	0	D PGENTn DYY	unknown	France	1950	04U-3091	04U	3091
216	165	184	4984	8	74.096	11.445	7.0568	2447.46	2.20236	7507.25	3120.62	19406.5	4896.19	24.3154	113.352	0.099538	3.22704	6.43793	19.878	0.0526537	1.66174	5.98638	7.12503	4.6088	0.0318478	3241.78	1877.92	687.181	First Pass	PI189876	Weka	0	D PGENTn DYY	unknown	France	1950	04U-3091	04U	3091
216	124	144	4944	8	109.999	13.7557	9.16604	2532.54	2.2892	6887.58	2909.71	18737.6	3857.14	23.8248	95.4349	0.058836	2.24931	5.27453	20.9629	0.042253	1.12666	4.95654	5.18608	7.17527	0.0314625	3780.37	2582.59	743.749	First Pass	PI189876	Weka	0	D PGENTn DYY	unknown	France	1950	04U-3091	04U	3091
217	18	20	1940	4	115.673	24.6591	22.1999	3082.99	2.97257	5488.05	2935.34	20006.2	2428.41	15.541	72.2581	0.0536089	2.39255	11.432	36.0359	0.0365522	1.56348	8.09509	2.23823	0.676247	0.0799338	2471.4	1877.44	1084.97	First Pass	PI189879	Tulowka	0	D PGESspBr DYY	unknown	France	1950	02U-2063	02U	2063
217	82	84	2004	4	192.989	30.3031	5.16764	2372.18	5.7224	5684.87	3067.21	18812	2570.91	23.6339	64.8192	0.0546004	1.87136	9.67854	33.7084	0.0226331	0.897112	6.21329	2.50495	0.628884	0.0523444	3027.7	3418.98	1026.33	First Pass	PI189879	Tulowka	0	D PGESspBr DYY	unknown	France	1950	02U-2063	02U	2063
217	47	53	1973	4	135.349	23.4483	38.2929	2999.73	2.29977	7883.73	3588.2	19551.4	2792.8	15.6227	60.231	0.0454839	1.89458	13.2158	41.637	0.031507	1.186	6.88735	2.77306	0.63664	0.0649799	2838.74	3025.47	1007.12	First Pass	PI189879	Tulowka	0	D PGESspBr DYY	unknown	France	1950	02U-2063	02U	2063
217	79	87	2007	4	190.616	26.9959	5.76719	2544.54	2.29612	8139.37	3575.49	20573.8	2408.79	23.2434	62.7033	0.0386986	2.26306	12.4238	44.5216	0.022217	1.11492	6.27125	2.04679	0.614062	0.0587742	3280.66	3206.95	1176.86	First Pass	PI189879	Tulowka	0	D PGESspBr DYY	unknown	France	1950	02U-2063	02U	2063
217	50	66	1986	4	155.177	26.5238	73.4304	2721.46	2.50718	6853.6	3432.59	18737.4	2529.28	22.095	62.3803	0.0437265	1.92092	12.911	37.2126	0.0282674	1.17585	7.8425	3.21602	0.41092	0.078973	2389.21	2919.25	786.463	First Pass	PI189879	Tulowka	0	D PGESspBr DYY	unknown	France	1950	02U-2063	02U	2063
217	15	17	1937	4	133.046	23.3286	36.419	2491.19	3.15123	4091.42	3367.04	18011.4	2256.72	15.3092	72.504	0.0515848	2.20859	8.43858	33.271	0.032504	1.21436	10.4484	2.5464	0.735396	0.0818925	1723.84	2772.68	886.24	First Pass	PI189879	Tulowka	0	D PGESspBr DYY	unknown	France	1950	02U-2063	02U	2063
218	222	247	6967	11	135.92	12.0584	5.39071	3100.8	2.10767	7705.73	3373.28	19339.9	3116.4	21.9679	69.0527	0.0877577	4.33012	16.5779	52.161	0.0361384	1.92475	4.2048	4.12816	1.30844	0.0934574	4599.48	1752.58	754.913	First Pass	PI189903	Kouban 0375	0	N PGENBr SYIb	unknown	France	1950	06U-3091	06U	3091
218	254	293	7013	11	115.349	13.5913	4.86793	3079.42	2.16947	6609.53	3119.69	19660.7	3030.2	21.6899	83.0716	0.0699507	4.02821	19.8134	49.0058	0.0430385	1.56048	5.72633	3.74764	0.890953	0.0676209	3433.38	1999.19	808.562	First Pass	PI189903	Kouban 0375	0	N PGENBr SYIb	unknown	France	1950	06U-3091	06U	3091
218	286	310	7030	11	127.534	13.2614	3.85128	3053.45	1.75682	7108.18	3267.68	18843.6	4153.24	29.5213	99.185	0.0869582	4.58648	18.5203	49.1365	0.0405449	1.45928	4.44069	4.88632	1.18379	0.0806373	4243.4	2239.25	849.973	First Pass	PI189903	Kouban 0375	0	N PGENBr SYIb	unknown	France	1950	06U-3091	06U	3091
218	195	217	6937	11	163.781	17.1408	2.51501	3605.91	2.46667	6747.58	3431.68	18282.2	3974.12	40.7859	98.9253	0.142312	2.10243	14.6339	49.645	0.0338946	1.86349	4.15998	5.0559	0.752695	0.0842279	4394.77	1841.53	786.036	First Pass	PI189903	Kouban 0375	0	N PGENBr SYIb	unknown	France	1950	06U-3091	06U	3091
218	227	253	6973	11	167.559	24.5012	3.33606	3040.29	1.88061	6630.84	3237.56	17537.8	4245.44	30.6861	83.9678	0.0882297	3.74748	17.7766	52.0054	0.0322926	1.70286	6.98664	5.51001	0.797153	0.0553415	2510.19	1901.26	770.497	First Pass	PI189903	Kouban 0375	0	N PGENBr SYIb	unknown	France	1950	06U-3091	06U	3091
218	259	287	7007	11	171.253	14.0703	3.71998	2920.63	1.81003	6270.21	3068.63	18217.9	3394.02	25.6678	75.1788	0.0694467	2.38056	14.8098	42.9235	0.0325549	1.01935	6.82633	4.72564	0.482878	0.064128	2668.77	3010.38	718.212	First Pass	PI189903	Kouban 0375	0	N PGENBr SYIb	unknown	France	1950	06U-3091	06U	3091
219	106	110	2030	4	124	18.7716	10.6733	3820.53	1.55989	7053.48	3351.52	18599.3	4343.97	28.4904	84.2805	0.0591541	4.31932	12.7657	40.7895	0.0323757	2.03293	15.2718	6.19923	1.21167	0.0840784	1217.89	1648.61	700.726	First Pass	PI189916	Ta Ching Mi Hwang Tau Tsa	I	S PTESspTn DYY	unknown	China	1950	02U-2331	02U	2331
219	138	154	2074	4	133.708	31.6915	10.864	2807.66	2.27792	5703.73	2949.07	19474.9	3529.15	30.0529	99.51	0.0666275	5.18175	12.1423	38.9313	0.0314362	1.03808	25.8559	4.7148	0.43444	0.0947523	753.211	2840.88	748.527	First Pass	PI189916	Ta Ching Mi Hwang Tau Tsa	I	S PTESspTn DYY	unknown	China	1950	02U-2331	02U	2331
219	170	199	2119	4	151.075	17.0208	31.4277	2750.46	2.85661	6821.57	3013.55	19269.5	3375.4	22.4316	69.1112	0.0494631	3.45529	12.1139	41.3618	0.0278594	0.664032	12.1792	5.59309	0.799549	0.0916913	1582.17	4538.25	603.494	First Pass	PI189916	Ta Ching Mi Hwang Tau Tsa	I	S PTESspTn DYY	unknown	China	1950	02U-2331	02U	2331
219	119	133	2053	4	90.525	26.4226	38.3076	5098.76	3.58693	7128.01	3706.94	18213.8	5040.41	22.1037	81.72	0.146797	3.20246	14.1233	42.2136	0.0476525	1.51926	2.4814	6.10811	2.95699	0.124674	7340.12	2439.96	825.2	First Pass	PI189916	Ta Ching Mi Hwang Tau Tsa	I	S PTESspTn DYY	unknown	China	1950	02U-2331	02U	2331
219	183	212	2132	4	116.309	9.77075	9.28404	3296.48	6.23952	6016.71	3267.79	18110.3	3023.44	16.1223	74.9636	0.0526265	2.98981	14.0342	39.7886	0.03258	1.54957	13.0352	5.46252	0.712635	0.0818257	1389.34	2108.84	553.488	First Pass	PI189916	Ta Ching Mi Hwang Tau Tsa	I	S PTESspTn DYY	unknown	China	1950	02U-2331	02U	2331
219	151	167	2087	4	122.404	11.6692	19.6905	2369.63	4.34817	7297.88	3261.23	20697.2	3177.54	18.6614	75.3701	0.0489031	4.92091	10.5877	47.4319	0.0315203	0.699901	26.2375	3.72762	0.610264	0.0877525	788.839	4659.55	852.431	First Pass	PI189916	Ta Ching Mi Hwang Tau Tsa	I	S PTESspTn DYY	unknown	China	1950	02U-2331	02U	2331
220	179	189	4989	8	173.78	15.7936	3.01927	2175.92	1.2061	7175.03	3092.3	18960	2509.37	30.5553	72.2189	0.0465544	4.54986	6.75805	24.7916	0.0310907	0.864389	5.43615	4.25964	1.89366	0.151156	3487.75	3577.44	589.102	First Pass	PI189919	Visuson	I	D PTESspBr SYTn	unknown	France	1950	04U-3155	04U	3155
220	174	195	4995	8	120.122	15.073	6.34034	2185.29	1.50226	7487.84	3066.96	19933.9	2703.48	27.8483	76.3409	0.0691467	3.98917	7.95564	24.5364	0.0386983	1.42971	6.08859	6.30889	1.03648	0.103679	3273.98	2145.16	428.518	First Pass	PI189919	Visuson	I	D PTESspBr SYTn	unknown	France	1950	04U-3155	04U	3155
220	110	123	4923	8	168.388	20.1043	3.26304	2404.25	0.728235	6590.65	3206.35	19356.1	2619.86	29.225	83.5499	0.0568444	5.23126	6.61238	28.2822	0.0351969	1.17308	6.32297	4.85509	1.37983	0.188461	3061.24	2733.28	539.611	First Pass	PI189919	Visuson	I	D PTESspBr SYTn	unknown	France	1950	04U-3155	04U	3155
220	142	158	4958	8	130.269	18.9179	6.47995	2401.42	1.25167	5738.6	2955.28	19545	2514.82	22.6891	89.9436	0.0497952	4.8912	7.68539	25.0741	0.0377384	1.05328	7.08935	5.62637	0.698064	0.141061	2756.95	2805.79	446.97	First Pass	PI189919	Visuson	I	D PTESspBr SYTn	unknown	France	1950	04U-3155	04U	3155
220	147	172	4972	8	131.171	15.6141	8.05687	2470.35	1.14815	7182.99	3153.59	20574.1	2274.44	25.6135	87.7122	0.0516828	4.532	8.12644	28.1096	0.0368217	1.40849	6.88122	5.96701	0.387127	0.147297	2989.89	2238.99	381.169	First Pass	PI189919	Visuson	I	D PTESspBr SYTn	unknown	France	1950	04U-3155	04U	3155
220	115	128	4928	8	128.461	13.8074	4.34229	2613.9	1.27378	8127.72	3172.3	22177.5	2446.25	22.6559	82.7934	0.0581474	4.52812	11.6161	30.233	0.0356208	1.15214	5.90016	4.03484	1.24829	0.0851715	3758.79	2753.38	606.281	First Pass	PI189919	Visuson	I	D PTESspBr SYTn	unknown	France	1950	04U-3155	04U	3155
221	85	95	5855	10	110.144	12.5368	17.7429	2465	1.84127	5774.17	2854.1	17066.8	2607.32	19.9204	56.5958	0.03018	3.6683	10.3019	37.4101	0.0455409	1.19421	10.3542	1.8278	0.422359	0.0720441	1648.3	2389.94	1426.48	First Pass	PI189930	Mandchurische	II	D WGENBr SYLbf	unknown	France	1950	05U-1306	05U	1306
221	44	49	5809	10	124.899	17.2104	26.908	2578.6	1.71442	7546.46	3127.25	21210.3	2496.5	23.118	64.0596	0.0602211	2.98009	13.8049	66.9461	0.0420447	0.804602	10.8614	2.48366	0.652983	0.0398233	1952.82	3886.71	1005.17	First Pass	PI189930	Mandchurische	II	D WGENBr SYLbf	unknown	France	1950	05U-1306	05U	1306
221	53	63	5823	10	80.603	13.1832	33.4236	2416.46	2.83008	6392.11	3044.43	17681.7	2678.27	20.2203	62.2513	0.0465635	3.53915	10.0443	50.7423	0.0622245	1.33728	12.1758	3.43018	0.400455	0.0363167	1452.2	2276.59	780.797	First Pass	PI189930	Mandchurische	II	D WGENBr SYLbf	unknown	France	1950	05U-1306	05U	1306
221	12	2	5762	10	119.018	19.9046	14.3389	3372.52	1.76094	6674.22	3124.02	19113.6	3227.98	23.1876	77.067	0.0447238	4.46577	17.2244	45.6431	0.0442479	2.13012	17.9526	2.90635	0.549606	0.0359151	1064.67	1466.6	1110.66	First Pass	PI189930	Mandchurische	II	D WGENBr SYLbf	unknown	France	1950	05U-1306	05U	1306
221	21	24	5784	10	127.487	16.9028	23.8399	2516.22	1.72258	6613.13	3260.02	19543.9	2802.17	21.6476	71.9263	0.0436007	4.01766	13.4686	91.6621	0.0422973	0.798199	11.6348	2.83203	0.473734	0.0506711	1679.77	4084.22	989.456	First Pass	PI189930	Mandchurische	II	D WGENBr SYLbf	unknown	France	1950	05U-1306	05U	1306
221	76	90	5850	10	164.896	18.2729	9.40774	2347.98	1.88142	8043.54	3252.39	20129.3	2260.12	22.3916	58.1182	0.0406809	3.1586	13.8504	49.927	0.0342525	0.660476	11.2678	2.14413	0.750473	0.0495411	1786.45	4924.31	1054.09	First Pass	PI189930	Mandchurische	II	D WGENBr SYLbf	unknown	France	1950	05U-1306	05U	1306
222	116	129	4929	8	154.697	12.7904	6.62802	2592.88	3.24443	4818.36	3235.78	17123.7	2538.25	23.5401	85.0662	0.0585878	3.45266	5.7384	25.5081	0.0352394	0.944091	7.52443	6.64582	0.556228	0.0287107	2275.75	3427.4	381.932	First Pass	PI189941	Rouest 1	I	D PTENTn DBlBl Abh	unknown	France	1950	04U-3157	04U	3157
222	180	188	4988	8	171.307	19.9117	5.81839	2310.62	2.58707	5374.84	3283.71	17289	2572.65	38.2426	82.5593	0.0758622	3.43246	6.57299	29.9184	0.0363605	0.966695	5.52568	5.68772	0.636859	0.0377328	3128.85	3396.84	452.317	First Pass	PI189941	Rouest 1	I	D PTENTn DBlBl Abh	unknown	France	1950	04U-3157	04U	3157
222	141	157	4957	8	177.509	14.4287	4.17273	2412.37	2.21286	5795.55	3287.47	17447.9	2851.99	35.9372	84.4163	0.0727248	2.57676	6.84888	26.3796	0.0323884	0.862341	3.46297	5.4704	0.840183	0.0288593	5038.41	3812.26	521.35	First Pass	PI189941	Rouest 1	I	D PTENTn DBlBl Abh	unknown	France	1950	04U-3157	04U	3157
222	173	196	4996	8	124.403	10.6815	4.8078	2860.44	2.88969	6008.09	2785.11	17604.2	1563	20.2145	84.3478	0.076559	3.903	8.6855	22.6807	0.0381127	1.05274	4.74215	3.78975	0.392922	0.0412427	3712.29	2645.58	412.429	First Pass	PI189941	Rouest 1	I	D PTENTn DBlBl Abh	unknown	France	1950	04U-3157	04U	3157
[truncated: 13,132 more rows]

## Sheet: GWAS nonneg transformed data
itemno	Seed Weight	B11	Na23	Mg25	Al27	P31	S34	K39	Ca43	Mn55	Fe57	Co59	Ni60	Cu65	Zn66	As75	Se82	Rb85	Sr88	Mo98	Cd111	KRb	SSe	CaSr	item	cultivar	MG	descriptor	Province	Country	Year	seedsource	Field_Loc	Row	Field
[truncated: 1,391 more rows]
