# Supplementary material for: Genomewide association study of ionomic traits on diverse soybean populations from germplasm collections
Source: Plant Direct. 2018 Jan 15;2(1):e00033. doi: 10.1002/pld3.33 (PMC6508489; doi:10.1002/pld3.33)
Supplement: Supplementary file 9 [file PLD3-2-e00033-s009.xlsx]

## Sheet: WITH dbSNP_id SupplementalTable
chr	bp	loc	trait	dbSNP_id	SNP	logP	nullLogP	Model	Notes
1	477469	01U	Se82	ss715579733	Gm01_477469_G_A	8.26221	0.421977	EBIC
1	1424071	04S	Rb85	ss715578507	Gm01_1424071_A_G	5.29525	5.29525	EBIC
1	2675653	09U	P31	ss715578838	Gm01_2675653_C_T	5.20545	5.20545	EBIC
1	2747136	09U	Fe57	ss715578860	Gm01_2747136_A_C	13.1548	0.867769	EBIC
1	2796446	03U	SampleWeight	ss715578879	Gm01_2796446_A_G	32.263	2.80028	EBIC
1	3327321	06S	P31	ss715579040	Gm01_3327321_A_C	17.3445	0.395246	EBIC
1	7544242	01U	Se82	ss715580799	Gm01_7544242_A_G	16.3344	0.00823007	EBIC
1	19942022	03U	P31	ss715578667	Gm01_19942022_G_A	5.69665	3.75174	EBIC
1	28848622	09U	Ca43	ss715578904	Gm01_28848622_A_G	23.6404	2.36809	EBIC
1	35333291	00U	Mn55	ss715579110	Gm01_35333291_G_T	10.9869	1.00651	EBIC
1	47061794	09U	Na23	ss715579648	Gm01_47061794_G_A	32.7131	0.64914	EBIC
1	47969266	08U	As75	ss715579763	Gm01_47969266_A_G	7.80563	5.29367	EBIC
1	49678791	06S	SampleWeight	ss715580022	Gm01_49678791_T_C	6.86365	4.3027	EBIC
1	49746465	02U	SampleWeight	ss715580032	Gm01_49746465_A_G	9.82061	0.286599	EBIC
1	49806920	03U	SampleWeight	ss715580037	Gm01_49806920_A_G	63.8535	6.00949	EBIC
1	51837770	09U	Fe57	ss715580291	Gm01_51837770_A_C	11.8543	0.383285	EBIC
1	52386309	08U	Co59	ss715580350	Gm01_52386309_T_C	46.5929	4.5035	EBIC
1	53365928	05U	P31	ss715580443	Gm01_53365928_A_G	5.39661	5.39661	EBIC
1	54551283	01U	Al27	ss715580580	Gm01_54551283_T_C	6.49568	0.299696	EBIC
1	55380880	09U	Mo98	ss715580683	Gm01_55380880_T_C	11.0048	0.218138	EBIC
2	2823106	01U	Al27	ss715581708	Gm02_2823106_A_G	7.88286	0.306039	EBIC
2	3316379	04U	Se82	ss715581892	Gm02_3316379_A_C	5.26341	4.60697	EBIC
2	3429963	09U	Ca43	ss715581929	Gm02_3429963_G_A	16.3749	4.06852	EBIC
2	3914383	02U	Cd111	ss715582123	Gm02_3914383_C_T	15.5395	2.57088	EBIC
2	4019916	01U	Al27	ss715582163	Gm02_4019916_A_G	13.4833	2.46824	EBIC
2	4560222	09U	Fe57	ss715582896	Gm02_4560222_C_T	11.9338	0.83831	EBIC
2	5555909	07U	Cu65	ss715583620	Gm02_5555909_A_G	5.81695	5.81546	EBIC	Copper Transport ATOX1 (Glyma02g07580)
2	6660851	06S	Se82	ss715583767	Gm02_6660851_G_A	8.84439	1.35542	EBIC
2	7157346	04S	K39	ss715583840	Gm02_7157346_C_A	6.48806	4.20066	EBIC
2	7978145	08U	Cu65	ss715583945	Gm02_7978145_C_T	10.7833	0.638398	EBIC
2	8319305	09U	Fe57	ss715584000	Gm02_8319305_G_A	6.00447	0.0891639	EBIC
2	8534133	01U	Se82	ss715584029	Gm02_8534133_C_T	20.4076	1.40253	EBIC
2	9455513	09U	Mo98	ss715584213	Gm02_9455513_G_A	22.8818	1.82464	EBIC
2	9941144	00U	Mg25	ss715584324	Gm02_9941144_T_C	24.0701	4.09298	EBIC
2	10064424	06S	Se82	ss715580895	Gm02_10064424_C_T	9.06954	0.408807	EBIC
2	11292558	08U	Fe57	ss715581002	Gm02_11292558_C_T	9.61626	0.661343	EBIC
2	11521197	01U	SampleWeight	ss715581020	Gm02_11521197_A_G	8.10714	0.850693	EBIC
2	11625055	09U	Ca43	ss715581031	Gm02_11625055_T_G	15.0212	1.14238	EBIC
2	12081395	08U	Mg25	ss715581083	Gm02_12081395_C_T	22.628	4.65573	EBIC
2	13484961	01U	SampleWeight	ss715581194	Gm02_13484961_G_A	4.66549	0.954541	EBIC
2	14587014	00U	Ca43	ss715581312	Gm02_14587014_C_T	5.65483	3.36129	EBIC
2	15426845	00U	Mg25	ss715581352	Gm02_15426845_A_C	8.05698	0.386517	EBIC
2	36666688	02U	Rb85	ss715582018	Gm02_36666688_T_C	5.29496	3.48744	EBIC
2	42655797	00U	B11	ss715582432	Gm02_42655797_T_C	4.40108	2.14715	EBIC
2	42856800	03U	SampleWeight	ss715582480	Gm02_42856800_G_A	4.57233	0.5028	EBIC
2	44167013	01U	Al27	ss715582711	Gm02_44167013_T_C	4.25694	0.532477	EBIC
2	44321545	CR	Mg25	ss715582738	Gm02_44321545_G_A	7.36482	5.35492	EBIC	Somewhat of a hotspot with 2 Al 2 Ca close by. Lots of transporters (2 heavy metal/detox; phosphate iron potassium)
2	44771511	09U	Ca43	ss715582798	Gm02_44771511_G_A	18.1524	1.51447	EBIC
2	44863895	05U	Se82	ss715582813	Gm02_44863895_G_T	7.26318	0.242798	EBIC
2	44886826	08U	Co59	ss715582819	Gm02_44886826_C_A	37.8579	0.6916	EBIC
2	46198423	09U	S34	ss715582966	Gm02_46198423_C_A	11.7512	0.643906	EBIC
2	46468030	03U	SampleWeight	ss715582997	Gm02_46468030_T_C	11.7344	0.696331	EBIC
2	46468030	05U	Se82	ss715582997	Gm02_46468030_T_C	29.1849	2.32372	EBIC
2	47041647	99S	Co59	ss715583054	Gm02_47041647_A_G	5.06022	4.94572	EBIC
2	49139101	09U	Fe57	ss715583273	Gm02_49139101_T_G	29.4913	0.665244	EBIC
2	51413490	06S	Se82	ss715583529	Gm02_51413490_G_T	16.0515	0.100406	EBIC
3	239614	05U	Mn55	ss715584851	Gm03_239614_T_G	5.95398	1.60517	EBIC
3	673290	06S	As75	ss715586925	Gm03_673290_A_C	18.2441	0.38915	EBIC
3	1374930	09U	SampleWeight	ss715584457	Gm03_1374930_T_G	10.8236	2.01502	EBIC
3	1776411	06S	P31	ss715584606	Gm03_1776411_C_T	7.34142	0.55028	EBIC
3	2378716	02U	SampleWeight	ss715584842	Gm03_2378716_C_T	7.21951	0.538775	EBIC
3	4903317	01U	Se82	ss715586704	Gm03_4903317_A_G	26.3383	0.627447	EBIC
3	5165511	09U	Fe57	ss715586766	Gm03_5165511_A_C	36.0538	0.545408	EBIC	YSL6; Glyma03g04935; FPN1 ferroportin Glyma03g05201
3	5455217	00U	Mg25	ss715586838	Gm03_5455217_C_T	7.44783	0.549274	EBIC	Ferroportin (Co/Fe Transport)
3	5490193	06S	P31	ss715586848	Gm03_5490193_T_G	6.16874	1.23824	EBIC
3	5573904	09U	Mo98	ss715586862	Gm03_5573904_G_A	46.3932	3.40304	EBIC
3	8114451	09U	Mo98	ss715586970	Gm03_8114451_T_C	24.1483	2.12258	EBIC
3	12099322	05U	SampleWeight	ss715584400	Gm03_12099322_T_C	8.2443	1.42532	EBIC
3	35556758	09U	Fe57	ss715585344	Gm03_35556758_C_T	20.0742	1.61624	EBIC
3	36816006	04S	Ca43	ss715585512	Gm03_36816006_A_G	6.2567	5.03444	EBIC
3	37229944	CR	Mo98	ss715585563	Gm03_37229944_C_T	16.1637	4.84314	EBIC
3	38139097	07U	Rb85	ss715585688	Gm03_38139097_T_C	5.28387	4.35073	EBIC
3	40409861	09U	Ca43	ss715585921	Gm03_40409861_C_A	13.3339	0.350144	EBIC
3	40727780	09U	Ca43	ss715585963	Gm03_40727780_A_G	34.8105	4.2703	EBIC
3	40883820	02U	Se82	ss715585980	Gm03_40883820_T_C	4.826	4.0498	EBIC
3	40965998	08U	Ca43	ss715586004	Gm03_40965998_T_G	17.9337	0.43717	EBIC
3	41605831	CR	Mo98	ss715586085	Gm03_41605831_A_C	12.1525	4.1427	EBIC
3	41732140	08U	SampleWeight	ss715586096	Gm03_41732140_T_G	4.53329	2.85315	EBIC
3	42595334	09U	Na23	ss715586165	Gm03_42595334_T_C	24.0731	2.74107	EBIC
3	42996791	01U	SampleWeight	ss715586190	Gm03_42996791_G_T	19.1246	4.24662	EBIC
3	43838447	03U	SampleWeight	ss715586264	Gm03_43838447_C_T	16.1473	3.03793	EBIC
3	44422471	09U	SampleWeight	ss715586295	Gm03_44422471_A_G	13.1204	1.22126	EBIC
3	44927529	02U	Cd111	ss715586357	Gm03_44927529_A_C	13.4744	2.07331	EBIC	Right on top of Fre1 (Gm03G38620) and ntr1:2 found in IDC paper but they seem to have confused FREs! There is evidence of Cd effecting NAS though
3	46456679	04S	K39	ss715586536	Gm03_46456679_A_G	6.84965	4.31756	EBIC
4	2227385	00U	Zn66	ss715587407	Gm04_2227385_A_G	5.478	4.32391	EBIC
4	3361044	00U	Mg25	ss715587736	Gm04_3361044_G_A	21.1008	1.53883	EBIC
4	3793488	04S	SampleWeight	ss715587882	Gm04_3793488_C_T	6.78769	6.78769	EBIC
4	5279327	08U	Cd111	ss715589064	Gm04_5279327_C_T	5.42918	4.96384	EBIC
4	6983329	08U	Fe57	ss715589213	Gm04_6983329_T_G	6.93603	0.2317	EBIC
4	7918385	08U	SampleWeight	ss715589334	Gm04_7918385_A_G	6.60474	2.90474	EBIC
4	8152995	06S	Se82	ss715589368	Gm04_8152995_A_G	26.3662	1.57781	EBIC
4	8189892	07U	Cd111	ss715589376	Gm04_8189892_C_T	8.0038	5.87283	EBIC
4	8393086	09U	Mo98	ss715589422	Gm04_8393086_T_C	35.1675	4.4127	EBIC
4	8828954	05U	Co59	ss715589535	Gm04_8828954_G_A	8.50468	5.16298	EBIC
4	9600878	08U	Ca43	ss715589702	Gm04_9600878_C_A	13.6563	1.89887	EBIC
4	9693858	09U	S34	ss715589715	Gm04_9693858_T_C	12.6645	1.14786	EBIC
4	9772018	08U	Rb85	ss715589735	Gm04_9772018_T_C	5.7323	3.29739	EBIC
4	12410533	CR	Mo98	ss715587101	Gm04_12410533_A_G	4.74846	1.84202	EBIC
4	14778567	01U	Sr88	ss715587168	Gm04_14778567_A_C	5.15948	4.19448	EBIC
4	36908862	09U	S34	ss715587848	Gm04_36908862_C_T	37.11	3.42808	EBIC
4	37710064	08U	P31	ss715587876	Gm04_37710064_T_C	20.9206	1.90975	EBIC
4	40491114	09U	S34	ss715587987	Gm04_40491114_G_A	6.78537	0.0929932	EBIC
4	40598257	09U	SampleWeight	ss715587999	Gm04_40598257_C_T	31.8235	6.04105	EBIC
4	42040810	00U	Mo98	ss715588170	Gm04_42040810_G_A	5.05701	4.86089	EBIC
4	43062295	08U	Co59	ss715588308	Gm04_43062295_C_T	13.484	0.650736	EBIC
4	44242945	01U	Na23	ss715588479	Gm04_44242945_A_C	5.26428	5.26428	EBIC
4	46378399	09U	Na23	ss715588714	Gm04_46378399_G_T	13.0253	0.779369	EBIC
4	46782189	00U	Sr88	ss715588784	Gm04_46782189_T_C	5.13333	5.47087	EBIC
4	47440080	02U	P31	ss715588877	Gm04_47440080_G_T	8.69967	3.287	EBIC
4	47968323	00U	Ca43	ss715588916	Gm04_47968323_A_G	5.44546	2.75174	EBIC
4	48149373	06S	As75	ss715588941	Gm04_48149373_G_A	6.71931	0.331643	EBIC
4	48853932	04U	Ni60	ss715589014	Gm04_48853932_G_T	5.95011	5.68657	EBIC
4	48855766	03U	SampleWeight	ss715589015	Gm04_48855766_A_G	19.5593	2.06704	EBIC
5	402899	00U	B11	ss715591921	Gm05_402899_G_A	6.50442	2.68094	EBIC
5	1332324	06S	Zn66	ss715589893	Gm05_1332324_A_C	11.1883	4.16474	EBIC
5	3001466	00U	Cd111	ss715590473	Gm05_3001466_A_G	8.7626	0.927886	EBIC
5	3002041	00U	Mg25	ss715590474	Gm05_3002041_T_C	41.0246	4.72418	EBIC
5	3830447	08U	Co59	ss715591626	Gm05_3830447_T_C	10.8341	0.862676	EBIC
5	27365188	01U	B11	ss715590327	Gm05_27365188_A_G	5.35835	5.35835	EBIC
5	27384800	07U	K39	ss715590329	Gm05_27384800_C_T	5.09616	3.91026	EBIC
5	32961331	CR	Sr88	ss715590839	Gm05_32961331_G_T	9.20811	5.12943	EBIC
5	33055498	08U	Co59	ss715590851	Gm05_33055498_T_C	10.7715	1.70056	EBIC
5	33602228	09U	Ca43	ss715590914	Gm05_33602228_A_G	33.792	1.69538	EBIC
5	33603547	09U	Mo98	ss715590916	Gm05_33603547_T_C	13.9171	3.01127	EBIC
5	33616708	05U	Se82	ss715590918	Gm05_33616708_T_C	21.5611	2.82192	EBIC
5	33657454	05U	Cd111	ss715590926	Gm05_33657454_T_C	7.46207	3.28821	EBIC
5	34382211	06S	As75	ss715591036	Gm05_34382211_A_G	6.91466	0.318677	EBIC
5	36387115	00U	Cd111	ss715591326	Gm05_36387115_A_C	4.49611	0.139978	EBIC
5	36465301	08U	Ca43	ss715591342	Gm05_36465301_T_C	37.8122	4.10417	EBIC
5	37519779	03U	SampleWeight	ss715591512	Gm05_37519779_A_G	20.5875	1.2734	EBIC
5	38907827	09U	Na23	ss715591696	Gm05_38907827_T_C	6.66795	0.619428	EBIC
5	40191265	05U	SampleWeight	ss715591906	Gm05_40191265_A_C	8.22409	0.0294732	EBIC
5	40632506	09U	Na23	ss715591990	Gm05_40632506_G_T	10.4269	1.1329	EBIC
5	40981221	CR	Cd111	ss715592063	Gm05_40981221_T_G	6.88995	3.62613	EBIC
5	41315343	06S	Mg25	ss715592149	Gm05_41315343_A_C	4.81668	4.81668	EBIC
5	41315343	09U	Mo98	ss715592149	Gm05_41315343_A_C	4.58031	0.410123	EBIC
6	1197535	08U	Mg25	ss715592853	Gm06_1197535_A_C	11.3798	1.04748	EBIC
6	4391481	99S	Mo98	ss715594481	Gm06_4391481_A_G	5.64365	5.64365	EBIC
6	5297183	06S	As75	ss715595323	Gm06_5297183_G_A	4.94349	1.24085	EBIC
6	6980030	03U	P31	ss715595474	Gm06_6980030_C_T	7.24982	5.6744	EBIC
6	7523395	08U	Sr88	ss715595519	Gm06_7523395_G_A	4.99669	2.53359	EBIC
6	8216151	CR	Mn55	ss715595589	Gm06_8216151_C_T	5.37224	5.25079	EBIC
6	10231292	01U	Co59	ss715592683	Gm06_10231292_G_A	5.35513	2.59949	EBIC
6	10263943	03U	SampleWeight	ss715592690	Gm06_10263943_A_C	31.9303	2.91577	EBIC
6	11824346	09U	Fe57	ss715592825	Gm06_11824346_T_G	21.0355	0.37194	EBIC
6	12357292	05U	SampleWeight	ss715592900	Gm06_12357292_C_T	6.24095	0.257135	EBIC
6	12525768	09U	Ca43	ss715592927	Gm06_12525768_T_C	15.9094	0.489932	EBIC
6	13304865	08U	P31	ss715593020	Gm06_13304865_C_T	13.4964	0.367961	EBIC
6	13519519	05U	SampleWeight	ss715593068	Gm06_13519519_T_C	14.4398	0.355129	EBIC
6	14110055	00U	Mg25	ss715593169	Gm06_14110055_G_A	11.9565	0.377654	EBIC
6	15189169	09U	Ca43	ss715593338	Gm06_15189169_G_T	8.46049	0.224681	EBIC
6	15200984	06U	Fe57	ss715593339	Gm06_15200984_G_A	6.03455	4.18007	EBIC
6	16315206	05U	Mn55	ss715593510	Gm06_16315206_A_G	11.5978	7.09919	EBIC
6	18287848	09U	Na23	ss715593792	Gm06_18287848_A_G	38.168	4.03435	EBIC
6	22176852	06U	K39	ss715593911	Gm06_22176852_T_C	8.8575	4.30631	EBIC
6	33846769	00U	Mn55	ss715594201	Gm06_33846769_A_G	8.53968	2.80336	EBIC
6	37655441	09U	Fe57	ss715594309	Gm06_37655441_A_G	21.3325	0.636238	EBIC
6	41677262	09U	SampleWeight	ss715594417	Gm06_41677262_C_T	5.34995	0.0361925	EBIC
6	45538477	00U	Zn66	ss715594525	Gm06_45538477_G_T	5.3358	2.63534	EBIC
6	46651852	02U	Ni60	ss715594647	Gm06_46651852_C_A	5.23794	4.56713	EBIC
6	47102669	04U	S34	ss715594740	Gm06_47102669_T_C	7.64618	4.60168	EBIC
6	47338142	09U	Mo98	ss715594793	Gm06_47338142_T_G	38.9838	3.56771	EBIC
6	47415639	CR	K39	ss715594816	Gm06_47415639_T_C	5.62474	0.714055	EBIC
6	47844958	09U	Mo98	ss715594898	Gm06_47844958_G_T	19.6374	0.428039	EBIC
6	48098064	01U	Mn55	ss715594923	Gm06_48098064_A_C	7.50034	4.8839	EBIC
6	49339048	05U	Cd111	ss715595128	Gm06_49339048_G_A	5.38642	0.963346	EBIC
6	49403891	09U	Fe57	ss715595135	Gm06_49403891_G_A	47.6677	1.98237	EBIC
6	49571257	CR	Fe57	ss715595157	Gm06_49571257_C_T	5.14767	5.47082	EBIC
6	49836079	00U	B11	ss715595186	Gm06_49836079_C_T	7.25796	5.24	EBIC
7	376878	02U	SampleWeight	ss715597625	Gm07_376878_T_C	21.2921	2.3702	EBIC
7	562809	03U	SampleWeight	ss715598384	Gm07_562809_G_A	8.5564	0.880091	EBIC
7	808215	09U	Fe57	ss715598752	Gm07_808215_G_A	18.9714	0.245285	EBIC
7	3947131	06S	P31	ss715597882	Gm07_3947131_A_G	35.0952	1.03659	EBIC
7	5152231	08U	P31	ss715598301	Gm07_5152231_A_G	13.3688	1.0566	EBIC
7	5480577	06U	Ni60	ss715598349	Gm07_5480577_T_C	6.31449	6.23824	EBIC
7	5490895	06S	As75	ss715598353	Gm07_5490895_G_T	9.32866	1.11161	EBIC
7	5900018	06U	Fe57	ss715598413	Gm07_5900018_A_G	5.06812	2.21687	EBIC	Overlap with IDC for FRO2; Glyma07g07380; there is also Glyma07g07170 a heavy metal detox
7	6352113	00U	Zn66	ss715598478	Gm07_6352113_T_G	8.38172	4.42852	EBIC
7	7438231	06U	SampleWeight	ss715598616	Gm07_7438231_T_C	7.50678	5.16549	EBIC
7	7577610	01U	SampleWeight	ss715598640	Gm07_7577610_G_T	14.7278	2.72318	EBIC
7	8086329	00U	Mg25	ss715598754	Gm07_8086329_A_G	4.21138	0.225006	EBIC
7	8946897	CR	Mo98	ss715598944	Gm07_8946897_C_T	10.3103	2.7327	EBIC
7	9277466	09U	Na23	ss715599015	Gm07_9277466_C_T	23.3657	2.9156	EBIC
7	10039459	00U	Cd111	ss715595719	Gm07_10039459_C_T	27.6216	4.95992	EBIC
7	10211098	03U	Al27	ss715595746	Gm07_10211098_C_T	7.02885	4.97711	EBIC
7	10451670	00U	Mg25	ss715595769	Gm07_10451670_C_T	22.5629	1.16039	EBIC
7	15361031	06S	Zn66	ss715596404	Gm07_15361031_G_A	14.5394	5.16347	EBIC
7	16158192	01U	Se82	ss715596533	Gm07_16158192_A_C	40.3964	2.43629	EBIC
7	22858113	CR	Mg25	ss715596832	Gm07_22858113_G_T	6.90974	4.92098	EBIC
7	31789003	06U	Cu65	ss715597147	Gm07_31789003_G_T	7.3481	6.31028	EBIC
7	33530522	08U	Co59	ss715597218	Gm07_33530522_C_T	4.79187	0.184152	EBIC
7	35901005	06S	Se82	ss715597354	Gm07_35901005_G_A	25.4071	3.11471	EBIC
7	36582520	00U	Ca43	ss715597433	Gm07_36582520_T_C	6.24832	4.07719	EBIC
7	37294226	09U	Ca43	ss715597564	Gm07_37294226_A_G	6.61692	1.16235	EBIC
7	37961679	05U	SampleWeight	ss715597674	Gm07_37961679_T_C	13.8787	2.00039	EBIC
7	38334707	03U	Co59	ss715597752	Gm07_38334707_G_A	5.82261	4.57535	EBIC
7	38360962	09U	Ca43	ss715597754	Gm07_38360962_C_A	14.4586	0.801287	EBIC
7	38631457	09U	Fe57	ss715597789	Gm07_38631457_T_C	12.5746	0.0223424	EBIC
7	40528989	09U	SampleWeight	ss715597969	Gm07_40528989_A_G	5.6018	0.255047	EBIC
7	40956623	CR	Mo98	ss715597999	Gm07_40956623_T_C	8.57737	2.23652	EBIC
7	42275940	00U	Cd111	ss715598089	Gm07_42275940_A_C	10.8318	1.83925	EBIC
7	43506682	08U	Co59	ss715598178	Gm07_43506682_A_G	47.8606	3.1924	EBIC
7	43684362	CR	K39	ss715598191	Gm07_43684362_C_A	9.30784	1.56245	EBIC
8	2994849	00U	SampleWeight	ss715601350	Gm08_2994849_T_C	4.83675	3.57128	EBIC
8	3369110	00U	Mg25	ss715601478	Gm08_3369110_G_A	26.0763	0.0781241	EBIC
8	3780594	08U	Mg25	ss715601594	Gm08_3780594_A_G	6.24906	0.371846	EBIC
8	3820272	03U	Al27	ss715601603	Gm08_3820272_A_C	5.66963	3.73275	EBIC
8	6188267	03U	SampleWeight	ss715602631	Gm08_6188267_T_G	31.9315	0.614882	EBIC
8	7856393	09U	Mo98	ss715602717	Gm08_7856393_T_C	6.52274	0.955703	EBIC
8	7939929	09U	Mo98	ss715602727	Gm08_7939929_T_G	10.0307	0.117159	EBIC
8	9114578	07U	B11	ss715602828	Gm08_9114578_C_T	5.80881	5.44566	EBIC
8	9470668	01U	Cd111	ss715602867	Gm08_9470668_C_A	5.39507	5.39507	EBIC
8	9920260	09U	Na23	ss715602915	Gm08_9920260_A_G	4.65538	0.744045	EBIC
8	10703699	08U	Ca43	ss715599219	Gm08_10703699_A_C	7.42009	0.0674712	EBIC
8	12869977	06S	Se82	ss715599423	Gm08_12869977_G_A	12.2718	0.00436538	EBIC
8	12996398	09U	S34	ss715599428	Gm08_12996398_T_C	6.65535	1.92421	EBIC
8	13574469	08U	Co59	ss715599466	Gm08_13574469_T_C	22.2105	0.328609	EBIC
8	16823465	08U	Cu65	ss715599862	Gm08_16823465_A_C	20.9109	4.77321	EBIC
8	16880067	08U	Co59	ss715599871	Gm08_16880067_C_A	38.1438	1.68885	EBIC
8	16901934	03U	Mo98	ss715599872	Gm08_16901934_C_T	4.61274	4.40508	EBIC
8	17579484	00U	Mn55	ss715599950	Gm08_17579484_C_T	16.6012	2.65801	EBIC
8	18172123	00U	Mn55	ss715600021	Gm08_18172123_G_A	10.8921	0.871881	EBIC
8	19226069	06S	P31	ss715600168	Gm08_19226069_A_G	28.6938	1.01255	EBIC
8	19532353	08U	SampleWeight	ss715600260	Gm08_19532353_C_T	13.503	6.10436	EBIC
8	19560109	08U	Cu65	ss715600274	Gm08_19560109_C_T	4.34335	0.285142	EBIC
8	22608438	06S	P31	ss715600913	Gm08_22608438_C_T	31.303	0.606363	EBIC
8	23111003	05U	Se82	ss715601063	Gm08_23111003_C_T	6.56317	0.701214	EBIC
8	36404224	05U	Se82	ss715601563	Gm08_36404224_T_C	22.4039	3.16667	EBIC
8	40316209	09U	SampleWeight	ss715601789	Gm08_40316209_C_T	21.8242	1.36244	EBIC
8	41740417	08U	Mg25	ss715601977	Gm08_41740417_A_G	9.38309	0.23121	EBIC
8	42457562	CR	Cd111	ss715602058	Gm08_42457562_G_A	11.6268	4.8286	EBIC
8	42613107	03U	SampleWeight	ss715602075	Gm08_42613107_G_A	18.7687	1.14878	EBIC
8	44814503	09U	Na23	ss715602313	Gm08_44814503_C_T	26.5483	1.59669	EBIC
8	45241690	05U	Se82	ss715602344	Gm08_45241690_G_A	11.2804	0.62313	EBIC
9	950985	09U	Na23	ss715605466	Gm09_950985_G_A	8.52077	0.0186033	EBIC
9	2729925	06S	Se82	ss715603442	Gm09_2729925_C_A	32.117	2.49674	EBIC
9	3807440	09U	S34	ss715603985	Gm09_3807440_T_C	31.9776	5.47939	EBIC
9	4518093	09U	Mo98	ss715604883	Gm09_4518093_C_T	17.9567	0.586288	EBIC	Next to Molybdenum Cofactor sulfurase (Glyma09g05530)
9	4612586	04U	Cd111	ss715604985	Gm09_4612586_C_T	5.38919	5.38919	EBIC
9	4612586	99S	Cd111	ss715604985	Gm09_4612586_C_T	10.0619	10.0619	EBIC
9	4650450	08U	Ca43	ss715605022	Gm09_4650450_A_C	34.6038	2.96379	EBIC
9	4668353	05U	Cd111	ss715605038	Gm09_4668353_G_A	8.08121	4.24487	EBIC
9	4799335	06S	K39	ss715605069	Gm09_4799335_A_C	4.31093	3.51274	EBIC	Potassium Transporter Glyma09g05830
9	4950348	04S	Cd111	ss715605094	Gm09_4950348_T_C	10.9299	4.69855	EBIC
9	4978296	01U	Ca43	ss715605099	Gm09_4978296_G_A	7.00212	6.80944	EBIC
9	4980248	04S	Cd111	ss715605100	Gm09_4980248_T_C	8.22437	1.11791	EBIC
9	4991159	00U	Cd111	ss715605104	Gm09_4991159_G_A	18.6802	4.12073	EBIC
9	4991159	02U	Cd111	ss715605104	Gm09_4991159_G_A	18.951	6.61629	EBIC
9	4991159	03U	Cd111	ss715605104	Gm09_4991159_G_A	11.8804	7.78294	EBIC
9	4991159	06U	Cd111	ss715605104	Gm09_4991159_G_A	6.77392	6.66732	EBIC
9	19396596	01U	Se82	ss715603239	Gm09_19396596_G_T	10.8135	1.17237	EBIC
9	25976102	08U	Co59	ss715603399	Gm09_25976102_G_T	4.30535	0.0704965	EBIC
9	36342782	09U	Mo98	ss715603761	Gm09_36342782_G_T	33.8519	3.50065	EBIC
9	36364073	09U	Ca43	ss715603764	Gm09_36364073_G_A	23.742	2.89485	EBIC
9	37152925	09U	Fe57	ss715603860	Gm09_37152925_C_T	43.5716	0.624702	EBIC
9	40634783	03U	SampleWeight	ss715604372	Gm09_40634783_A_G	14.7118	0.338836	EBIC
9	40924441	CR	Sr88	ss715604424	Gm09_40924441_A_G	6.0215	1.98441	EBIC
9	40935575	08U	Mg25	ss715604427	Gm09_40935575_G_A	8.39439	1.60001	EBIC
9	40953707	05U	SampleWeight	ss715604429	Gm09_40953707_A_G	18.4494	0.328846	EBIC
9	42407275	06S	Se82	ss715604604	Gm09_42407275_G_T	14.9264	0.468857	EBIC
9	43827772	09U	Mo98	ss715604760	Gm09_43827772_G_A	33.4105	1.16439	EBIC
9	46083663	03U	SampleWeight	ss715604978	Gm09_46083663_T_C	20.4763	0.919433	EBIC
10	621706	00U	Mg25	ss715608393	Gm10_621706_A_G	12.6776	1.27752	EBIC
10	1109654	03U	SampleWeight	ss715605521	Gm10_1109654_A_G	40.5289	1.80737	EBIC
10	1694367	CR	Cd111	ss715605726	Gm10_1694367_T_C	4.43476	1.62016	EBIC
10	2407970	03U	SampleWeight	ss715605942	Gm10_2407970_T_C	57.0651	5.69228	EBIC
10	2411122	09U	Fe57	ss715605944	Gm10_2411122_C_A	40.522	1.36885	EBIC
10	2920268	02U	SampleWeight	ss715606129	Gm10_2920268_T_C	14.2674	1.74369	EBIC
10	3276787	99S	Ca43	ss715606253	Gm10_3276787_T_G	5.29775	5.26738	EBIC
10	5179735	05U	S34	ss715608235	Gm10_5179735_C_T	5.72799	4.63655	EBIC
10	5179735	06S	Ni60	ss715608235	Gm10_5179735_C_T	7.358	6.3099	EBIC
10	5375446	08U	Al27	ss715608258	Gm10_5375446_A_G	5.11344	4.65695	EBIC
10	5863544	04S	Ca43	ss715608340	Gm10_5863544_T_C	6.1977	5.53535	EBIC
10	5863544	04S	Sr88	ss715608340	Gm10_5863544_T_C	7.68158	4.90521	EBIC
10	7433890	08U	Cu65	ss715608522	Gm10_7433890_C_T	5.54197	0.928538	EBIC
10	8791756	09U	Na23	ss715608631	Gm10_8791756_G_A	6.42839	1.94538	EBIC
10	29887808	09U	SampleWeight	ss715606152	Gm10_29887808_C_T	22.4083	0.677671	EBIC
10	35419460	05U	S34	ss715606334	Gm10_35419460_A_G	6.97217	5.90613	EBIC
10	36662142	08U	P31	ss715606402	Gm10_36662142_T_G	14.1913	1.25407	EBIC
10	39086213	09U	Na23	ss715606812	Gm10_39086213_C_A	36.4174	3.18489	EBIC
10	39514151	05U	Ca43	ss715606884	Gm10_39514151_A_G	7.88138	5.41188	EBIC
10	40077126	00U	Mn55	ss715606978	Gm10_40077126_A_G	15.6571	4.13584	EBIC
10	40209510	01U	SampleWeight	ss715607007	Gm10_40209510_A_C	11.8483	1.76152	EBIC
10	41567802	08U	Ca43	ss715607150	Gm10_41567802_C_T	9.72805	0.323018	EBIC
10	42500037	06S	P31	ss715607241	Gm10_42500037_G_A	14.3398	0.213221	EBIC
10	42565092	09U	Fe57	ss715607250	Gm10_42565092_C_T	30.0119	1.6159	EBIC
10	42617507	04U	S34	ss715607256	Gm10_42617507_T_C	5.55267	3.4711	EBIC
10	44173809	05U	Sr88	ss715607420	Gm10_44173809_A_G	5.49485	5.49485	EBIC
10	44553009	03U	P31	ss715607458	Gm10_44553009_T_C	5.54035	4.64309	EBIC
10	48372522	04S	Al27	ss715607900	Gm10_48372522_C_T	6.17081	5.93347	EBIC
10	48430603	08U	Co59	ss715607920	Gm10_48430603_C_A	25.9542	0.0546425	EBIC
10	48732427	09U	SampleWeight	ss715607965	Gm10_48732427_T_C	8.9589	0.0590215	EBIC
10	50728032	09U	Mn55	ss715608197	Gm10_50728032_A_G	6.27424	6.1202	EBIC
11	400178	08U	Mg25	ss715610663	Gm11_400178_T_C	26.1307	2.55695	EBIC
11	430575	00U	Cd111	ss715610708	Gm11_430575_C_T	9.48208	0.555231	EBIC
11	2555481	03U	SampleWeight	ss715609759	Gm11_2555481_C_T	10.3135	0.118833	EBIC
11	5051077	08U	Se82	ss715610815	Gm11_5051077_T_G	5.29025	5.19474	EBIC
11	8608143	09U	S34	ss715611247	Gm11_8608143_T_C	12.6469	1.30134	EBIC
11	10273457	05U	SampleWeight	ss715608743	Gm11_10273457_C_T	37.8011	6.50077	EBIC
11	10304127	06U	Ca43	ss715608745	Gm11_10304127_C_A	5.95678	5.8917	EBIC
11	12693181	01U	Se82	ss715608965	Gm11_12693181_T_C	29.434	0.57897	EBIC
11	14084162	05U	SampleWeight	ss715609030	Gm11_14084162_C_T	30.44	2.07219	EBIC
11	15253199	09U	Fe57	ss715609173	Gm11_15253199_T_C	7.52808	0.879528	EBIC
11	15937284	08U	Mg25	ss715609294	Gm11_15937284_C_T	12.1379	1.96943	EBIC
11	17144707	03U	Se82	ss715609437	Gm11_17144707_A_G	10.7472	4.52541	EBIC
11	17367460	06U	Se82	ss715609455	Gm11_17367460_T_C	10.7952	10.7667	EBIC
11	24146035	09U	Na23	ss715609721	Gm11_24146035_A_C	39.2795	4.49727	EBIC
11	35326227	09U	S34	ss715610163	Gm11_35326227_T_C	18.3621	0.123118	EBIC
11	36766060	08U	P31	ss715610311	Gm11_36766060_G_A	6.64339	0.162281	EBIC
11	37954341	03U	SampleWeight	ss715610489	Gm11_37954341_T_C	4.90937	0.351753	EBIC
11	38121433	09U	Mo98	ss715610512	Gm11_38121433_A_G	13.3582	0.279788	EBIC
12	122807	08U	Co59	ss715611434	Gm12_122807_T_C	28.7035	0.0704677	EBIC
12	1232593	07U	Cd111	ss715611438	Gm12_1232593_G_A	5.61534	3.26491	EBIC
12	3705131	99S	Al27	ss715612720	Gm12_3705131_C_A	5.30208	4.47288	EBIC
12	6296707	02U	P31	ss715613272	Gm12_6296707_A_G	13.4412	4.58531	EBIC
12	6846625	08U	SampleWeight	ss715613333	Gm12_6846625_G_T	5.42165	2.49783	EBIC
12	7954749	08U	Ca43	ss715613512	Gm12_7954749_A_G	23.5902	0.0932851	EBIC
12	7982001	05U	SampleWeight	ss715613519	Gm12_7982001_T_C	14.5644	0.319379	EBIC
12	8819552	07U	K39	ss715613620	Gm12_8819552_G_A	9.00701	4.86295	EBIC
12	10380793	03U	Cd111	ss715611351	Gm12_10380793_T_C	6.84359	3.52349	EBIC
12	11045583	09U	Al27	ss715611379	Gm12_11045583_T_C	5.24014	5.24014	EBIC
12	32445510	00U	SampleWeight	ss715612169	Gm12_32445510_T_C	5.88363	4.5523	EBIC
12	32731820	09U	SampleWeight	ss715612205	Gm12_32731820_A_G	35.227	8.62639	EBIC
12	38061533	08U	Ca43	ss715612826	Gm12_38061533_T_C	10.6188	0.121054	EBIC
12	38343107	05U	Se82	ss715612860	Gm12_38343107_G_A	5.56676	1.35873	EBIC
12	38739071	07U	Ni60	ss715612892	Gm12_38739071_T_C	5.43032	4.82848	EBIC
12	38932416	01U	Mg25	ss715612916	Gm12_38932416_A_G	6.05739	6.05739	EBIC
12	39289776	00U	Mg25	ss715612952	Gm12_39289776_T_C	8.83957	0.68641	EBIC
13	228035	08U	SampleWeight	ss715614110	Gm13_228035_C_T	7.36589	3.0069	EBIC
13	340644	09U	Na23	ss715615605	Gm13_340644_A_G	18.5975	1.04809	EBIC
13	796831	00U	Zn66	ss715617209	Gm13_796831_G_A	5.09941	4.21455	EBIC
13	884895	09U	Fe57	ss715617273	Gm13_884895_T_C	55.552	5.12598	EBIC
13	892648	08U	Mg25	ss715617275	Gm13_892648_T_C	17.7173	1.15526	EBIC
13	2309096	01U	Se82	ss715614122	Gm13_2309096_C_T	39.2726	4.07329	EBIC
13	3657853	09U	Fe57	ss715615969	Gm13_3657853_A_G	31.2583	0.398799	EBIC
13	5545153	06S	Zn66	ss715616792	Gm13_5545153_C_T	9.30985	1.96034	EBIC
13	7274295	02U	Rb85	ss715617111	Gm13_7274295_A_C	8.44778	6.84015	EBIC
13	7733811	09U	SampleWeight	ss715617177	Gm13_7733811_C_T	10.0262	0.999072	EBIC
13	7963650	00U	Cd111	ss715617208	Gm13_7963650_C_A	21.0516	0.679926	EBIC
13	7989576	06U	K39	ss715617216	Gm13_7989576_A_G	5.40226	1.84547	EBIC
13	7999187	99S	Mg25	ss715617218	Gm13_7999187_T_C	5.13481	5.02608	EBIC
13	8529479	08U	P31	ss715617260	Gm13_8529479_G_T	23.0595	3.92434	EBIC
13	14458750	00U	Cd111	ss715613850	Gm13_14458750_G_T	20.8821	4.07539	EBIC
13	19554349	07U	Ni60	ss715614002	Gm13_19554349_C_A	6.65636	6.28635	EBIC
13	19554349	09U	Ca43	ss715614002	Gm13_19554349_C_A	18.0634	1.07036	EBIC
13	22047323	02U	Cd111	ss715614089	Gm13_22047323_C_T	14.8248	2.29385	EBIC
13	22047323	06S	K39	ss715614089	Gm13_22047323_C_T	5.58503	4.82371	EBIC
13	24858209	06U	SampleWeight	ss715614263	Gm13_24858209_A_G	6.2613	3.66431	EBIC
13	25679230	07U	SampleWeight	ss715614348	Gm13_25679230_G_A	4.81344	4.78985	EBIC
13	26101217	09U	Na23	ss715614440	Gm13_26101217_G_T	5.13769	0.44477	EBIC
13	26198265	01U	Se82	ss715614448	Gm13_26198265_C_T	35.5614	0.616434	EBIC
13	26287579	CR	K39	ss715614458	Gm13_26287579_T_C	19.9303	4.4859	EBIC
13	26504428	00U	Cd111	ss715614477	Gm13_26504428_C_T	6.30419	0.666228	EBIC
13	26504428	03U	SampleWeight	ss715614477	Gm13_26504428_C_T	10.4784	0.173332	EBIC
13	26872630	05U	Se82	ss715614557	Gm13_26872630_A_G	8.39473	0.797038	EBIC
13	26874636	09U	Ca43	ss715614558	Gm13_26874636_G_A	12.8274	0.251289	EBIC
13	27149669	06S	P31	ss715614607	Gm13_27149669_G_T	36.6238	4.67774	EBIC
13	27239082	09U	Fe57	ss715614626	Gm13_27239082_A_G	47.6494	2.20796	EBIC
13	28210828	08U	Rb85	ss715614797	Gm13_28210828_C_T	6.74935	5.27341	EBIC
13	28292221	08U	Mg25	ss715614807	Gm13_28292221_G_A	4.26707	1.00309	EBIC
13	28632634	08U	Fe57	ss715614863	Gm13_28632634_C_A	13.0046	3.90786	EBIC
13	28771243	01U	Se82	ss715614895	Gm13_28771243_T_C	14.187	0.263359	EBIC
13	28880849	09U	Fe57	ss715614911	Gm13_28880849_T_C	21.5776	0.788189	EBIC
13	29266326	06S	P31	ss715614984	Gm13_29266326_A_G	42.6525	3.58584	EBIC
13	29481243	08U	Co59	ss715615017	Gm13_29481243_C_A	27.7403	0.178403	EBIC
13	30003513	09U	Fe57	ss715615108	Gm13_30003513_A_G	42.9155	1.21377	EBIC
13	30453975	07U	Co59	ss715615182	Gm13_30453975_C_T	5.3093	4.60667	EBIC
13	32210915	08U	Sr88	ss715615420	Gm13_32210915_T_C	9.72251	4.67341	EBIC
13	32875289	03U	SampleWeight	ss715615474	Gm13_32875289_C_A	7.37022	0.228369	EBIC
13	33064346	06S	As75	ss715615501	Gm13_33064346_T_C	7.34379	0.300756	EBIC
13	33610735	09U	Mo98	ss715615585	Gm13_33610735_G_A	38.4566	2.5437	EBIC
13	34293335	09U	Ca43	ss715615627	Gm13_34293335_T_C	18.3545	0.667589	EBIC
13	35138967	09U	S34	ss715615750	Gm13_35138967_A_G	28.0727	0.896311	EBIC
13	35492272	09U	Na23	ss715615793	Gm13_35492272_T_C	20.8295	0.694789	EBIC
13	38133840	02U	Cd111	ss715616085	Gm13_38133840_A_C	13.0196	3.51427	EBIC
13	41818065	00U	Mg25	ss715616425	Gm13_41818065_T_C	9.62328	0.53188	EBIC
13	43641774	06U	Fe57	ss715616579	Gm13_43641774_C_T	6.68006	2.99619	EBIC
14	391229	05U	Co59	ss715618620	Gm14_391229_G_A	5.62631	3.84586	EBIC
14	1879468	01U	SampleWeight	ss715617925	Gm14_1879468_A_C	6.02193	1.23798	EBIC
14	1917312	06S	Se82	ss715617941	Gm14_1917312_A_G	23.13	2.83386	EBIC
14	3092838	04S	K39	ss715618279	Gm14_3092838_C_T	5.18225	3.40008	EBIC
14	3539314	08U	As75	ss715618474	Gm14_3539314_G_T	5.03629	2.22867	EBIC
14	4077896	03U	Cd111	ss715618694	Gm14_4077896_G_T	5.53005	2.70813	EBIC
14	4811528	05U	SampleWeight	ss715619394	Gm14_4811528_C_A	23.2113	0.931033	EBIC
14	5784050	03U	SampleWeight	ss715619708	Gm14_5784050_G_A	4.54178	0.205654	EBIC
14	5908034	06S	Se82	ss715619714	Gm14_5908034_T_C	24.9328	0.987688	EBIC
14	5995268	05U	B11	ss715619719	Gm14_5995268_A_G	6.01501	6.01501	EBIC
14	6031135	06S	Se82	ss715619722	Gm14_6031135_G_A	34.0983	2.28913	EBIC
14	7703095	09U	Ni60	ss715619910	Gm14_7703095_T_C	5.53537	5.53537	EBIC
14	10380109	02U	SampleWeight	ss715617385	Gm14_10380109_T_C	17.7603	2.69633	EBIC
14	10847547	06S	P31	ss715617477	Gm14_10847547_C_T	8.93104	0.60862	EBIC
14	12814640	08U	Co59	ss715617619	Gm14_12814640_T_C	34.1675	0.901978	EBIC
14	13591530	08U	Fe57	ss715617709	Gm14_13591530_T_C	9.85671	0.657731	EBIC
14	32782267	05U	Se82	ss715618353	Gm14_32782267_C_T	4.55823	0.03309	EBIC
14	43743306	04U	Mn55	ss715618836	Gm14_43743306_G_A	5.1199	5.1199	EBIC
14	44196289	01U	Se82	ss715618895	Gm14_44196289_C_T	18.1752	1.36468	EBIC
14	45633533	04S	Sr88	ss715619044	Gm14_45633533_G_A	8.51972	3.76878	EBIC
14	46151056	09U	SampleWeight	ss715619103	Gm14_46151056_A_G	17.2716	3.81133	EBIC
14	46421512	08U	P31	ss715619136	Gm14_46421512_T_C	7.26027	0.0675681	EBIC
14	46848484	03U	Co59	ss715619195	Gm14_46848484_T_G	9.38748	7.88511	EBIC
14	47421432	02U	Cd111	ss715619303	Gm14_47421432_C_T	9.34313	0.655444	EBIC
14	47569140	08U	Mg25	ss715619333	Gm14_47569140_G_T	4.31733	0.144327	EBIC
14	48192813	06S	SampleWeight	ss715619405	Gm14_48192813_A_G	5.66715	1.88438	EBIC
14	48194091	08U	Fe57	ss715619406	Gm14_48194091_T_C	18.459	1.17498	EBIC
14	48509947	05U	Ca43	ss715619446	Gm14_48509947_C_T	6.14656	4.22308	EBIC
14	48947283	09U	K39	ss715619504	Gm14_48947283_A_G	5.33358	5.33358	EBIC
15	477261	07U	Mn55	ss715622357	Gm15_477261_C_A	6.05785	5.95851	EBIC
15	856728	02U	SampleWeight	ss715623140	Gm15_856728_A_G	7.18733	0.296616	EBIC
15	1222084	05U	Se82	ss715620413	Gm15_1222084_C_A	29.6412	7.44434	EBIC	Sulphate Transporter (Glyma15g01710) (Kassis 2007 Cabannes 2011); Sulfite Transporter (Glyma15g01870)
15	1618820	08U	Ca43	ss715621069	Gm15_1618820_C_T	34.4322	1.8497	EBIC
15	1748741	CR	Mg25	ss715621125	Gm15_1748741_C_T	5.08227	2.20988	EBIC
15	2649829	06S	Se82	ss715621431	Gm15_2649829_G_T	39.8436	4.20298	EBIC
15	5165908	06U	Fe57	ss715622823	Gm15_5165908_G_A	6.52753	4.92505	EBIC
15	6931517	CR	K39	ss715622966	Gm15_6931517_T_C	8.7096	1.336	EBIC
15	7864348	00U	Cd111	ss715623085	Gm15_7864348_G_T	13.3177	0.948945	EBIC
15	8315627	05U	SampleWeight	ss715623124	Gm15_8315627_A_C	25.7786	4.79139	EBIC
15	8708531	08U	Cu65	ss715623160	Gm15_8708531_C_T	14.2262	1.20534	EBIC
15	9803638	04S	Sr88	ss715623302	Gm15_9803638_C_T	4.49861	2.05424	EBIC
15	9924918	09U	SampleWeight	ss715623323	Gm15_9924918_G_T	27.0884	2.55924	EBIC
15	10259777	05U	Se82	ss715620198	Gm15_10259777_C_T	14.1336	0.768312	EBIC
15	10432403	05U	SampleWeight	ss715620223	Gm15_10432403_C_A	19.0781	1.77893	EBIC
15	10762244	05U	Se82	ss715620247	Gm15_10762244_C_T	9.22208	1.85864	EBIC
15	11422513	01U	Al27	ss715620327	Gm15_11422513_A_G	19.3156	4.95185	EBIC
15	13180039	01U	Al27	ss715620550	Gm15_13180039_C_T	16.2404	2.02511	EBIC
15	14716623	02U	SampleWeight	ss715620825	Gm15_14716623_T_G	28.5759	4.76157	EBIC
15	14867247	09U	Ca43	ss715620857	Gm15_14867247_A_G	8.6096	0.0328355	EBIC
15	15339648	02U	P31	ss715620943	Gm15_15339648_A_C	7.45393	0.918074	EBIC
15	15934679	04U	Ca43	ss715621048	Gm15_15934679_C_T	8.07108	1.45328	EBIC
15	16708472	09U	S34	ss715621082	Gm15_16708472_T_G	24.6235	1.61019	EBIC
15	16908665	09U	SampleWeight	ss715621098	Gm15_16908665_A_C	11.1076	1.58358	EBIC
15	22818976	00U	Mg25	ss715621311	Gm15_22818976_A_G	36.2991	2.27783	EBIC
15	35167777	07U	K39	ss715621681	Gm15_35167777_G_T	6.54483	2.53104	EBIC
15	40232715	05U	SampleWeight	ss715621832	Gm15_40232715_A_C	4.7827	0.203481	EBIC
15	43797502	09U	S34	ss715621943	Gm15_43797502_G_T	14.0043	1.12575	EBIC
15	44828322	09U	Na23	ss715621977	Gm15_44828322_A_C	12.1704	0.559785	EBIC
15	47107122	08U	Ca43	ss715622275	Gm15_47107122_C_A	7.52445	0.196094	EBIC
15	47446183	01U	SampleWeight	ss715622325	Gm15_47446183_T_C	6.24769	0.540027	EBIC
15	48028533	06S	Zn66	ss715622400	Gm15_48028533_G_A	4.94995	0.81091	EBIC
16	2345330	04U	Ca43	ss715623760	Gm16_2345330_C_A	6.79073	5.23066	EBIC
16	2517376	01U	Mn55	ss715623824	Gm16_2517376_T_C	4.8735	3.44932	EBIC
16	2520441	00U	Sr88	ss715623825	Gm16_2520441_G_A	4.86823	5.04457	EBIC
16	2775849	00U	Ca43	ss715623904	Gm16_2775849_A_C	7.394	5.01868	EBIC
16	3006858	02U	SampleWeight	ss715624268	Gm16_3006858_T_C	4.03408	0.285163	EBIC
16	3220745	09U	S34	ss715624536	Gm16_3220745_A_G	22.6131	1.02422	EBIC
16	3534754	03U	Mn55	ss715624797	Gm16_3534754_A_C	6.93563	6.06095	EBIC
16	3775913	06U	SampleWeight	ss715625025	Gm16_3775913_T_C	5.46941	3.17294	EBIC
16	4278216	CR	Mo98	ss715625084	Gm16_4278216_T_C	4.77919	1.22433	EBIC
16	6164774	CR	K39	ss715625275	Gm16_6164774_C_A	14.6136	2.76339	EBIC
16	6857452	08U	Co59	ss715625375	Gm16_6857452_A_G	18.9137	0.420592	EBIC
16	7588894	02U	Cd111	ss715625500	Gm16_7588894_T_C	8.74905	0.979068	EBIC
16	7786916	09U	Fe57	ss715625544	Gm16_7786916_A_C	4.45199	0.17381	EBIC
16	7986989	00U	Mg25	ss715625585	Gm16_7986989_T_C	34.3963	3.23164	EBIC
16	14166215	02U	SampleWeight	ss715623455	Gm16_14166215_C_A	22.5305	4.81423	EBIC
16	26061767	08U	Ca43	ss715623849	Gm16_26061767_G_T	28.8289	1.96508	EBIC
16	26280614	01U	Se82	ss715623859	Gm16_26280614_G_T	22.5159	0.208978	EBIC
16	28232079	03U	SampleWeight	ss715623936	Gm16_28232079_A_G	20.5	0.617453	EBIC
16	28729744	01U	Se82	ss715624028	Gm16_28729744_G_A	9.90988	0.601536	EBIC
16	28837216	06S	Se82	ss715624054	Gm16_28837216_T_C	10.7963	0.0456249	EBIC
16	29132435	01U	Se82	ss715624124	Gm16_29132435_T_C	6.84515	0.531485	EBIC
16	29269928	06S	Se82	ss715624167	Gm16_29269928_C_T	11.1357	0.652153	EBIC
16	29735297	06S	As75	ss715624211	Gm16_29735297_G_A	18.6912	2.10492	EBIC
16	30273576	09U	Fe57	ss715624303	Gm16_30273576_A_G	59.2443	4.91698	EBIC
16	31298737	06S	P31	ss715624424	Gm16_31298737_C_T	18.5113	0.169038	EBIC
16	32265231	08U	Fe57	ss715624543	Gm16_32265231_C_T	24.1885	2.90693	EBIC
16	32279783	00U	Mn55	ss715624546	Gm16_32279783_C_T	4.82742	2.02263	EBIC
16	33549185	08U	Cu65	ss715624652	Gm16_33549185_T_C	6.71684	0.590586	EBIC
16	33600894	08U	Co59	ss715624656	Gm16_33600894_T_C	36.4206	0.351676	EBIC
16	35151652	03U	SampleWeight	ss715624772	Gm16_35151652_A_G	11.3303	0.743097	EBIC
16	35158741	06S	P31	ss715624773	Gm16_35158741_G_A	29.6744	0.29108	EBIC
16	36054143	06S	P31	ss715624868	Gm16_36054143_A_G	18.9627	0.188485	EBIC
16	36196902	07U	Se82	ss715624886	Gm16_36196902_A_C	5.00226	4.64754	EBIC
16	36271795	00U	Mg25	ss715624899	Gm16_36271795_C_T	21.5786	0.998249	EBIC
16	36952810	04S	Sr88	ss715624981	Gm16_36952810_T_C	7.25691	3.72828	EBIC
17	473908	06S	P31	ss715627932	Gm17_473908_A_G	6.01892	0.473958	EBIC
17	3958581	04U	Ca43	ss715627604	Gm17_3958581_G_A	7.34311	4.25057	EBIC
17	4276347	01U	Mn55	ss715627884	Gm17_4276347_T_C	7.08634	2.46566	EBIC
17	5141978	08U	Co59	ss715627979	Gm17_5141978_T_C	44.8195	1.48862	EBIC
17	5667392	02U	SampleWeight	ss715628030	Gm17_5667392_T_C	10.0785	0.789905	EBIC
17	6163107	08U	Co59	ss715628069	Gm17_6163107_C_T	30.2009	0.00791905	EBIC
17	7886538	09U	SampleWeight	ss715628190	Gm17_7886538_G_A	4.73542	3.26019	EBIC
17	8010009	08U	Fe57	ss715628199	Gm17_8010009_A_C	14.8119	0.929591	EBIC
17	8939133	08U	Ca43	ss715628316	Gm17_8939133_A_G	19.6301	0.473814	EBIC
17	10796641	03U	Se82	ss715625726	Gm17_10796641_C_T	8.06305	5.52974	EBIC
17	11373826	05U	SampleWeight	ss715625764	Gm17_11373826_G_A	34.4213	4.99632	EBIC
17	12050653	09U	Fe57	ss715625819	Gm17_12050653_A_G	45.2572	1.81246	EBIC
17	12575555	CR	K39	ss715625873	Gm17_12575555_C_T	10.3955	2.50009	EBIC
17	13134833	01U	Co59	ss715625976	Gm17_13134833_T_C	8.36783	5.63254	EBIC
17	13700039	09U	Fe57	ss715626103	Gm17_13700039_G_T	9.78939	0.0607893	EBIC
17	15872822	01U	Se82	ss715626258	Gm17_15872822_C_T	18.8571	2.39433	EBIC
17	33518446	09U	SampleWeight	ss715626772	Gm17_33518446_A_G	10.3807	2.07834	EBIC
17	36425842	00U	Mn55	ss715626933	Gm17_36425842_T_C	6.52936	1.97177	EBIC
17	36602853	02U	P31	ss715626999	Gm17_36602853_A_G	6.72598	2.13649	EBIC
17	36684149	02U	SampleWeight	ss715627016	Gm17_36684149_A_G	7.53884	0.568119	EBIC
17	37226580	09U	Fe57	ss715627172	Gm17_37226580_G_A	13.5011	0.607514	EBIC
17	37429120	CR	K39	ss715627210	Gm17_37429120_C_A	8.48694	2.51102	EBIC
17	38406178	06U	Fe57	ss715627386	Gm17_38406178_T_C	8.70056	5.88237	EBIC
17	38849478	05U	Se82	ss715627491	Gm17_38849478_C_T	22.922	1.15138	EBIC
17	39538089	01U	K39	ss715627597	Gm17_39538089_C_T	6.62809	4.62764	EBIC
17	40173327	08U	Co59	ss715627688	Gm17_40173327_C_T	7.45215	0.0505383	EBIC
17	40869698	02U	Ca43	ss715627760	Gm17_40869698_T_C	5.51876	5.51006	EBIC
17	41495860	09U	Mo98	ss715627828	Gm17_41495860_T_C	10.444	0.580615	EBIC
18	668381	09U	Ca43	ss715632546	Gm18_668381_T_C	4.17647	0.603985	EBIC
18	688460	09U	S34	ss715632575	Gm18_688460_G_A	15.5583	1.81202	EBIC
18	1640404	00U	Mg25	ss715629242	Gm18_1640404_C_A	19.4694	0.450643	EBIC
18	3248963	00U	Mg25	ss715630268	Gm18_3248963_T_C	43.4933	4.45865	EBIC
18	3489937	05U	SampleWeight	ss715630345	Gm18_3489937_G_A	25.3728	0.336552	EBIC
18	3673770	08U	Cu65	ss715630392	Gm18_3673770_T_C	8.74847	0.739003	EBIC
18	3941529	09U	Mo98	ss715630474	Gm18_3941529_A_G	8.26418	1.02336	EBIC
18	4324818	02U	Cd111	ss715630568	Gm18_4324818_G_T	5.34232	2.18449	EBIC
18	4470521	05U	Co59	ss715630609	Gm18_4470521_G_A	5.87595	3.02134	EBIC
18	4784486	02U	Mn55	ss715630789	Gm18_4784486_G_T	6.32836	4.59449	EBIC
18	5934068	00U	Mg25	ss715632129	Gm18_5934068_T_G	9.44237	0.711758	EBIC
18	6697094	09U	Mo98	ss715632549	Gm18_6697094_C_T	19.4962	0.306093	EBIC
18	7886226	04S	P31	ss715632700	Gm18_7886226_T_C	5.38684	5.35425	EBIC
18	9179367	08U	Mg25	ss715632876	Gm18_9179367_C_T	22.414	2.85372	EBIC
18	9936678	09U	SampleWeight	ss715632999	Gm18_9936678_T_G	13.5763	1.8983	EBIC
18	10349595	03U	SampleWeight	ss715628426	Gm18_10349595_A_C	8.11729	0.0224852	EBIC
18	10557846	09U	Fe57	ss715628444	Gm18_10557846_C_T	45.2758	0.683095	EBIC
18	12905126	08U	Co59	ss715628794	Gm18_12905126_G_A	16.8526	0.0449463	EBIC
18	15061774	05U	SampleWeight	ss715629066	Gm18_15061774_T_C	13.1171	0.39923	EBIC
18	17440243	08U	P31	ss715629321	Gm18_17440243_A_C	10.6344	2.83229	EBIC
18	18020772	09U	Fe57	ss715629378	Gm18_18020772_C_T	5.39314	1.18391	EBIC
18	18204614	02U	Ni60	ss715629407	Gm18_18204614_A_G	5.49792	4.7606	EBIC
18	20100606	09U	Mo98	ss715629692	Gm18_20100606_T_C	11.5139	0.485169	EBIC
18	22278189	06S	Se82	ss715629935	Gm18_22278189_T_C	4.32137	0.350862	EBIC
18	46392522	09U	Ca43	ss715630668	Gm18_46392522_A_C	40.0865	4.76342	EBIC
18	46656215	05U	SampleWeight	ss715630678	Gm18_46656215_T_C	26.0754	1.44919	EBIC
18	48253235	08U	Ca43	ss715630854	Gm18_48253235_A_G	9.83015	1.1971	EBIC
18	49132199	02U	SampleWeight	ss715630985	Gm18_49132199_A_G	28.0607	3.98944	EBIC
18	52368744	06S	Zn66	ss715631329	Gm18_52368744_T_C	9.84506	1.88408	EBIC
18	52688288	09U	SampleWeight	ss715631373	Gm18_52688288_A_G	15.7115	1.63969	EBIC
18	53243877	03U	SampleWeight	ss715631430	Gm18_53243877_T_C	28.0822	1.21646	EBIC
18	54417766	CR	Fe57	ss715631561	Gm18_54417766_A_C	6.19144	5.73165	EBIC
18	54562662	06S	P31	ss715631576	Gm18_54562662_T_C	29.3319	0.809088	EBIC
18	54778060	01U	Se82	ss715631594	Gm18_54778060_C_T	44.4002	4.08936	EBIC
18	55472353	CR	Mo98	ss715631669	Gm18_55472353_G_A	5.73378	0.960515	EBIC
18	55712975	01U	As75	ss715631692	Gm18_55712975_G_T	5.62163	5.58174	EBIC
18	56047132	03U	SampleWeight	ss715631729	Gm18_56047132_A_G	39.0922	2.52658	EBIC
18	56101817	08U	Fe57	ss715631736	Gm18_56101817_G_A	8.92838	2.01801	EBIC
18	57838191	09U	S34	ss715631916	Gm18_57838191_G_T	12.4216	0.682618	EBIC
18	57988264	00U	Cd111	ss715631931	Gm18_57988264_A_G	4.71468	2.5301	EBIC
18	59077561	08U	P31	ss715632096	Gm18_59077561_C_T	4.62443	0.624891	EBIC
18	59320415	04U	Ca43	ss715632126	Gm18_59320415_G_A	5.48425	3.84965	EBIC
18	59477650	06U	K39	ss715632149	Gm18_59477650_G_A	6.62794	3.95546	EBIC
18	59635082	99S	Rb85	ss715632184	Gm18_59635082_T_C	5.41435	5.23069	EBIC
18	59745850	01U	Se82	ss715632203	Gm18_59745850_A_G	33.7582	0.257066	EBIC
18	60516754	06S	P31	ss715632307	Gm18_60516754_C_A	37.1022	3.1276	EBIC
18	61357788	03U	Se82	ss715632418	Gm18_61357788_T_G	7.37822	3.27579	EBIC
19	84371	08U	Cu65	ss715636398	Gm19_84371_A_C	16.5064	3.3259	EBIC
19	84371	09U	Fe57	ss715636398	Gm19_84371_A_C	51.7588	3.08624	EBIC
19	1296583	01U	K39	ss715633118	Gm19_1296583_T_C	4.90753	2.82265	EBIC
19	5569041	07U	Ca43	ss715636132	Gm19_5569041_A_C	5.20513	5.20513	EBIC
19	5583642	05U	Se82	ss715636134	Gm19_5583642_C_T	18.4061	1.59499	EBIC
19	35745518	09U	S34	ss715634367	Gm19_35745518_T_C	4.19173	0.634731	EBIC
19	36330262	09U	Mo98	ss715634481	Gm19_36330262_T_C	12.631	1.2996	EBIC
19	36728479	08U	Sr88	ss715634527	Gm19_36728479_C_T	6.52915	1.82531	EBIC
19	39363194	06S	SampleWeight	ss715634834	Gm19_39363194_G_T	7.06077	5.43602	EBIC
19	40535692	00U	Mn55	ss715635032	Gm19_40535692_C_A	8.88204	3.01792	EBIC
19	41144271	04S	Cd111	ss715635104	Gm19_41144271_A_G	5.59485	3.57783	EBIC
19	43874271	00U	Al27	ss715635313	Gm19_43874271_A_C	6.74238	6.0208	EBIC
19	45062248	02U	Cd111	ss715635433	Gm19_45062248_T_C	5.88614	1.24214	EBIC
19	47514601	07U	Mo98	ss715635705	Gm19_47514601_G_A	5.68763	5.11754	EBIC
19	48052740	02U	P31	ss715635785	Gm19_48052740_C_T	4.96593	1.49794	EBIC
19	49213241	09U	S34	ss715635917	Gm19_49213241_T_C	34.0726	2.70459	EBIC
20	1046460	09U	S34	ss715636542	Gm20_1046460_A_C	11.034	0.714648	EBIC
20	1393572	02U	Cd111	ss715636669	Gm20_1393572_G_A	4.45304	0.0657788	EBIC
20	1671269	01U	Al27	ss715636770	Gm20_1671269_A_C	8.78415	2.98543	EBIC
20	1825214	08U	Ca43	ss715636829	Gm20_1825214_A_G	25.9238	0.199931	EBIC
20	15338309	02U	SampleWeight	ss715636716	Gm20_15338309_T_C	10.82	4.31094	EBIC
20	17034970	99S	Al27	ss715636788	Gm20_17034970_T_C	7.07964	6.28611	EBIC
20	18077332	04U	Fe57	ss715636821	Gm20_18077332_C_T	5.91477	5.91107	EBIC
20	26785339	09U	S34	ss715637126	Gm20_26785339_T_C	4.56771	0.209996	EBIC
20	33634187	08U	Fe57	ss715637480	Gm20_33634187_G_A	25.7595	4.59872	EBIC
20	34462359	08U	Mg25	ss715637603	Gm20_34462359_A_G	13.2558	1.75472	EBIC
20	34604843	03U	SampleWeight	ss715637621	Gm20_34604843_C_A	6.47522	0.351851	EBIC
20	35065020	01U	Al27	ss715637666	Gm20_35065020_A_G	11.8425	1.9142	EBIC
20	36806951	06S	As75	ss715637903	Gm20_36806951_C_A	27.2251	4.4952	EBIC
20	37111648	02U	SampleWeight	ss715637939	Gm20_37111648_T_C	6.76785	0.0558928	EBIC
20	41423248	09U	S34	ss715638309	Gm20_41423248_A_G	39.8533	3.34823	EBIC
20	41896986	CR	Cd111	ss715638381	Gm20_41896986_T_C	6.20798	1.21109	EBIC
20	43175550	04U	Ca43	ss715638509	Gm20_43175550_T_C	5.58511	2.7468	EBIC
20	44636328	09U	Na23	ss715638657	Gm20_44636328_G_T	27.8511	0.763157	EBIC
20	44849686	09U	Ca43	ss715638686	Gm20_44849686_C_T	21.7008	0.551307	EBIC
20	45724030	09U	Mo98	ss715638812	Gm20_45724030_T_C	7.58018	0.0316484	EBIC
20	46504791	00U	Cd111	ss715638915	Gm20_46504791_G_T	23.5264	3.10603	EBIC
1	458882	06U	Fe57	ss715579556	Gm01_458882_G_A	9.2177	0.489521	All Cofactor
1	477469	01U	Se82	ss715579733	Gm01_477469_G_A	8.26221	0.421977	All Cofactor
1	963847	CR	Co59	ss715580875	Gm01_963847_T_C	10.1096	3.14267	All Cofactor
1	1355473	99S	Sr88	ss715578487	Gm01_1355473_C_T	3.95323	3.93474	All Cofactor
1	1424071	04S	Rb85	ss715578507	Gm01_1424071_A_G	5.29525	5.29525	All Cofactor
1	2371054	03U	Co59	ss715578752	Gm01_2371054_A_G	8.45233	1.59118	All Cofactor
1	2371054	04S	Sr88	ss715578752	Gm01_2371054_A_G	8.74774	2.09756	All Cofactor
1	2675653	09U	P31	ss715578838	Gm01_2675653_C_T	5.20545	5.20545	All Cofactor
1	2689421	04U	S34	ss715578842	Gm01_2689421_T_C	5.13755	2.8589	All Cofactor
1	2739177	03U	Mg25	ss715578858	Gm01_2739177_G_T	7.54909	1.23589	All Cofactor
1	2747136	09U	Fe57	ss715578860	Gm01_2747136_A_C	13.1548	0.867769	All Cofactor
1	2747136	09U	Rb85	ss715578860	Gm01_2747136_A_C	18.7068	1.48498	All Cofactor
1	2796446	03U	SampleWeight	ss715578879	Gm01_2796446_A_G	32.263	2.80028	All Cofactor
1	3055492	04U	SampleWeight	ss715578954	Gm01_3055492_A_G	21.0574	4.31001	All Cofactor
1	3327321	06S	P31	ss715579040	Gm01_3327321_A_C	17.3445	0.395246	All Cofactor
1	3610068	02U	Ni60	ss715579153	Gm01_3610068_T_G	7.06725	1.57624	All Cofactor
1	3638269	00U	K39	ss715579164	Gm01_3638269_G_A	5.5913	2.82013	All Cofactor
1	3666692	06U	Se82	ss715579176	Gm01_3666692_A_G	5.59612	0.820034	All Cofactor
1	4056360	00U	Co59	ss715579353	Gm01_4056360_A_G	7.49585	3.12089	All Cofactor
1	4458303	07U	B11	ss715579508	Gm01_4458303_G_A	4.3056	3.76196	All Cofactor
1	5239187	CR	Zn66	ss715580351	Gm01_5239187_G_A	5.36956	1.69436	All Cofactor
1	6984873	06S	Mo98	ss715580781	Gm01_6984873_T_C	3.26569	2.26807	All Cofactor
1	7544242	01U	Se82	ss715580799	Gm01_7544242_A_G	16.3344	0.00823007	All Cofactor
1	10768239	03U	Se82	ss715578424	Gm01_10768239_C_T	4.08082	2.31938	All Cofactor
1	10768239	06U	Sr88	ss715578424	Gm01_10768239_C_T	4.8696	1.68212	All Cofactor
1	19942022	03U	P31	ss715578667	Gm01_19942022_G_A	6.68297	3.75174	All Cofactor
1	28848622	09U	Ca43	ss715578904	Gm01_28848622_A_G	25.7641	2.36809	All Cofactor
1	31177840	00U	SampleWeight	ss715578973	Gm01_31177840_G_T	11.4202	0.568314	All Cofactor
1	32259879	07U	Ni60	ss715579002	Gm01_32259879_A_G	3.7236	2.48043	All Cofactor
1	35333291	00U	Mn55	ss715579110	Gm01_35333291_G_T	15.4455	1.00651	All Cofactor
1	40455897	06U	Se82	ss715579346	Gm01_40455897_T_C	18.7244	4.34177	All Cofactor
1	43141217	CR	Na23	ss715579450	Gm01_43141217_A_G	4.66675	2.50976	All Cofactor
1	45094943	00U	Sr88	ss715579525	Gm01_45094943_A_G	6.70119	0.393574	All Cofactor
1	47047648	03U	As75	ss715579645	Gm01_47047648_A_G	4.84984	4.28136	All Cofactor
1	47061794	09U	Na23	ss715579648	Gm01_47061794_G_A	32.7131	0.64914	All Cofactor
1	47500464	99S	K39	ss715579716	Gm01_47500464_C_T	4.85428	4.62433	All Cofactor
1	47601703	02U	K39	ss715579723	Gm01_47601703_T_C	14.5115	3.925	All Cofactor
1	47969266	08U	As75	ss715579763	Gm01_47969266_A_G	10.763	5.29367	All Cofactor
1	48619590	04S	SampleWeight	ss715579881	Gm01_48619590_C_T	36.5721	1.75198	All Cofactor
1	49221509	04S	Ni60	ss715579941	Gm01_49221509_T_C	5.3293	4.58317	All Cofactor
1	49259333	99S	Zn66	ss715579945	Gm01_49259333_G_A	18.7743	0.982267	All Cofactor
1	49288739	00U	Fe57	ss715579951	Gm01_49288739_A_G	10.8921	1.28393	All Cofactor
1	49288739	04S	Mg25	ss715579951	Gm01_49288739_A_G	5.6756	0.416356	All Cofactor
1	49570966	99S	Rb85	ss715580005	Gm01_49570966_T_C	7.08581	0.709508	All Cofactor
1	49637775	05U	Al27	ss715580015	Gm01_49637775_A_G	18.3938	5.85507	All Cofactor
1	49637775	05U	Fe57	ss715580015	Gm01_49637775_A_G	32.7679	4.44619	All Cofactor
1	49678791	06S	SampleWeight	ss715580022	Gm01_49678791_T_C	7.39314	4.3027	All Cofactor
1	49746465	02U	SampleWeight	ss715580032	Gm01_49746465_A_G	13.5329	0.286599	All Cofactor
1	49806920	03U	SampleWeight	ss715580037	Gm01_49806920_A_G	63.8535	6.00949	All Cofactor
1	50008674	00U	P31	ss715580064	Gm01_50008674_G_A	11.4753	2.93077	All Cofactor
1	50030885	06S	Al27	ss715580065	Gm01_50030885_A_G	6.00396	4.17481	All Cofactor
1	50035662	99S	Na23	ss715580066	Gm01_50035662_A_C	3.9024	1.06714	All Cofactor
1	50392631	02U	Ca43	ss715580112	Gm01_50392631_A_G	6.87528	3.23055	All Cofactor
1	50831484	00U	Sr88	ss715580158	Gm01_50831484_A_G	16.9858	2.0315	All Cofactor
1	51352606	99S	Rb85	ss715580215	Gm01_51352606_T_C	14.2766	3.65332	All Cofactor
1	51837770	09U	Fe57	ss715580291	Gm01_51837770_A_C	11.8543	0.383285	All Cofactor
1	52386309	08U	Co59	ss715580350	Gm01_52386309_T_C	46.5929	4.5035	All Cofactor
1	52540280	07U	Rb85	ss715580365	Gm01_52540280_C_T	5.10931	2.56492	All Cofactor
1	52570528	99S	Co59	ss715580368	Gm01_52570528_T_C	10.0361	2.41806	All Cofactor
1	53365928	05U	P31	ss715580443	Gm01_53365928_A_G	5.39661	5.39661	All Cofactor
1	53712772	00U	B11	ss715580460	Gm01_53712772_T_C	5.21441	1.91714	All Cofactor
1	54076048	06S	Rb85	ss715580511	Gm01_54076048_A_C	15.3635	3.06509	All Cofactor
1	54086678	01U	Mo98	ss715580513	Gm01_54086678_A_G	5.46411	1.1683	All Cofactor
1	54171147	00U	Co59	ss715580523	Gm01_54171147_G_T	4.36322	1.89047	All Cofactor
1	54220674	04U	K39	ss715580529	Gm01_54220674_T_C	6.1964	4.24364	All Cofactor
1	54551283	01U	Al27	ss715580580	Gm01_54551283_T_C	6.49568	0.299696	All Cofactor
1	54600933	CR	Rb85	ss715580589	Gm01_54600933_G_A	7.64477	0.78217	All Cofactor
1	55380880	09U	Mo98	ss715580683	Gm01_55380880_T_C	11.0048	0.218138	All Cofactor
2	693740	04S	SampleWeight	ss715583798	Gm02_693740_A_G	9.95728	0.0426736	All Cofactor
2	1033642	06S	Al27	ss715580912	Gm02_1033642_T_C	4.59796	3.10403	All Cofactor
2	1892982	02U	Co59	ss715581435	Gm02_1892982_T_G	35.2533	3.74447	All Cofactor
2	1908523	04S	SampleWeight	ss715581438	Gm02_1908523_T_C	6.50818	0.085396	All Cofactor
2	2720126	01U	Sr88	ss715581669	Gm02_2720126_T_G	5.40241	3.00719	All Cofactor
2	2823106	01U	Al27	ss715581708	Gm02_2823106_A_G	7.88286	0.306039	All Cofactor
2	2907585	04S	Al27	ss715581746	Gm02_2907585_T_C	4.98333	0.716559	All Cofactor
2	3316379	04U	Se82	ss715581892	Gm02_3316379_A_C	6.39687	4.60697	All Cofactor
2	3429963	09U	Ca43	ss715581929	Gm02_3429963_G_A	18.3594	4.06852	All Cofactor
2	3732336	00U	Mo98	ss715582045	Gm02_3732336_C_A	7.02819	3.14739	All Cofactor
2	3807842	06S	Ni60	ss715582080	Gm02_3807842_C_A	4.99533	1.60893	All Cofactor
2	3914383	02U	Cd111	ss715582123	Gm02_3914383_C_T	17.5533	2.57088	All Cofactor
2	4019916	01U	Al27	ss715582163	Gm02_4019916_A_G	13.4833	2.46824	All Cofactor
2	4137092	05U	Fe57	ss715582243	Gm02_4137092_T_G	14.8868	0.377295	All Cofactor
2	4204088	04S	SampleWeight	ss715582344	Gm02_4204088_T_C	7.92936	0.725659	All Cofactor
2	4206514	02U	P31	ss715582347	Gm02_4206514_A_G	4.95154	1.57489	All Cofactor
2	4333374	00U	Ca43	ss715582566	Gm02_4333374_G_T	5.15946	2.61461	All Cofactor
2	4560222	09U	Fe57	ss715582896	Gm02_4560222_C_T	11.9338	0.83831	All Cofactor
2	4618881	01U	SampleWeight	ss715582963	Gm02_4618881_T_C	3.34417	0.46084	All Cofactor
2	4780551	99S	Na23	ss715583140	Gm02_4780551_A_C	10.3534	4.13557	All Cofactor
2	4909353	06U	Cu65	ss715583267	Gm02_4909353_C_T	4.2453	2.60065	All Cofactor
2	5104719	03U	Cd111	ss715583483	Gm02_5104719_A_G	13.775	5.76058	All Cofactor
2	5397798	06U	Se82	ss715583601	Gm02_5397798_A_G	7.58362	3.12701	All Cofactor
2	5456974	09U	As75	ss715583607	Gm02_5456974_A_G	4.14122	4.14122	All Cofactor
2	5555909	07U	Cu65	ss715583620	Gm02_5555909_A_G	5.81695	5.81546	All Cofactor
2	5555909	07U	Fe57	ss715583620	Gm02_5555909_A_G	4.2087	4.2087	All Cofactor
2	5555909	07U	P31	ss715583620	Gm02_5555909_A_G	6.91227	4.85696	All Cofactor
2	5555909	07U	Zn66	ss715583620	Gm02_5555909_A_G	5.41549	4.60963	All Cofactor
2	5676396	07U	Na23	ss715583647	Gm02_5676396_A_G	6.20946	4.294	All Cofactor
2	5809648	09U	Rb85	ss715583667	Gm02_5809648_C_T	47.1971	4.83829	All Cofactor
2	6660851	06S	Se82	ss715583767	Gm02_6660851_G_A	8.84439	1.35542	All Cofactor
2	7157346	04S	K39	ss715583840	Gm02_7157346_C_A	6.11881	4.20066	All Cofactor
2	7267240	03U	K39	ss715583855	Gm02_7267240_T_G	9.68768	3.0443	All Cofactor
2	7978145	08U	Cu65	ss715583945	Gm02_7978145_C_T	10.7833	0.638398	All Cofactor
2	8005668	01U	Cu65	ss715583950	Gm02_8005668_T_C	3.97185	4.02972	All Cofactor
2	8319305	09U	Fe57	ss715584000	Gm02_8319305_G_A	6.00447	0.0891639	All Cofactor
2	8534133	01U	Se82	ss715584029	Gm02_8534133_C_T	20.4076	1.40253	All Cofactor
2	8941114	02U	Ni60	ss715584084	Gm02_8941114_A_G	5.13082	1.39544	All Cofactor
2	8966607	09U	Rb85	ss715584090	Gm02_8966607_G_A	7.38557	0.597506	All Cofactor
2	9121212	99S	Cu65	ss715584140	Gm02_9121212_C_T	6.63603	1.89365	All Cofactor
2	9324447	03U	Sr88	ss715584184	Gm02_9324447_G_T	3.4186	1.02315	All Cofactor
2	9455513	09U	Mo98	ss715584213	Gm02_9455513_G_A	22.8818	1.82464	All Cofactor
2	9490037	06U	Sr88	ss715584220	Gm02_9490037_T_C	8.64713	2.25435	All Cofactor
2	9724296	07U	Se82	ss715584264	Gm02_9724296_C_T	3.47182	1.33442	All Cofactor
2	9941144	00U	Mg25	ss715584324	Gm02_9941144_T_C	24.0701	4.09298	All Cofactor
2	10064424	06S	Se82	ss715580895	Gm02_10064424_C_T	9.06954	0.408807	All Cofactor
2	10984760	02U	S34	ss715580970	Gm02_10984760_C_T	15.2759	4.62529	All Cofactor
2	11292558	08U	Fe57	ss715581002	Gm02_11292558_C_T	9.61626	0.661343	All Cofactor
2	11521197	01U	SampleWeight	ss715581020	Gm02_11521197_A_G	8.00917	0.850693	All Cofactor
2	11625055	09U	Ca43	ss715581031	Gm02_11625055_T_G	17.0227	1.14238	All Cofactor
2	11790894	02U	Mo98	ss715581044	Gm02_11790894_G_A	11.2787	5.04205	All Cofactor
2	11998550	CR	Sr88	ss715581064	Gm02_11998550_T_C	12.1466	1.51063	All Cofactor
2	12081395	08U	Mg25	ss715581083	Gm02_12081395_C_T	22.628	4.65573	All Cofactor
2	13325011	CR	Zn66	ss715581183	Gm02_13325011_T_G	9.13956	2.56927	All Cofactor
2	13484961	01U	SampleWeight	ss715581194	Gm02_13484961_G_A	4.90172	0.954541	All Cofactor
2	14022512	00U	Fe57	ss715581240	Gm02_14022512_C_T	14.8309	2.35214	All Cofactor
2	14022512	06U	Sr88	ss715581240	Gm02_14022512_C_T	8.15575	1.82777	All Cofactor
2	14251079	02U	Co59	ss715581272	Gm02_14251079_T_C	14.8742	1.06458	All Cofactor
2	14381116	03U	K39	ss715581288	Gm02_14381116_A_G	3.74447	1.35502	All Cofactor
2	14467231	CR	Zn66	ss715581298	Gm02_14467231_C_T	10.8948	1.34405	All Cofactor
2	14561578	04S	Se82	ss715581309	Gm02_14561578_A_G	3.67917	0.294474	All Cofactor
2	14587014	00U	Ca43	ss715581312	Gm02_14587014_C_T	12.2856	3.36129	All Cofactor
2	14894202	99S	Ca43	ss715581329	Gm02_14894202_A_C	4.5518	0.0393961	All Cofactor
2	15426845	00U	Mg25	ss715581352	Gm02_15426845_A_C	8.05698	0.386517	All Cofactor
2	15602656	02U	P31	ss715581360	Gm02_15602656_A_G	3.8141	0.0428487	All Cofactor
2	20673792	05U	K39	ss715581472	Gm02_20673792_A_G	7.55559	4.06685	All Cofactor
2	32043775	04S	Mo98	ss715581851	Gm02_32043775_T_C	4.23907	4.23907	All Cofactor
2	36666688	02U	Rb85	ss715582018	Gm02_36666688_T_C	6.29331	3.48744	All Cofactor
2	37738247	03U	Co59	ss715582061	Gm02_37738247_C_T	4.18573	1.22399	All Cofactor
2	41754080	04U	Mg25	ss715582309	Gm02_41754080_G_A	4.10825	4.10825	All Cofactor
2	42049318	04S	Ni60	ss715582345	Gm02_42049318_A_G	3.55195	3.63857	All Cofactor
2	42075127	04S	Al27	ss715582349	Gm02_42075127_C_T	5.64485	0.645485	All Cofactor
2	42217593	99S	Ni60	ss715582366	Gm02_42217593_G_A	4.24483	1.27417	All Cofactor
2	42348261	99S	Rb85	ss715582380	Gm02_42348261_G_T	3.36696	0.945004	All Cofactor
2	42355637	99S	Cd111	ss715582382	Gm02_42355637_A_G	7.72138	0.285823	All Cofactor
2	42655797	00U	B11	ss715582432	Gm02_42655797_T_C	8.69863	2.14715	All Cofactor
2	42697158	CR	Cd111	ss715582439	Gm02_42697158_G_A	5.20259	2.32189	All Cofactor
2	42856800	03U	SampleWeight	ss715582480	Gm02_42856800_G_A	4.57233	0.5028	All Cofactor
2	42890223	03U	P31	ss715582487	Gm02_42890223_G_A	6.46593	3.82182	All Cofactor
2	43023030	99S	Cd111	ss715582516	Gm02_43023030_A_G	20.6736	2.14057	All Cofactor
2	43709657	03U	Mo98	ss715582624	Gm02_43709657_A_C	5.2029	0.770594	All Cofactor
2	44060532	04S	SampleWeight	ss715582693	Gm02_44060532_T_G	23.9604	3.25295	All Cofactor
2	44167013	01U	Al27	ss715582711	Gm02_44167013_T_C	4.25694	0.532477	All Cofactor
2	44321545	CR	Mg25	ss715582738	Gm02_44321545_G_A	20.1882	5.35492	All Cofactor
2	44401175	CR	Al27	ss715582747	Gm02_44401175_C_T	4.15851	3.61339	All Cofactor
2	44460357	02U	Ca43	ss715582750	Gm02_44460357_A_C	4.84047	3.23569	All Cofactor
2	44460357	09U	Co59	ss715582750	Gm02_44460357_A_C	10.9606	2.91377	All Cofactor
2	44771511	09U	Ca43	ss715582798	Gm02_44771511_G_A	20.1001	1.51447	All Cofactor
2	44863895	05U	Se82	ss715582813	Gm02_44863895_G_T	8.83709	0.242798	All Cofactor
2	44886826	08U	Co59	ss715582819	Gm02_44886826_C_A	37.8579	0.6916	All Cofactor
2	46187810	CR	Mg25	ss715582962	Gm02_46187810_C_T	11.4982	2.82097	All Cofactor
2	46198423	09U	S34	ss715582966	Gm02_46198423_C_A	11.7512	0.643906	All Cofactor
2	46468030	03U	SampleWeight	ss715582997	Gm02_46468030_T_C	11.7344	0.696331	All Cofactor
2	46468030	05U	Se82	ss715582997	Gm02_46468030_T_C	33.6554	2.32372	All Cofactor
2	46855228	06U	Cu65	ss715583026	Gm02_46855228_G_A	6.59239	2.42798	All Cofactor
2	46855228	06U	S34	ss715583026	Gm02_46855228_G_A	8.71091	3.95074	All Cofactor
2	46863207	99S	Zn66	ss715583028	Gm02_46863207_T_G	7.46725	0.549685	All Cofactor
2	47025167	06U	Sr88	ss715583049	Gm02_47025167_T_C	7.53001	3.43301	All Cofactor
2	47041647	99S	Co59	ss715583054	Gm02_47041647_A_G	19.5103	4.94572	All Cofactor
2	48248895	99S	As75	ss715583175	Gm02_48248895_A_C	5.38407	2.07007	All Cofactor
2	48602931	CR	P31	ss715583209	Gm02_48602931_A_G	4.18658	0.438742	All Cofactor
2	49129241	05U	Rb85	ss715583272	Gm02_49129241_T_C	4.28794	4.28794	All Cofactor
2	49139101	09U	Fe57	ss715583273	Gm02_49139101_T_G	29.4913	0.665244	All Cofactor
2	50546149	00U	Se82	ss715583421	Gm02_50546149_C_T	5.81475	0.820927	All Cofactor
2	51255374	99S	S34	ss715583512	Gm02_51255374_T_C	3.77195	1.71575	All Cofactor
2	51413490	06S	Se82	ss715583529	Gm02_51413490_G_T	16.0515	0.100406	All Cofactor
3	239614	05U	Mn55	ss715584851	Gm03_239614_T_G	10.4983	1.60517	All Cofactor
3	266661	00U	Ni60	ss715584939	Gm03_266661_G_A	11.4273	1.65721	All Cofactor
3	345478	01U	Se82	ss715585247	Gm03_345478_G_A	3.73162	0.561523	All Cofactor
3	673290	06S	As75	ss715586925	Gm03_673290_A_C	18.2441	0.38915	All Cofactor
3	838582	06U	Se82	ss715586983	Gm03_838582_T_C	8.31435	2.3358	All Cofactor
3	1069751	07U	Rb85	ss715584355	Gm03_1069751_A_G	3.88615	2.22675	All Cofactor
3	1217556	04S	Fe57	ss715584405	Gm03_1217556_A_G	5.42338	2.178	All Cofactor
3	1374930	09U	SampleWeight	ss715584457	Gm03_1374930_T_G	13.1374	2.01502	All Cofactor
3	1441844	06U	K39	ss715584477	Gm03_1441844_C_A	5.87961	1.65151	All Cofactor
3	1758253	03U	Sr88	ss715584596	Gm03_1758253_T_C	11.6315	2.21141	All Cofactor
3	1776411	06S	P31	ss715584606	Gm03_1776411_C_T	7.34142	0.55028	All Cofactor
3	2081968	99S	Rb85	ss715584729	Gm03_2081968_G_A	10.1136	2.91208	All Cofactor
3	2125787	05U	Al27	ss715584749	Gm03_2125787_A_G	8.25277	1.28529	All Cofactor
3	2153378	06U	Cd111	ss715584759	Gm03_2153378_G_A	3.59476	2.8466	All Cofactor
3	2305731	07U	P31	ss715584820	Gm03_2305731_A_G	3.72969	2.3702	All Cofactor
3	2338087	CR	P31	ss715584831	Gm03_2338087_A_G	11.9045	2.22276	All Cofactor
3	2378716	02U	SampleWeight	ss715584842	Gm03_2378716_C_T	10.7002	0.538775	All Cofactor
3	2918336	00U	B11	ss715585023	Gm03_2918336_A_G	3.42119	2.26919	All Cofactor
3	3334303	06U	Cd111	ss715585205	Gm03_3334303_C_A	3.60871	1.78434	All Cofactor
3	3488815	02U	Mo98	ss715585276	Gm03_3488815_A_G	6.57037	0.534209	All Cofactor
3	4817738	CR	S34	ss715586683	Gm03_4817738_A_C	12.5238	0.840629	All Cofactor
3	4903317	01U	Se82	ss715586704	Gm03_4903317_A_G	26.3383	0.627447	All Cofactor
3	5091275	04S	S34	ss715586744	Gm03_5091275_A_C	4.41182	3.21026	All Cofactor
3	5147961	05U	Al27	ss715586757	Gm03_5147961_A_G	10.7044	3.20319	All Cofactor
3	5165511	09U	Fe57	ss715586766	Gm03_5165511_A_C	36.0538	0.545408	All Cofactor
3	5186649	06U	Mn55	ss715586776	Gm03_5186649_T_C	8.59415	1.70244	All Cofactor
3	5316197	02U	As75	ss715586799	Gm03_5316197_C_T	8.7489	0.127396	All Cofactor
3	5455217	04U	Co59	ss715586838	Gm03_5455217_C_T	6.06919	4.75468	All Cofactor	Ferroportin (Co/Fe transport)
3	5455217	00U	Mg25	ss715586838	Gm03_5455217_C_T	7.44783	0.549274	All Cofactor
3	5465290	04U	Rb85	ss715586841	Gm03_5465290_T_C	5.45402	4.81369	All Cofactor
3	5486669	07U	Mn55	ss715586846	Gm03_5486669_C_T	4.13185	3.82966	All Cofactor
3	5490193	06S	P31	ss715586848	Gm03_5490193_T_G	6.16874	1.23824	All Cofactor
3	5511770	00U	Ca43	ss715586854	Gm03_5511770_C_T	12.41	1.17127	All Cofactor
3	5573904	09U	Mo98	ss715586862	Gm03_5573904_G_A	46.3932	3.40304	All Cofactor
3	5713480	99S	SampleWeight	ss715586882	Gm03_5713480_A_G	24.0958	2.88083	All Cofactor
3	5733321	03U	Cd111	ss715586887	Gm03_5733321_A_G	6.64963	0.762193	All Cofactor
3	5796468	04S	Fe57	ss715586892	Gm03_5796468_A_G	5.15436	3.49857	All Cofactor
3	5871630	06U	S34	ss715586897	Gm03_5871630_T_G	6.56484	1.58927	All Cofactor
3	6459920	08U	Al27	ss715586915	Gm03_6459920_A_G	3.91366	3.92039	All Cofactor
3	8114451	09U	Mo98	ss715586970	Gm03_8114451_T_C	24.1483	2.12258	All Cofactor
3	8624456	99S	Se82	ss715586990	Gm03_8624456_A_G	9.01861	1.06868	All Cofactor
3	12099322	05U	SampleWeight	ss715584400	Gm03_12099322_T_C	8.2443	1.42532	All Cofactor
3	17062793	02U	Cu65	ss715584574	Gm03_17062793_A_C	6.94455	3.89799	All Cofactor
3	18323369	04S	Al27	ss715584619	Gm03_18323369_C_T	3.7398	1.50097	All Cofactor
3	18512439	00U	SampleWeight	ss715584628	Gm03_18512439_C_T	8.94163	0.850787	All Cofactor
3	19907130	09U	Cd111	ss715584686	Gm03_19907130_T_C	14.008	1.48635	All Cofactor
3	21204583	06U	Fe57	ss715584747	Gm03_21204583_C_T	7.59877	2.04646	All Cofactor
3	27355138	00U	Ni60	ss715584955	Gm03_27355138_C_T	7.58699	0.767904	All Cofactor
3	27527970	02U	Sr88	ss715584966	Gm03_27527970_C_T	9.22202	3.8451	All Cofactor
3	28386387	CR	Al27	ss715584997	Gm03_28386387_A_C	13.866	4.45042	All Cofactor
3	34979634	00U	Ni60	ss715585287	Gm03_34979634_A_G	16.3486	4.74264	All Cofactor
3	35149200	00U	Ni60	ss715585300	Gm03_35149200_A_G	12.5315	3.18022	All Cofactor
3	35556758	09U	Fe57	ss715585344	Gm03_35556758_C_T	20.0742	1.61624	All Cofactor
3	36141414	99S	Mn55	ss715585409	Gm03_36141414_T_G	7.0583	1.31755	All Cofactor
3	36400041	09U	Cd111	ss715585445	Gm03_36400041_A_G	5.52989	1.47831	All Cofactor
3	36438792	02U	Se82	ss715585454	Gm03_36438792_G_T	4.9381	2.93628	All Cofactor
3	36746175	06S	Fe57	ss715585505	Gm03_36746175_T_C	6.68822	1.86084	All Cofactor
3	36816006	04S	Ca43	ss715585512	Gm03_36816006_A_G	6.22142	5.03444	All Cofactor
3	37229944	CR	Mo98	ss715585563	Gm03_37229944_C_T	20.7212	4.84314	All Cofactor
3	37286104	99S	Rb85	ss715585568	Gm03_37286104_T_C	5.95705	0.640945	All Cofactor
3	37599895	05U	K39	ss715585612	Gm03_37599895_A_G	7.34633	2.83917	All Cofactor
3	37733502	03U	Se82	ss715585625	Gm03_37733502_T_G	5.78794	4.67496	All Cofactor
3	37827399	09U	Sr88	ss715585645	Gm03_37827399_A_C	8.39189	1.27673	All Cofactor
3	38033846	04U	SampleWeight	ss715585668	Gm03_38033846_C_T	21.5516	1.96282	All Cofactor
3	38139097	00U	Se82	ss715585688	Gm03_38139097_T_C	15.0442	3.18705	All Cofactor
3	38139097	07U	Rb85	ss715585688	Gm03_38139097_T_C	10.6409	4.35073	All Cofactor
3	38415618	01U	Ca43	ss715585721	Gm03_38415618_T_G	8.5341	1.59716	All Cofactor
3	38531750	00U	K39	ss715585737	Gm03_38531750_T_C	4.56555	2.76821	All Cofactor
3	39690419	04S	SampleWeight	ss715585844	Gm03_39690419_T_G	28.3798	1.85402	All Cofactor
3	40354762	99S	Zn66	ss715585915	Gm03_40354762_T_C	31.306	1.5658	All Cofactor
3	40409861	09U	Ca43	ss715585921	Gm03_40409861_C_A	14.2494	0.350144	All Cofactor
3	40584028	06U	Na23	ss715585941	Gm03_40584028_A_G	4.08509	4.08509	All Cofactor
3	40727780	09U	Ca43	ss715585963	Gm03_40727780_A_G	36.775	4.2703	All Cofactor
3	40798973	CR	Ni60	ss715585970	Gm03_40798973_G_A	6.37481	1.7949	All Cofactor
3	40883820	02U	Se82	ss715585980	Gm03_40883820_T_C	7.51748	4.0498	All Cofactor
3	40883820	99S	Se82	ss715585980	Gm03_40883820_T_C	21.145	4.70414	All Cofactor
3	40965998	08U	Ca43	ss715586004	Gm03_40965998_T_G	17.9337	0.43717	All Cofactor
3	41090179	99S	Se82	ss715586027	Gm03_41090179_T_C	15.5842	1.2028	All Cofactor
3	41100337	CR	Zn66	ss715586028	Gm03_41100337_C_T	6.8901	2.04812	All Cofactor
3	41435189	04S	Fe57	ss715586074	Gm03_41435189_T_C	3.89979	3.18627	All Cofactor
3	41448940	02U	Cu65	ss715586077	Gm03_41448940_T_C	4.13535	0.982621	All Cofactor
3	41605831	CR	Mo98	ss715586085	Gm03_41605831_A_C	14.738	4.1427	All Cofactor
3	41732140	08U	SampleWeight	ss715586096	Gm03_41732140_T_G	7.50893	2.85315	All Cofactor
3	42595334	09U	Na23	ss715586165	Gm03_42595334_T_C	24.0731	2.74107	All Cofactor
3	42996791	01U	SampleWeight	ss715586190	Gm03_42996791_G_T	20.8723	4.24662	All Cofactor
3	43522156	CR	SampleWeight	ss715586239	Gm03_43522156_C_T	16.2516	2.23437	All Cofactor
3	43802530	00U	S34	ss715586256	Gm03_43802530_A_G	5.75389	0.844989	All Cofactor
3	43838447	03U	SampleWeight	ss715586264	Gm03_43838447_C_T	16.1473	3.03793	All Cofactor
3	43992877	CR	Ca43	ss715586270	Gm03_43992877_A_C	11.1868	2.74162	All Cofactor
3	44422471	09U	SampleWeight	ss715586295	Gm03_44422471_A_G	14.9985	1.22126	All Cofactor
3	44527973	99S	Se82	ss715586308	Gm03_44527973_C_T	8.1401	0.360948	All Cofactor
3	44665121	99S	As75	ss715586319	Gm03_44665121_T_C	4.29432	3.0847	All Cofactor
3	44693761	03U	Mg25	ss715586323	Gm03_44693761_T_C	9.01882	1.94419	All Cofactor
3	44927529	02U	Cd111	ss715586357	Gm03_44927529_A_C	13.4043	2.07331	All Cofactor
3	45214457	00U	SampleWeight	ss715586396	Gm03_45214457_A_C	18.47	3.0685	All Cofactor
3	45234427	03U	Zn66	ss715586400	Gm03_45234427_A_C	11.9682	4.19751	All Cofactor
3	45338714	03U	Fe57	ss715586414	Gm03_45338714_C_T	8.29837	3.22955	All Cofactor	NAS3; Glyma03g39050; Overlaps IDC
3	45932590	06U	Zn66	ss715586453	Gm03_45932590_G_A	5.36537	5.36537	All Cofactor
3	46451007	00U	Fe57	ss715586534	Gm03_46451007_A_G	12.8731	4.42278	All Cofactor
3	46454397	00U	Fe57	ss715586535	Gm03_46454397_T_C	14.8818	5.52766	All Cofactor
3	46456679	04S	K39	ss715586536	Gm03_46456679_A_G	5.53807	4.31756	All Cofactor
3	47152661	06U	Mg25	ss715586609	Gm03_47152661_A_G	8.04758	2.77731	All Cofactor
3	47254903	00U	Zn66	ss715586626	Gm03_47254903_A_C	4.06805	0.171279	All Cofactor
4	430494	04S	Mg25	ss715588304	Gm04_430494_C_T	4.86951	2.15298	All Cofactor
4	950777	06U	Ca43	ss715589684	Gm04_950777_T_C	4.37489	1.74851	All Cofactor
4	2087755	CR	Co59	ss715587361	Gm04_2087755_T_C	19.7366	2.65227	All Cofactor
4	2227385	00U	Zn66	ss715587407	Gm04_2227385_A_G	12.073	4.32391	All Cofactor
4	2632511	07U	SampleWeight	ss715587517	Gm04_2632511_T_G	18.9797	3.60781	All Cofactor
4	3077939	06U	K39	ss715587644	Gm04_3077939_A_G	6.09	1.50531	All Cofactor
4	3361044	00U	Mg25	ss715587736	Gm04_3361044_G_A	21.1008	1.53883	All Cofactor
4	3534961	06U	SampleWeight	ss715587789	Gm04_3534961_A_G	15.6701	2.9117	All Cofactor
4	3793488	04S	SampleWeight	ss715587882	Gm04_3793488_C_T	33.7111	6.78769	All Cofactor
4	3793488	06U	SampleWeight	ss715587882	Gm04_3793488_C_T	4.34655	1.31639	All Cofactor
4	4074736	02U	Co59	ss715588031	Gm04_4074736_A_G	24.6054	2.4568	All Cofactor
4	4417165	09U	Rb85	ss715588461	Gm04_4417165_A_G	32.2586	2.04999	All Cofactor
4	4733662	00U	Fe57	ss715588860	Gm04_4733662_T_G	9.62973	0.932497	All Cofactor
4	5279327	08U	Cd111	ss715589064	Gm04_5279327_C_T	11.8666	4.96384	All Cofactor
4	5492213	CR	SampleWeight	ss715589073	Gm04_5492213_G_A	10.5636	3.03775	All Cofactor
4	6078526	00U	Na23	ss715589123	Gm04_6078526_T_C	4.60683	4.60683	All Cofactor
4	6254494	00U	P31	ss715589139	Gm04_6254494_T_C	7.88204	1.5158	All Cofactor
4	6983329	08U	Fe57	ss715589213	Gm04_6983329_T_G	6.93603	0.2317	All Cofactor
4	7918385	08U	SampleWeight	ss715589334	Gm04_7918385_A_G	9.6573	2.90474	All Cofactor
4	7930408	00U	Mo98	ss715589335	Gm04_7930408_A_G	4.05591	1.49256	All Cofactor
4	8152995	06S	Se82	ss715589368	Gm04_8152995_A_G	26.3662	1.57781	All Cofactor
4	8189892	07U	Cd111	ss715589376	Gm04_8189892_C_T	12.537	5.87283	All Cofactor
4	8214043	99S	Mn55	ss715589382	Gm04_8214043_G_A	22.9028	2.2836	All Cofactor
4	8393086	09U	Mo98	ss715589422	Gm04_8393086_T_C	35.1675	4.4127	All Cofactor
4	8444616	04U	Sr88	ss715589430	Gm04_8444616_A_G	3.58504	1.08874	All Cofactor
4	8448819	06S	Ni60	ss715589432	Gm04_8448819_G_A	6.46815	2.93343	All Cofactor
4	8523287	99S	Ca43	ss715589455	Gm04_8523287_T_C	6.06266	0.307955	All Cofactor
4	8577098	CR	Zn66	ss715589471	Gm04_8577098_T_C	11.3598	1.66675	All Cofactor
4	8622985	00U	Co59	ss715589483	Gm04_8622985_C_A	5.96422	3.53287	All Cofactor
4	8828954	05U	Co59	ss715589535	Gm04_8828954_G_A	11.3465	5.16298	All Cofactor
4	9083016	03U	Co59	ss715589594	Gm04_9083016_A_G	3.6266	2.04284	All Cofactor
4	9176503	03U	B11	ss715589616	Gm04_9176503_A_G	6.14083	4.67901	All Cofactor
4	9600878	08U	Ca43	ss715589702	Gm04_9600878_C_A	13.6563	1.89887	All Cofactor
4	9693858	09U	S34	ss715589715	Gm04_9693858_T_C	12.6645	1.14786	All Cofactor
4	9772018	08U	Rb85	ss715589735	Gm04_9772018_T_C	8.13111	3.29739	All Cofactor
4	9995165	99S	Co59	ss715589743	Gm04_9995165_G_A	7.51018	2.80994	All Cofactor
4	12410533	CR	Mo98	ss715587101	Gm04_12410533_A_G	7.09334	1.84202	All Cofactor
4	13022455	04S	Al27	ss715587114	Gm04_13022455_C_T	7.2923	0.875374	All Cofactor
4	14257302	02U	S34	ss715587150	Gm04_14257302_T_G	7.13738	1.00832	All Cofactor
4	14290716	CR	Ni60	ss715587151	Gm04_14290716_C_T	4.16854	2.48698	All Cofactor
4	14510458	09U	Co59	ss715587158	Gm04_14510458_T_C	16.704	0.760222	All Cofactor
4	14778567	01U	Sr88	ss715587168	Gm04_14778567_A_C	7.61997	4.19448	All Cofactor
4	19442133	04S	SampleWeight	ss715587316	Gm04_19442133_C_T	7.79747	0.680337	All Cofactor
4	26886535	00U	Ni60	ss715587534	Gm04_26886535_T_C	18.2469	2.23687	All Cofactor
4	28481584	04S	SampleWeight	ss715587578	Gm04_28481584_T_C	36.2989	2.8669	All Cofactor
4	28481584	99S	Ni60	ss715587578	Gm04_28481584_T_C	7.80841	2.9561	All Cofactor
4	29672471	00U	Cu65	ss715587611	Gm04_29672471_A_G	4.8255	3.29492	All Cofactor
4	36908862	09U	S34	ss715587848	Gm04_36908862_C_T	37.11	3.42808	All Cofactor
4	37710064	08U	P31	ss715587876	Gm04_37710064_T_C	25.092	1.90975	All Cofactor
4	38865232	06U	SampleWeight	ss715587915	Gm04_38865232_T_G	9.76683	1.9439	All Cofactor
4	39707017	00U	Sr88	ss715587941	Gm04_39707017_C_T	19.3502	3.04605	All Cofactor
4	40331816	09U	Co59	ss715587963	Gm04_40331816_A_G	4.66254	0.133096	All Cofactor
4	40491114	09U	S34	ss715587987	Gm04_40491114_G_A	6.78537	0.0929932	All Cofactor
4	40598257	09U	SampleWeight	ss715587999	Gm04_40598257_C_T	34.2863	6.04105	All Cofactor
4	40973259	09U	Cu65	ss715588050	Gm04_40973259_C_T	5.23436	0.852794	All Cofactor
4	41528634	03U	Cd111	ss715588095	Gm04_41528634_C_A	3.43294	3.67868	All Cofactor
4	41586276	03U	P31	ss715588109	Gm04_41586276_G_A	3.96011	1.61242	All Cofactor
4	42040810	00U	Mo98	ss715588170	Gm04_42040810_G_A	9.50166	4.86089	All Cofactor
4	42056463	04S	B11	ss715588172	Gm04_42056463_A_G	5.9901	3.15162	All Cofactor
4	42153936	02U	Rb85	ss715588185	Gm04_42153936_T_C	3.83756	1.74949	All Cofactor
4	42156203	06U	Se82	ss715588186	Gm04_42156203_A_G	3.81768	0.0979164	All Cofactor
4	42215069	01U	Mn55	ss715588201	Gm04_42215069_T_C	4.62985	1.01034	All Cofactor
4	42844451	04S	Al27	ss715588258	Gm04_42844451_T_C	5.16012	1.2971	All Cofactor
4	42858207	99S	Cd111	ss715588262	Gm04_42858207_G_A	5.32104	0.707019	All Cofactor
4	42869586	09U	Cd111	ss715588267	Gm04_42869586_A_G	7.13935	2.06624	All Cofactor
4	42935780	04S	Sr88	ss715588272	Gm04_42935780_C_A	6.85948	2.14362	All Cofactor
4	43062295	08U	Co59	ss715588308	Gm04_43062295_C_T	13.484	0.650736	All Cofactor
4	43097220	08U	P31	ss715588316	Gm04_43097220_T_C	3.7763	0.084614	All Cofactor
4	43658727	09U	Rb85	ss715588377	Gm04_43658727_A_G	35.0477	4.10987	All Cofactor
4	43910571	05U	Fe57	ss715588416	Gm04_43910571_T_C	3.56238	0.373019	All Cofactor
4	44242945	01U	Na23	ss715588479	Gm04_44242945_A_C	5.26428	5.26428	All Cofactor
4	45146452	02U	Ni60	ss715588581	Gm04_45146452_T_G	3.03827	0.874479	All Cofactor
4	45857325	03U	Cd111	ss715588661	Gm04_45857325_T_C	8.2986	2.54547	All Cofactor
4	46119059	04S	Ca43	ss715588685	Gm04_46119059_T_C	5.50618	4.44687	All Cofactor
4	46378399	09U	Na23	ss715588714	Gm04_46378399_G_T	13.0253	0.779369	All Cofactor
4	46782189	00U	Sr88	ss715588784	Gm04_46782189_T_C	17.2995	5.47087	All Cofactor
4	47099634	07U	Mo98	ss715588831	Gm04_47099634_G_T	4.12781	4.88139	All Cofactor
4	47412879	09U	Co59	ss715588873	Gm04_47412879_A_G	10.9056	0.0759626	All Cofactor
4	47414790	00U	Fe57	ss715588874	Gm04_47414790_G_A	20.1952	0.716622	All Cofactor
4	47440080	02U	P31	ss715588877	Gm04_47440080_G_T	13.5203	3.287	All Cofactor
4	47675549	02U	Sr88	ss715588894	Gm04_47675549_C_A	12.1038	2.40133	All Cofactor
4	47968323	00U	Ca43	ss715588916	Gm04_47968323_A_G	16.0115	2.75174	All Cofactor
4	48149373	06S	As75	ss715588941	Gm04_48149373_G_A	6.71931	0.331643	All Cofactor
4	48195792	04S	Zn66	ss715588948	Gm04_48195792_T_C	6.52423	4.35565	All Cofactor
4	48244118	00U	Se82	ss715588954	Gm04_48244118_G_A	3.83411	0.136354	All Cofactor
4	48378744	02U	Al27	ss715588969	Gm04_48378744_G_A	3.45261	3.57252	All Cofactor
4	48819142	04S	Zn66	ss715589008	Gm04_48819142_A_C	5.15205	1.78068	All Cofactor
4	48819142	09U	Rb85	ss715589008	Gm04_48819142_A_C	25.6438	1.40194	All Cofactor
4	48853932	04U	Ni60	ss715589014	Gm04_48853932_G_T	5.94377	5.68657	All Cofactor
4	48855766	03U	SampleWeight	ss715589015	Gm04_48855766_A_G	19.5593	2.06704	All Cofactor
5	141308	03U	Sr88	ss715589918	Gm05_141308_C_T	9.4021	4.83351	All Cofactor
5	402899	00U	B11	ss715591921	Gm05_402899_G_A	7.54853	2.68094	All Cofactor
5	429856	05U	Fe57	ss715592268	Gm05_429856_A_G	29.7308	0.60358	All Cofactor
5	1209782	CR	P31	ss715589840	Gm05_1209782_A_G	11.4945	4.70778	All Cofactor
5	1330541	06U	Mn55	ss715589892	Gm05_1330541_C_A	9.39632	4.55663	All Cofactor
5	1332324	06S	Zn66	ss715589893	Gm05_1332324_A_C	14.0544	4.16474	All Cofactor
5	1356333	03U	Fe57	ss715589905	Gm05_1356333_C_T	7.38469	3.31267	All Cofactor
5	1356333	04S	Sr88	ss715589905	Gm05_1356333_C_T	6.81722	1.94524	All Cofactor
5	2046750	06U	Sr88	ss715590135	Gm05_2046750_A_G	7.89194	2.11174	All Cofactor
5	2352061	04S	Sr88	ss715590198	Gm05_2352061_C_T	4.06719	1.3546	All Cofactor
5	2558192	05U	Na23	ss715590253	Gm05_2558192_C_T	4.61879	4.61879	All Cofactor
5	2630283	99S	Rb85	ss715590277	Gm05_2630283_A_G	4.55542	2.64938	All Cofactor
5	3001466	00U	Cd111	ss715590473	Gm05_3001466_A_G	9.28817	0.927886	All Cofactor
5	3002041	00U	Mg25	ss715590474	Gm05_3002041_T_C	41.0246	4.72418	All Cofactor
5	3040337	00U	Mg25	ss715590518	Gm05_3040337_T_C	3.99713	0.142251	All Cofactor
5	3441343	08U	Sr88	ss715591039	Gm05_3441343_C_T	4.17596	0.622468	All Cofactor
5	3830447	08U	Co59	ss715591626	Gm05_3830447_T_C	10.8341	0.862676	All Cofactor
5	4043899	05U	Cd111	ss715591953	Gm05_4043899_C_T	4.05722	2.80845	All Cofactor
5	4079565	08U	B11	ss715592020	Gm05_4079565_C_T	4.20281	4.18105	All Cofactor
5	8074553	00U	Fe57	ss715592503	Gm05_8074553_T_C	4.86132	0.191074	All Cofactor	stabilizer of iron transporter (AGO10 PNH ZLL; Glyma05g08170) right on top and closer than IDC
5	8170257	06S	Fe57	ss715592510	Gm05_8170257_C_T	7.05936	2.90779	All Cofactor	stabilizer of iron transporter (AGO10 PNH ZLL; Glyma05g08170) right on top and closer than IDC
5	8622309	00U	K39	ss715592548	Gm05_8622309_A_C	8.23912	4.05679	All Cofactor
5	27365188	01U	B11	ss715590327	Gm05_27365188_A_G	5.35835	5.35835	All Cofactor
5	27384800	07U	K39	ss715590329	Gm05_27384800_C_T	5.09616	3.91026	All Cofactor
5	27384800	07U	P31	ss715590329	Gm05_27384800_C_T	5.35634	3.74709	All Cofactor
5	28211887	CR	K39	ss715590377	Gm05_28211887_A_G	3.65871	0.17715	All Cofactor
5	28371267	08U	Ca43	ss715590386	Gm05_28371267_C_T	3.50559	0.639815	All Cofactor
5	30013264	04S	Fe57	ss715590472	Gm05_30013264_G_A	6.3245	0.504109	All Cofactor
5	30702753	04S	Fe57	ss715590552	Gm05_30702753_T_C	9.08323	4.22383	All Cofactor
5	30953466	03U	Mn55	ss715590577	Gm05_30953466_G_T	5.36759	3.50486	All Cofactor
5	31055328	02U	Sr88	ss715590601	Gm05_31055328_C_T	3.68202	0.0835096	All Cofactor
5	31121200	CR	Co59	ss715590614	Gm05_31121200_A_G	3.61545	0.741862	All Cofactor
5	31283376	04S	Al27	ss715590637	Gm05_31283376_C_A	11.9475	2.58167	All Cofactor
5	31415659	07U	SampleWeight	ss715590674	Gm05_31415659_G_A	5.23791	0.63784	All Cofactor
5	31454134	04S	Mg25	ss715590681	Gm05_31454134_T_C	21.2144	3.00328	All Cofactor
5	32097530	05U	S34	ss715590753	Gm05_32097530_A_C	8.11324	0.0286322	All Cofactor
5	32730716	00U	SampleWeight	ss715590808	Gm05_32730716_A_G	3.84269	0.198576	All Cofactor
5	32961331	CR	Ni60	ss715590839	Gm05_32961331_G_T	11.4206	4.62955	All Cofactor
5	32961331	CR	Sr88	ss715590839	Gm05_32961331_G_T	33.2405	5.12943	All Cofactor
5	33050904	06S	B11	ss715590850	Gm05_33050904_A_G	3.44612	2.38347	All Cofactor
5	33055498	08U	Co59	ss715590851	Gm05_33055498_T_C	10.7715	1.70056	All Cofactor
5	33130272	05U	Al27	ss715590862	Gm05_33130272_A_G	3.42726	0.436228	All Cofactor
5	33268964	05U	S34	ss715590874	Gm05_33268964_T_G	4.17267	0.163855	All Cofactor
5	33602228	09U	Ca43	ss715590914	Gm05_33602228_A_G	36.2358	1.69538	All Cofactor
5	33603547	09U	Mo98	ss715590916	Gm05_33603547_T_C	13.9171	3.01127	All Cofactor
5	33616708	05U	Se82	ss715590918	Gm05_33616708_T_C	26.2785	2.82192	All Cofactor
5	33657454	05U	Cd111	ss715590926	Gm05_33657454_T_C	12.4871	3.28821	All Cofactor
5	33737561	CR	Ca43	ss715590942	Gm05_33737561_T_C	8.03823	1.57155	All Cofactor
5	34382211	06S	As75	ss715591036	Gm05_34382211_A_G	6.91466	0.318677	All Cofactor
5	34536503	04S	SampleWeight	ss715591061	Gm05_34536503_T_C	20.8156	0.708001	All Cofactor
5	34710049	09U	Co59	ss715591084	Gm05_34710049_T_C	12.1615	4.04977	All Cofactor
5	35348775	07U	SampleWeight	ss715591178	Gm05_35348775_C_A	8.93488	1.57015	All Cofactor
5	35541866	01U	Fe57	ss715591208	Gm05_35541866_C_A	8.59914	1.36724	All Cofactor
5	35907116	02U	Se82	ss715591277	Gm05_35907116_A_G	4.14132	3.1049	All Cofactor
5	36387115	00U	Cd111	ss715591326	Gm05_36387115_A_C	4.83905	0.139978	All Cofactor
5	36465301	08U	Ca43	ss715591342	Gm05_36465301_T_C	37.8122	4.10417	All Cofactor
5	36543510	99S	Ca43	ss715591353	Gm05_36543510_A_C	3.34195	1.01804	All Cofactor
5	36749252	05U	Fe57	ss715591385	Gm05_36749252_T_C	6.97565	1.15836	All Cofactor
5	37002146	99S	Ca43	ss715591410	Gm05_37002146_G_A	6.3309	1.14981	All Cofactor
5	37124724	03U	Cd111	ss715591438	Gm05_37124724_G_A	3.92723	2.89624	All Cofactor
5	37519779	03U	SampleWeight	ss715591512	Gm05_37519779_A_G	20.5875	1.2734	All Cofactor
5	37519779	04S	SampleWeight	ss715591512	Gm05_37519779_A_G	4.73502	0.746157	All Cofactor
5	37717687	05U	S34	ss715591545	Gm05_37717687_G_T	22.4404	1.54059	All Cofactor
5	38457343	99S	SampleWeight	ss715591636	Gm05_38457343_G_T	13.8226	3.69913	All Cofactor
5	38863205	04S	S34	ss715591690	Gm05_38863205_A_C	6.05992	3.88874	All Cofactor
5	38907827	09U	Na23	ss715591696	Gm05_38907827_T_C	6.66795	0.619428	All Cofactor
5	39525913	01U	Mn55	ss715591814	Gm05_39525913_C_T	3.69098	0.520228	All Cofactor
5	39551519	99S	Cu65	ss715591820	Gm05_39551519_A_C	15.7666	4.87106	All Cofactor
5	39716423	CR	S34	ss715591848	Gm05_39716423_C_T	12.5877	3.17733	All Cofactor
5	40019013	05U	Fe57	ss715591887	Gm05_40019013_T_C	9.51134	0.784035	All Cofactor
5	40032727	00U	Co59	ss715591891	Gm05_40032727_T_G	5.78323	2.0632	All Cofactor
5	40191265	05U	SampleWeight	ss715591906	Gm05_40191265_A_C	8.22409	0.0294732	All Cofactor
5	40336947	99S	Ca43	ss715591929	Gm05_40336947_T_C	18.9299	3.77259	All Cofactor
5	40427312	09U	Cu65	ss715591949	Gm05_40427312_T_C	5.47538	0.391002	All Cofactor
5	40632506	09U	Na23	ss715591990	Gm05_40632506_G_T	10.4269	1.1329	All Cofactor
5	40981221	CR	Cd111	ss715592063	Gm05_40981221_T_G	11.8256	3.62613	All Cofactor
5	41183326	CR	B11	ss715592101	Gm05_41183326_A_G	6.21405	3.21676	All Cofactor
5	41315343	06S	Mg25	ss715592149	Gm05_41315343_A_C	4.81668	4.81668	All Cofactor
5	41315343	09U	Mo98	ss715592149	Gm05_41315343_A_C	4.58031	0.410123	All Cofactor
6	82895	05U	Fe57	ss715595595	Gm06_82895_C_T	38.1788	2.92115	All Cofactor
6	778138	04S	Sr88	ss715595548	Gm06_778138_T_C	5.16513	0.544634	All Cofactor
6	834148	03U	Fe57	ss715595599	Gm06_834148_G_T	6.23147	0.623304	All Cofactor
6	1197535	08U	Mg25	ss715592853	Gm06_1197535_A_C	11.3798	1.04748	All Cofactor
6	1373536	CR	Mn55	ss715593109	Gm06_1373536_T_C	8.50601	2.27155	All Cofactor
6	1448646	03U	Sr88	ss715593248	Gm06_1448646_T_C	9.1008	3.66696	All Cofactor
6	1655912	00U	S34	ss715593595	Gm06_1655912_T_G	4.19839	1.88997	All Cofactor
6	2111091	02U	Al27	ss715593881	Gm06_2111091_A_G	4.11608	3.93874	All Cofactor
6	3365330	00U	Sr88	ss715594190	Gm06_3365330_T_G	9.25396	1.2444	All Cofactor
6	3634384	99S	Se82	ss715594279	Gm06_3634384_C_A	4.08794	0.355337	All Cofactor
6	4391481	99S	Mo98	ss715594481	Gm06_4391481_A_G	5.64365	5.64365	All Cofactor
6	5297183	06S	As75	ss715595323	Gm06_5297183_G_A	4.94349	1.24085	All Cofactor
6	6980030	03U	P31	ss715595474	Gm06_6980030_C_T	11.0823	5.6744	All Cofactor
6	7523395	08U	Sr88	ss715595519	Gm06_7523395_G_A	7.27771	2.53359	All Cofactor
6	8216151	CR	Mn55	ss715595589	Gm06_8216151_C_T	15.7346	5.25079	All Cofactor
6	10231292	01U	Co59	ss715592683	Gm06_10231292_G_A	8.80478	2.59949	All Cofactor
6	10263943	03U	SampleWeight	ss715592690	Gm06_10263943_A_C	31.9303	2.91577	All Cofactor
6	10835420	03U	K39	ss715592723	Gm06_10835420_G_A	5.62384	2.87546	All Cofactor
6	11635541	06S	Rb85	ss715592811	Gm06_11635541_T_G	15.5027	5.20807	All Cofactor
6	11786346	00U	P31	ss715592820	Gm06_11786346_G_T	20.8321	4.21255	All Cofactor
6	11824346	09U	Fe57	ss715592825	Gm06_11824346_T_G	21.0355	0.37194	All Cofactor
6	11827371	05U	Ca43	ss715592826	Gm06_11827371_G_T	4.46461	0.661943	All Cofactor
6	12263022	06U	Ca43	ss715592879	Gm06_12263022_A_G	9.56753	1.47708	All Cofactor
6	12357292	05U	SampleWeight	ss715592900	Gm06_12357292_C_T	6.24095	0.257135	All Cofactor
6	12525768	09U	Ca43	ss715592927	Gm06_12525768_T_C	18.3274	0.489932	All Cofactor
6	13008773	CR	Ni60	ss715592984	Gm06_13008773_A_G	5.49013	3.77227	All Cofactor
6	13304865	08U	P31	ss715593020	Gm06_13304865_C_T	17.2216	0.367961	All Cofactor
6	13338087	06U	Ca43	ss715593028	Gm06_13338087_T_C	6.6195	2.90988	All Cofactor
6	13519519	05U	SampleWeight	ss715593068	Gm06_13519519_T_C	14.4398	0.355129	All Cofactor
6	13539126	06S	Rb85	ss715593073	Gm06_13539126_C_T	5.02211	0.673469	All Cofactor
6	13861706	04U	S34	ss715593129	Gm06_13861706_G_T	6.47683	2.22292	All Cofactor
6	14084051	05U	Fe57	ss715593163	Gm06_14084051_G_A	29.9748	4.03832	All Cofactor
6	14110055	00U	Mg25	ss715593169	Gm06_14110055_G_A	11.9565	0.377654	All Cofactor
6	15179985	02U	Mo98	ss715593335	Gm06_15179985_G_A	4.70206	1.24475	All Cofactor
6	15189169	05U	S34	ss715593338	Gm06_15189169_G_T	15.3982	0.333392	All Cofactor
6	15189169	09U	Ca43	ss715593338	Gm06_15189169_G_T	9.56506	0.224681	All Cofactor
6	15200984	06U	Fe57	ss715593339	Gm06_15200984_G_A	4.88564	4.18007	All Cofactor
6	15200984	07U	Se82	ss715593339	Gm06_15200984_G_A	5.23254	1.44183	All Cofactor
6	15377154	03U	Mo98	ss715593356	Gm06_15377154_C_A	3.40832	1.48129	All Cofactor
6	15792863	01U	Fe57	ss715593417	Gm06_15792863_G_A	5.84462	0.918921	All Cofactor
6	16108280	06S	Fe57	ss715593479	Gm06_16108280_A_G	13.448	4.46507	All Cofactor
6	16136599	07U	Mg25	ss715593495	Gm06_16136599_A_C	13.8273	2.14442	All Cofactor
6	16197443	03U	Cd111	ss715593500	Gm06_16197443_A_G	20.4075	4.12169	All Cofactor
6	16315206	05U	Mn55	ss715593510	Gm06_16315206_A_G	17.682	7.09919	All Cofactor
6	16439258	00U	S34	ss715593533	Gm06_16439258_A_G	11.7772	0.291726	All Cofactor
6	16460920	00U	S34	ss715593553	Gm06_16460920_A_G	16.5269	2.19403	All Cofactor
6	16795172	99S	SampleWeight	ss715593653	Gm06_16795172_A_G	14.1605	0.531821	All Cofactor
6	17417552	02U	Zn66	ss715593758	Gm06_17417552_A_C	5.89768	0.191583	All Cofactor
6	18287848	09U	Na23	ss715593792	Gm06_18287848_A_G	38.168	4.03435	All Cofactor
6	18447419	00U	P31	ss715593797	Gm06_18447419_G_A	10.5288	0.29335	All Cofactor
6	19369748	05U	Cu65	ss715593824	Gm06_19369748_T_C	4.00044	3.25828	All Cofactor
6	19815389	06U	Cd111	ss715593836	Gm06_19815389_A_G	17.0546	4.36081	All Cofactor
6	22176852	06U	K39	ss715593911	Gm06_22176852_T_C	18.9159	4.30631	All Cofactor
6	24443104	99S	Mn55	ss715593969	Gm06_24443104_T_C	3.46845	0.456816	All Cofactor
6	26933523	04S	Se82	ss715594028	Gm06_26933523_C_T	4.72916	1.66135	All Cofactor
6	28816949	02U	Sr88	ss715594079	Gm06_28816949_A_G	10.4698	0.484179	All Cofactor
6	30106667	03U	K39	ss715594112	Gm06_30106667_G_T	6.05428	3.55482	All Cofactor
6	33846769	00U	Mn55	ss715594201	Gm06_33846769_A_G	8.05841	2.80336	All Cofactor
6	36879833	09U	Rb85	ss715594291	Gm06_36879833_C_T	6.92729	0.413862	All Cofactor
6	37655441	09U	Fe57	ss715594309	Gm06_37655441_A_G	21.3325	0.636238	All Cofactor
6	41677262	09U	SampleWeight	ss715594417	Gm06_41677262_C_T	5.31753	0.0361925	All Cofactor
6	42707931	06U	S34	ss715594440	Gm06_42707931_T_G	4.21627	1.48721	All Cofactor
6	42907701	00U	Sr88	ss715594446	Gm06_42907701_T_C	8.7725	0.087591	All Cofactor
6	44150819	06U	Mo98	ss715594487	Gm06_44150819_G_T	4.35634	2.48345	All Cofactor
6	45538477	00U	Zn66	ss715594525	Gm06_45538477_G_T	19.978	2.63534	All Cofactor
6	45768166	03U	Sr88	ss715594534	Gm06_45768166_A_G	9.40443	2.45942	All Cofactor
6	46651852	02U	Ni60	ss715594647	Gm06_46651852_C_A	21.3347	4.56713	All Cofactor
6	46768184	04S	SampleWeight	ss715594671	Gm06_46768184_G_T	17.9124	0.89843	All Cofactor
6	46790708	06U	Ni60	ss715594678	Gm06_46790708_G_A	10.8109	1.83041	All Cofactor
6	46912942	04U	P31	ss715594707	Gm06_46912942_C_T	3.73647	3.73647	All Cofactor
6	47102669	04U	S34	ss715594740	Gm06_47102669_T_C	13.9157	4.60168	All Cofactor
6	47209861	08U	Cd111	ss715594754	Gm06_47209861_A_G	6.48813	1.6077	All Cofactor
6	47247115	04S	Mg25	ss715594776	Gm06_47247115_G_T	13.4526	0.418766	All Cofactor
6	47338142	09U	Mo98	ss715594793	Gm06_47338142_T_G	38.9838	3.56771	All Cofactor
6	47366118	06S	Fe57	ss715594808	Gm06_47366118_C_T	5.83057	1.17376	All Cofactor
6	47415639	CR	K39	ss715594816	Gm06_47415639_T_C	5.40339	0.714055	All Cofactor
6	47468610	06U	Al27	ss715594829	Gm06_47468610_T_C	4.44431	4.44431	All Cofactor
6	47742955	06S	Sr88	ss715594876	Gm06_47742955_G_A	10.5811	4.00989	All Cofactor
6	47747072	06U	Fe57	ss715594877	Gm06_47747072_C_T	7.89755	0.805398	All Cofactor
6	47762401	99S	Se82	ss715594880	Gm06_47762401_T_C	7.0888	1.08534	All Cofactor
6	47829363	CR	Zn66	ss715594891	Gm06_47829363_A_C	8.66533	0.701091	All Cofactor
6	47844958	09U	Mo98	ss715594898	Gm06_47844958_G_T	19.6374	0.428039	All Cofactor
6	48098064	01U	Mn55	ss715594923	Gm06_48098064_A_C	10.5055	4.8839	All Cofactor
6	48478050	09U	Rb85	ss715594980	Gm06_48478050_G_T	13.7692	0.734763	All Cofactor
6	48623853	06S	Rb85	ss715595011	Gm06_48623853_T_C	14.1538	1.29419	All Cofactor
6	48713119	00U	Co59	ss715595025	Gm06_48713119_C_T	5.04729	2.6495	All Cofactor
6	48829470	05U	Fe57	ss715595039	Gm06_48829470_C_T	13.4657	0.498712	All Cofactor
6	49339048	05U	Cd111	ss715595128	Gm06_49339048_G_A	4.78191	0.963346	All Cofactor
6	49403891	09U	Fe57	ss715595135	Gm06_49403891_G_A	47.6677	1.98237	All Cofactor
6	49571257	CR	Fe57	ss715595157	Gm06_49571257_C_T	6.45136	5.47082	All Cofactor
6	49836079	00U	B11	ss715595186	Gm06_49836079_C_T	11.4729	5.24	All Cofactor
6	49907396	05U	Fe57	ss715595205	Gm06_49907396_G_A	9.85276	0.119366	All Cofactor
6	50390809	99S	Cd111	ss715595279	Gm06_50390809_C_T	6.95668	0.596538	All Cofactor
7	376878	02U	SampleWeight	ss715597625	Gm07_376878_T_C	26.4339	2.3702	All Cofactor
7	376878	04S	Mg25	ss715597625	Gm07_376878_T_C	18.0375	1.76149	All Cofactor
7	428617	99S	Mn55	ss715598133	Gm07_428617_C_T	3.88876	0.79918	All Cofactor
7	534993	00U	S34	ss715598328	Gm07_534993_T_C	8.42431	0.81212	All Cofactor
7	562809	03U	SampleWeight	ss715598384	Gm07_562809_G_A	8.5564	0.880091	All Cofactor
7	808215	09U	Fe57	ss715598752	Gm07_808215_G_A	18.9714	0.245285	All Cofactor
7	1182465	06S	B11	ss715595905	Gm07_1182465_T_C	7.50588	1.95049	All Cofactor
7	1598052	06U	S34	ss715596499	Gm07_1598052_G_A	10.6775	3.65504	All Cofactor
7	2341725	99S	B11	ss715596844	Gm07_2341725_A_G	4.6711	4.6711	All Cofactor
7	2592619	03U	Mo98	ss715596919	Gm07_2592619_A_G	15.6237	3.83262	All Cofactor
7	2648133	00U	Mo98	ss715596939	Gm07_2648133_A_G	6.77335	2.67547	All Cofactor
7	3947131	06S	P31	ss715597882	Gm07_3947131_A_G	35.0952	1.03659	All Cofactor
7	4008483	06U	Cd111	ss715597942	Gm07_4008483_C_T	10.8641	1.40317	All Cofactor
7	4519807	08U	Mo98	ss715598250	Gm07_4519807_A_G	4.28376	4.28376	All Cofactor
7	4573589	06S	SampleWeight	ss715598257	Gm07_4573589_C_T	4.36655	3.44178	All Cofactor
7	4868181	04S	Na23	ss715598269	Gm07_4868181_A_G	4.78485	3.52286	All Cofactor
7	5014895	02U	S34	ss715598285	Gm07_5014895_T_G	10.5339	0.665763	All Cofactor
7	5152231	08U	P31	ss715598301	Gm07_5152231_A_G	17.7899	1.0566	All Cofactor
7	5480577	06U	Ni60	ss715598349	Gm07_5480577_T_C	22.4643	6.23824	All Cofactor
7	5490895	06S	As75	ss715598353	Gm07_5490895_G_T	9.32866	1.11161	All Cofactor
7	5609012	CR	Zn66	ss715598378	Gm07_5609012_A_G	19.8176	1.23094	All Cofactor
7	5627172	04S	S34	ss715598383	Gm07_5627172_T_C	4.98234	4.18949	All Cofactor
7	5627172	09U	Cu65	ss715598383	Gm07_5627172_T_C	19.1117	3.94344	All Cofactor
7	5900018	06U	Fe57	ss715598413	Gm07_5900018_A_G	12.7014	2.21687	All Cofactor
7	6167088	00U	P31	ss715598451	Gm07_6167088_G_T	10.811	1.02354	All Cofactor
7	6352113	00U	Zn66	ss715598478	Gm07_6352113_T_G	42.6615	4.42852	All Cofactor
7	6352113	06U	Cu65	ss715598478	Gm07_6352113_T_G	9.5186	3.23536	All Cofactor
7	6390470	09U	Co59	ss715598482	Gm07_6390470_T_C	11.4495	1.75155	All Cofactor
7	6836248	07U	Rb85	ss715598540	Gm07_6836248_T_G	5.07392	1.77419	All Cofactor
7	6859582	03U	Cd111	ss715598542	Gm07_6859582_A_G	8.66044	1.3204	All Cofactor
7	6903233	99S	Ni60	ss715598551	Gm07_6903233_C_T	9.08377	2.38796	All Cofactor
7	7018112	99S	Co59	ss715598568	Gm07_7018112_G_T	10.2067	1.63311	All Cofactor
7	7427187	03U	Mg25	ss715598612	Gm07_7427187_C_T	10.4981	2.82325	All Cofactor
7	7438231	06U	SampleWeight	ss715598616	Gm07_7438231_T_C	16.111	5.16549	All Cofactor
7	7577610	01U	SampleWeight	ss715598640	Gm07_7577610_G_T	16.8611	2.72318	All Cofactor
7	7577610	99S	Rb85	ss715598640	Gm07_7577610_G_T	4.45456	1.03732	All Cofactor
7	7639477	00U	Zn66	ss715598655	Gm07_7639477_T_C	21.0292	2.0507	All Cofactor
7	7821144	02U	Sr88	ss715598704	Gm07_7821144_G_A	5.02666	0.570302	All Cofactor
7	7829489	CR	B11	ss715598707	Gm07_7829489_C_T	4.23605	2.30865	All Cofactor
7	8086329	00U	Mg25	ss715598754	Gm07_8086329_A_G	4.21138	0.225006	All Cofactor
7	8270118	06S	K39	ss715598793	Gm07_8270118_T_C	9.12403	0.590493	All Cofactor
7	8283067	05U	Fe57	ss715598795	Gm07_8283067_A_G	5.95382	0.175945	All Cofactor
7	8416944	01U	Rb85	ss715598825	Gm07_8416944_T_C	4.18638	4.04859	All Cofactor
7	8518123	06U	Mn55	ss715598845	Gm07_8518123_G_T	8.25436	3.28186	All Cofactor
7	8678118	CR	Al27	ss715598876	Gm07_8678118_C_T	18.4879	1.39274	All Cofactor
7	8923178	CR	Al27	ss715598938	Gm07_8923178_G_T	15.8833	0.781173	All Cofactor
7	8946897	CR	Mo98	ss715598944	Gm07_8946897_C_T	14.2127	2.7327	All Cofactor
7	9054034	04U	Sr88	ss715598966	Gm07_9054034_C_T	9.82249	1.54168	All Cofactor
7	9259125	CR	Mn55	ss715599011	Gm07_9259125_T_C	9.38445	3.38187	All Cofactor
7	9277466	09U	Na23	ss715599015	Gm07_9277466_C_T	23.3657	2.9156	All Cofactor
7	9430485	05U	Cd111	ss715599040	Gm07_9430485_T_C	6.34798	1.65957	All Cofactor
7	9515328	02U	K39	ss715599060	Gm07_9515328_G_T	6.29502	3.95647	All Cofactor
7	9615325	00U	S34	ss715599075	Gm07_9615325_G_A	7.50238	1.61536	All Cofactor
7	9824052	03U	Fe57	ss715599117	Gm07_9824052_T_G	8.48345	3.86277	All Cofactor
7	10039459	00U	Cd111	ss715595719	Gm07_10039459_C_T	29.6959	4.95992	All Cofactor
7	10137347	99S	As75	ss715595737	Gm07_10137347_A_G	6.869	2.87837	All Cofactor
7	10211098	03U	Al27	ss715595746	Gm07_10211098_C_T	7.26583	4.97711	All Cofactor
7	10451670	00U	Mg25	ss715595769	Gm07_10451670_C_T	22.5629	1.16039	All Cofactor
7	12500283	06U	Cu65	ss715595957	Gm07_12500283_T_C	4.6541	1.05198	All Cofactor
7	14699589	04S	P31	ss715596268	Gm07_14699589_C_T	4.27612	0.979404	All Cofactor
7	14750838	00U	SampleWeight	ss715596281	Gm07_14750838_G_A	8.3891	1.10698	All Cofactor
7	15082451	99S	Zn66	ss715596348	Gm07_15082451_T_C	12.6367	0.384959	All Cofactor
7	15148804	09U	Rb85	ss715596366	Gm07_15148804_C_A	14.3615	0.256952	All Cofactor
7	15148804	CR	Co59	ss715596366	Gm07_15148804_C_A	6.02736	1.33784	All Cofactor
7	15313802	06U	Mo98	ss715596395	Gm07_15313802_A_G	5.68596	2.7973	All Cofactor
7	15361031	06S	Zn66	ss715596404	Gm07_15361031_G_A	17.3514	5.16347	All Cofactor
7	15662403	01U	Ca43	ss715596454	Gm07_15662403_C_T	10.9534	2.19294	All Cofactor
7	15710855	02U	Co59	ss715596462	Gm07_15710855_C_T	7.71036	0.338341	All Cofactor
7	15883394	00U	Zn66	ss715596488	Gm07_15883394_T_C	23.4816	2.72772	All Cofactor
7	16158192	01U	Se82	ss715596533	Gm07_16158192_A_C	40.3964	2.43629	All Cofactor
7	22858113	CR	Mg25	ss715596832	Gm07_22858113_G_T	19.0326	4.92098	All Cofactor
7	27153882	02U	Co59	ss715596962	Gm07_27153882_G_A	11.4907	0.793327	All Cofactor
7	29691658	06U	Mo98	ss715597065	Gm07_29691658_T_C	7.39663	4.69574	All Cofactor
7	31789003	04S	Se82	ss715597147	Gm07_31789003_G_T	10.5746	2.72474	All Cofactor
7	31789003	06U	Cu65	ss715597147	Gm07_31789003_G_T	8.73481	6.31028	All Cofactor
7	33530522	08U	Co59	ss715597218	Gm07_33530522_C_T	4.79187	0.184152	All Cofactor
7	35402439	00U	SampleWeight	ss715597316	Gm07_35402439_G_A	7.95816	1.19475	All Cofactor
7	35402439	99S	Na23	ss715597316	Gm07_35402439_G_A	6.73455	2.69469	All Cofactor
7	35809061	06U	Cd111	ss715597345	Gm07_35809061_C_T	5.60386	0.63406	All Cofactor
7	35809061	09U	Rb85	ss715597345	Gm07_35809061_C_T	41.6778	1.45122	All Cofactor
7	35883307	06U	Cu65	ss715597352	Gm07_35883307_A_C	5.96659	0.473906	All Cofactor
7	35901005	06S	Se82	ss715597354	Gm07_35901005_G_A	25.4071	3.11471	All Cofactor
7	36582520	00U	Ca43	ss715597433	Gm07_36582520_T_C	16.7709	4.07719	All Cofactor
7	37272144	06U	Co59	ss715597558	Gm07_37272144_G_T	4.67455	4.67455	All Cofactor
7	37294226	09U	Ca43	ss715597564	Gm07_37294226_A_G	7.90154	1.16235	All Cofactor
7	37751796	06S	Sr88	ss715597637	Gm07_37751796_G_T	9.25629	2.0876	All Cofactor
7	37812356	06U	Fe57	ss715597649	Gm07_37812356_A_G	7.99964	1.40652	All Cofactor
7	37929707	04U	Fe57	ss715597669	Gm07_37929707_C_T	7.2494	1.84667	All Cofactor
7	37961679	05U	SampleWeight	ss715597674	Gm07_37961679_T_C	13.8787	2.00039	All Cofactor
7	38334707	03U	Co59	ss715597752	Gm07_38334707_G_A	11.7629	4.57535	All Cofactor
7	38360962	09U	Ca43	ss715597754	Gm07_38360962_C_A	16.6353	0.801287	All Cofactor
7	38631457	09U	Fe57	ss715597789	Gm07_38631457_T_C	12.5746	0.0223424	All Cofactor
7	38661960	06S	Ni60	ss715597793	Gm07_38661960_G_A	4.30137	0.259715	All Cofactor
7	38729788	00U	P31	ss715597805	Gm07_38729788_A_G	23.7363	3.68529	All Cofactor
7	40528989	09U	SampleWeight	ss715597969	Gm07_40528989_A_G	5.97608	0.255047	All Cofactor
7	40784182	CR	Mn55	ss715597981	Gm07_40784182_T_G	4.91778	0.0952496	All Cofactor
7	40956623	CR	Mo98	ss715597999	Gm07_40956623_T_C	12.0977	2.23652	All Cofactor
7	42275940	00U	Cd111	ss715598089	Gm07_42275940_A_C	11.2976	1.83925	All Cofactor
7	42643191	99S	SampleWeight	ss715598121	Gm07_42643191_A_G	12.2255	0.675079	All Cofactor
7	43243334	00U	Zn66	ss715598164	Gm07_43243334_C_T	3.45375	0.312735	All Cofactor
7	43506682	08U	Co59	ss715598178	Gm07_43506682_A_G	47.8606	3.1924	All Cofactor
7	43581535	05U	S34	ss715598182	Gm07_43581535_A_G	3.70323	0.441067	All Cofactor
7	43581535	CR	Mg25	ss715598182	Gm07_43581535_A_G	8.5462	1.35434	All Cofactor
7	43684362	03U	Zn66	ss715598191	Gm07_43684362_C_A	6.52464	1.56939	All Cofactor
7	43684362	CR	K39	ss715598191	Gm07_43684362_C_A	10.9499	1.56245	All Cofactor
8	1428072	CR	Mg25	ss715599544	Gm08_1428072_A_G	8.82592	0.499863	All Cofactor
8	1974182	06U	Cd111	ss715600344	Gm08_1974182_G_A	4.18463	3.6307	All Cofactor
8	2040440	00U	SampleWeight	ss715600520	Gm08_2040440_G_T	8.29095	0.418813	All Cofactor
8	2049705	07U	As75	ss715600532	Gm08_2049705_C_A	4.17107	4.17107	All Cofactor
8	2467367	04S	Sr88	ss715601165	Gm08_2467367_C_T	5.92316	5.02189	All Cofactor
8	2487785	03U	As75	ss715601175	Gm08_2487785_T_C	5.63326	4.99675	All Cofactor
8	2757570	02U	K39	ss715601277	Gm08_2757570_G_T	10.7509	2.08576	All Cofactor
8	2994849	00U	SampleWeight	ss715601350	Gm08_2994849_T_C	15.2656	3.57128	All Cofactor
8	3049284	02U	P31	ss715601372	Gm08_3049284_T_G	4.08783	1.36733	All Cofactor
8	3369110	00U	Mg25	ss715601478	Gm08_3369110_G_A	26.0763	0.0781241	All Cofactor
8	3780594	00U	Zn66	ss715601594	Gm08_3780594_A_G	13.0866	1.14753	All Cofactor
8	3780594	08U	Mg25	ss715601594	Gm08_3780594_A_G	6.24906	0.371846	All Cofactor
8	3820272	03U	Al27	ss715601603	Gm08_3820272_A_C	6.68465	3.73275	All Cofactor
8	6188267	03U	SampleWeight	ss715602631	Gm08_6188267_T_G	31.9315	0.614882	All Cofactor
8	7856393	09U	Mo98	ss715602717	Gm08_7856393_T_C	6.52274	0.955703	All Cofactor
8	7889780	00U	Ni60	ss715602724	Gm08_7889780_T_C	12.6206	3.78985	All Cofactor
8	7939929	09U	Mo98	ss715602727	Gm08_7939929_T_G	10.0307	0.117159	All Cofactor
8	8396392	04U	Fe57	ss715602760	Gm08_8396392_A_G	3.06767	0.350004	All Cofactor
8	8582955	99S	Mn55	ss715602779	Gm08_8582955_C_T	19.2195	2.79409	All Cofactor
8	8823132	CR	Rb85	ss715602802	Gm08_8823132_G_T	3.87635	0.25418	All Cofactor
8	8836971	01U	Mo98	ss715602804	Gm08_8836971_C_T	3.89181	0.975815	All Cofactor
8	9114578	07U	B11	ss715602828	Gm08_9114578_C_T	6.33484	5.44566	All Cofactor
8	9470668	01U	Cd111	ss715602867	Gm08_9470668_C_A	5.39507	5.39507	All Cofactor
8	9597333	99S	Co59	ss715602883	Gm08_9597333_T_C	23.5078	3.91936	All Cofactor
8	9789047	03U	Mg25	ss715602899	Gm08_9789047_T_C	9.21228	1.57431	All Cofactor
8	9920260	09U	Na23	ss715602915	Gm08_9920260_A_G	4.65538	0.744045	All Cofactor
8	10165966	04S	Mg25	ss715599148	Gm08_10165966_C_A	18.7581	3.84494	All Cofactor
8	10303031	04S	P31	ss715599165	Gm08_10303031_C_T	3.90028	0.266116	All Cofactor
8	10703699	08U	Ca43	ss715599219	Gm08_10703699_A_C	7.42009	0.0674712	All Cofactor
8	10818944	02U	S34	ss715599232	Gm08_10818944_A_G	6.99944	0.588165	All Cofactor
8	10919085	03U	Fe57	ss715599236	Gm08_10919085_G_A	3.74633	1.22805	All Cofactor
8	11560988	99S	Mn55	ss715599296	Gm08_11560988_T_C	28.5125	3.14535	All Cofactor
8	12368145	05U	Fe57	ss715599392	Gm08_12368145_G_A	3.2242	0.243948	All Cofactor
8	12869977	06S	Se82	ss715599423	Gm08_12869977_G_A	12.2718	0.00436538	All Cofactor
8	12996398	09U	S34	ss715599428	Gm08_12996398_T_C	6.65535	1.92421	All Cofactor
8	13509852	00U	Se82	ss715599459	Gm08_13509852_T_G	9.92449	2.45493	All Cofactor
8	13574469	08U	Co59	ss715599466	Gm08_13574469_T_C	22.2105	0.328609	All Cofactor
8	14024830	02U	Sr88	ss715599500	Gm08_14024830_T_G	10.5226	1.49199	All Cofactor
8	14706213	05U	Al27	ss715599596	Gm08_14706213_C_T	5.41488	0.371096	All Cofactor
8	14851369	05U	Al27	ss715599622	Gm08_14851369_T_C	4.81595	0.973626	All Cofactor
8	15131577	06U	Cu65	ss715599654	Gm08_15131577_A_G	10.3826	4.61965	All Cofactor
8	15180038	07U	SampleWeight	ss715599664	Gm08_15180038_T_G	4.62021	0.605935	All Cofactor
8	16165328	02U	Mo98	ss715599767	Gm08_16165328_A_G	5.7709	1.24457	All Cofactor
8	16211517	CR	Mg25	ss715599774	Gm08_16211517_A_G	7.12583	0.335119	All Cofactor
8	16245626	02U	Cd111	ss715599782	Gm08_16245626_T_C	4.06968	1.59247	All Cofactor
8	16678721	04S	P31	ss715599846	Gm08_16678721_A_G	5.70779	2.19479	All Cofactor
8	16682956	04U	Fe57	ss715599849	Gm08_16682956_T_C	5.24818	1.41521	All Cofactor
8	16823465	08U	Cu65	ss715599862	Gm08_16823465_A_C	20.9109	4.77321	All Cofactor
8	16880067	08U	Co59	ss715599871	Gm08_16880067_C_A	38.1438	1.68885	All Cofactor
8	16901934	03U	Mo98	ss715599872	Gm08_16901934_C_T	10.9977	4.40508	All Cofactor
8	17085556	06S	Ni60	ss715599891	Gm08_17085556_T_C	10.1887	2.84879	All Cofactor
8	17291361	99S	Co59	ss715599909	Gm08_17291361_G_A	11.1321	1.27694	All Cofactor
8	17579484	00U	Mn55	ss715599950	Gm08_17579484_C_T	20.057	2.65801	All Cofactor
8	18172123	00U	Mn55	ss715600021	Gm08_18172123_G_A	13.778	0.871881	All Cofactor
8	18192704	08U	Fe57	ss715600028	Gm08_18192704_A_C	3.91541	0.0802054	All Cofactor
8	18337119	01U	Sr88	ss715600048	Gm08_18337119_C_T	5.82221	3.57168	All Cofactor
8	19195732	99S	Cu65	ss715600163	Gm08_19195732_A_G	13.4978	2.4429	All Cofactor
8	19226069	06S	P31	ss715600168	Gm08_19226069_A_G	28.6938	1.01255	All Cofactor
8	19532353	08U	SampleWeight	ss715600260	Gm08_19532353_C_T	17.9794	6.10436	All Cofactor
8	19560109	08U	Cu65	ss715600274	Gm08_19560109_C_T	4.34335	0.285142	All Cofactor
8	20317942	05U	S34	ss715600499	Gm08_20317942_T_C	7.96763	1.34476	All Cofactor
8	21221418	99S	Co59	ss715600634	Gm08_21221418_A_G	14.2034	1.14803	All Cofactor
8	21223893	99S	SampleWeight	ss715600636	Gm08_21223893_T_C	5.21024	0.0899776	All Cofactor
8	21631143	06U	K39	ss715600723	Gm08_21631143_C_T	5.46672	0.59263	All Cofactor
8	21830335	00U	Fe57	ss715600750	Gm08_21830335_A_G	10.8196	2.07131	All Cofactor
8	21896958	02U	As75	ss715600769	Gm08_21896958_C_A	20.2229	4.60676	All Cofactor
8	21964029	00U	Zn66	ss715600788	Gm08_21964029_G_A	7.14288	0.0021917	All Cofactor
8	21993467	06U	Cd111	ss715600807	Gm08_21993467_G_A	9.34235	0.367109	All Cofactor
8	22566591	05U	Al27	ss715600898	Gm08_22566591_A_G	6.68217	2.06332	All Cofactor
8	22608438	06S	P31	ss715600913	Gm08_22608438_C_T	31.303	0.606363	All Cofactor
8	22802925	02U	Ni60	ss715600964	Gm08_22802925_A_G	3.32348	0.157477	All Cofactor
8	23111003	05U	Se82	ss715601063	Gm08_23111003_C_T	9.58182	0.701214	All Cofactor
8	29524227	03U	Zn66	ss715601332	Gm08_29524227_G_A	5.73863	0.968731	All Cofactor
8	30293913	99S	Se82	ss715601364	Gm08_30293913_A_G	7.22137	1.14494	All Cofactor
8	30750199	04S	Co59	ss715601386	Gm08_30750199_A_G	5.67172	3.49292	All Cofactor
8	36404224	05U	Se82	ss715601563	Gm08_36404224_T_C	26.4247	3.16667	All Cofactor
8	37623391	02U	Co59	ss715601591	Gm08_37623391_A_G	18.5976	1.84544	All Cofactor
8	39636574	99S	SampleWeight	ss715601706	Gm08_39636574_C_T	13.3245	0.146964	All Cofactor
8	39707778	09U	Cu65	ss715601718	Gm08_39707778_A_G	10.6219	1.4479	All Cofactor
8	40316209	09U	SampleWeight	ss715601789	Gm08_40316209_C_T	23.1841	1.36244	All Cofactor
8	40414647	CR	Sr88	ss715601803	Gm08_40414647_A_G	5.55224	1.19473	All Cofactor
8	40417752	06U	As75	ss715601808	Gm08_40417752_A_G	4.56627	4.43307	All Cofactor
8	40590569	06U	K39	ss715601819	Gm08_40590569_T_C	7.61816	3.02744	All Cofactor
8	40733513	CR	SampleWeight	ss715601838	Gm08_40733513_C_A	4.68331	1.57807	All Cofactor
8	41163228	00U	Zn66	ss715601899	Gm08_41163228_C_A	12.2461	0.286762	All Cofactor
8	41206062	06S	Sr88	ss715601902	Gm08_41206062_A_G	5.32654	2.54214	All Cofactor
8	41740417	08U	Mg25	ss715601977	Gm08_41740417_A_G	9.38309	0.23121	All Cofactor
8	42457562	CR	Cd111	ss715602058	Gm08_42457562_G_A	16.8327	4.8286	All Cofactor
8	42593496	09U	Sr88	ss715602072	Gm08_42593496_G_T	5.94823	0.0254154	All Cofactor
8	42613107	03U	SampleWeight	ss715602075	Gm08_42613107_G_A	18.7687	1.14878	All Cofactor
8	42711337	00U	Zn66	ss715602080	Gm08_42711337_T_C	6.73292	4.51652	All Cofactor
8	43285416	00U	Ni60	ss715602170	Gm08_43285416_T_G	3.74619	0.133104	All Cofactor
8	43345646	99S	Zn66	ss715602185	Gm08_43345646_C_T	4.95255	0.304618	All Cofactor
8	43478740	06S	K39	ss715602208	Gm08_43478740_A_G	5.93716	1.80184	All Cofactor
8	43483735	09U	Co59	ss715602209	Gm08_43483735_A_C	13.9064	3.4196	All Cofactor
8	44087748	06U	SampleWeight	ss715602252	Gm08_44087748_G_A	11.6226	2.10624	All Cofactor
8	44097548	99S	Mn55	ss715602253	Gm08_44097548_T_C	7.79517	1.34912	All Cofactor
8	44132418	04U	Sr88	ss715602256	Gm08_44132418_T_C	12.2017	3.00127	All Cofactor
8	44408001	04S	P31	ss715602273	Gm08_44408001_A_C	10.3795	2.91432	All Cofactor
8	44814503	09U	Na23	ss715602313	Gm08_44814503_C_T	26.5483	1.59669	All Cofactor
8	45241690	05U	Se82	ss715602344	Gm08_45241690_G_A	14.7588	0.62313	All Cofactor
8	45241690	99S	Mn55	ss715602344	Gm08_45241690_G_A	24.95	4.2629	All Cofactor
8	45859150	03U	Mg25	ss715602419	Gm08_45859150_C_T	4.16458	1.32085	All Cofactor
8	46074998	03U	Mo98	ss715602454	Gm08_46074998_T_G	5.04382	1.30832	All Cofactor
8	46086364	08U	Cd111	ss715602458	Gm08_46086364_C_T	6.12753	1.37423	All Cofactor
9	725777	04U	Al27	ss715605378	Gm09_725777_C_T	4.39696	4.39696	All Cofactor
9	950985	09U	Na23	ss715605466	Gm09_950985_G_A	8.52077	0.0186033	All Cofactor
9	2120740	99S	Co59	ss715603302	Gm09_2120740_G_A	5.2761	1.80097	All Cofactor
9	2729925	06S	Se82	ss715603442	Gm09_2729925_C_A	32.117	2.49674	All Cofactor
9	3691324	00U	Se82	ss715603837	Gm09_3691324_T_C	13.8902	1.99728	All Cofactor	Close to ebic Sulfur hit heavy metal transporter Glyma09g05050
9	3753532	02U	As75	ss715603914	Gm09_3753532_C_T	27.319	3.99106	All Cofactor
9	3807440	09U	S34	ss715603985	Gm09_3807440_T_C	31.9776	5.47939	All Cofactor
9	4315561	03U	Fe57	ss715604665	Gm09_4315561_A_G	6.99061	2.90708	All Cofactor
9	4518093	09U	Mo98	ss715604883	Gm09_4518093_C_T	17.9567	0.586288	All Cofactor
9	4612586	04U	Cd111	ss715604985	Gm09_4612586_C_T	5.38919	5.38919	All Cofactor
9	4612586	99S	Cd111	ss715604985	Gm09_4612586_C_T	35.9379	10.0619	All Cofactor
9	4650450	08U	Ca43	ss715605022	Gm09_4650450_A_C	34.6038	2.96379	All Cofactor
9	4668353	05U	Cd111	ss715605038	Gm09_4668353_G_A	12.173	4.24487	All Cofactor
9	4700107	99S	Cd111	ss715605054	Gm09_4700107_A_C	4.05368	3.9063	All Cofactor
9	4799335	06S	K39	ss715605069	Gm09_4799335_A_C	14.1287	3.51274	All Cofactor
9	4950348	04S	Cd111	ss715605094	Gm09_4950348_T_C	10.9299	4.69855	All Cofactor
9	4978296	01U	Ca43	ss715605099	Gm09_4978296_G_A	20.6486	6.80944	All Cofactor
9	4980248	04S	Cd111	ss715605100	Gm09_4980248_T_C	8.22437	1.11791	All Cofactor
9	4991159	00U	Cd111	ss715605104	Gm09_4991159_G_A	20.8425	4.12073	All Cofactor
9	4991159	02U	Cd111	ss715605104	Gm09_4991159_G_A	23.2794	6.61629	All Cofactor
9	4991159	03U	Cd111	ss715605104	Gm09_4991159_G_A	29.1885	7.78294	All Cofactor
9	4991159	06U	Cd111	ss715605104	Gm09_4991159_G_A	21.8469	6.66732	All Cofactor
9	5033004	00U	S34	ss715605108	Gm09_5033004_G_A	15.0516	4.54692	All Cofactor
9	5057308	03U	Cd111	ss715605115	Gm09_5057308_C_T	10.0967	3.38795	All Cofactor
9	5122231	06S	Co59	ss715605125	Gm09_5122231_A_G	5.00354	4.04003	All Cofactor
9	5322235	04S	SampleWeight	ss715605137	Gm09_5322235_C_T	11.8043	0.676629	All Cofactor
9	5388657	03U	Ni60	ss715605143	Gm09_5388657_C_T	5.04869	1.85607	All Cofactor
9	5837422	06U	Mg25	ss715605200	Gm09_5837422_G_A	6.59825	3.26704	All Cofactor
9	6722806	02U	Co59	ss715605331	Gm09_6722806_G_A	4.33905	2.09657	All Cofactor
9	6971232	02U	Sr88	ss715605365	Gm09_6971232_G_A	6.05005	0.545955	All Cofactor
9	8220623	02U	As75	ss715605416	Gm09_8220623_T_G	17.1567	3.06935	All Cofactor
9	10520180	03U	S34	ss715602945	Gm09_10520180_T_C	4.9051	2.47615	All Cofactor
9	16340551	06S	K39	ss715603122	Gm09_16340551_G_A	11.1188	0.499196	All Cofactor
9	19396596	01U	Se82	ss715603239	Gm09_19396596_G_T	10.8135	1.17237	All Cofactor
9	20230433	00U	Se82	ss715603268	Gm09_20230433_T_G	5.84323	0.233657	All Cofactor
9	25976102	08U	Co59	ss715603399	Gm09_25976102_G_T	4.30535	0.0704965	All Cofactor
9	30055725	03U	Mg25	ss715603534	Gm09_30055725_G_A	6.54339	3.90861	All Cofactor
9	32437496	99S	Co59	ss715603625	Gm09_32437496_G_A	8.90531	1.35763	All Cofactor
9	32987730	99S	Ca43	ss715603638	Gm09_32987730_G_A	14.3094	2.44278	All Cofactor
9	36311892	00U	P31	ss715603756	Gm09_36311892_T_C	6.49249	1.9114	All Cofactor
9	36342782	09U	Mo98	ss715603761	Gm09_36342782_G_T	33.8519	3.50065	All Cofactor
9	36364073	09U	Ca43	ss715603764	Gm09_36364073_G_A	25.9326	2.89485	All Cofactor
9	36766038	02U	Ni60	ss715603813	Gm09_36766038_T_G	9.70041	1.83088	All Cofactor
9	37112192	00U	SampleWeight	ss715603853	Gm09_37112192_C_T	5.19601	0.163929	All Cofactor
9	37152925	09U	Fe57	ss715603860	Gm09_37152925_C_T	43.5716	0.624702	All Cofactor
9	37265349	04U	B11	ss715603876	Gm09_37265349_A_G	7.57253	4.50682	All Cofactor
9	37305684	09U	Rb85	ss715603883	Gm09_37305684_T_C	3.44647	0.901848	All Cofactor
9	37329610	02U	S34	ss715603887	Gm09_37329610_G_A	3.29894	0.719344	All Cofactor
9	37672282	99S	Co59	ss715603937	Gm09_37672282_G_A	3.27458	0.131822	All Cofactor
9	38168295	02U	Zn66	ss715603992	Gm09_38168295_T_C	18.3889	3.12622	All Cofactor
9	38411145	04S	Zn66	ss715604011	Gm09_38411145_G_A	7.27088	3.30185	All Cofactor
9	38516865	00U	Ca43	ss715604029	Gm09_38516865_G_A	8.09243	0.570386	All Cofactor
9	38676111	CR	Cu65	ss715604045	Gm09_38676111_A_C	4.53182	4.53182	All Cofactor
9	38876148	03U	Mg25	ss715604087	Gm09_38876148_A_G	8.5725	0.900768	All Cofactor
9	39003046	09U	Cd111	ss715604112	Gm09_39003046_C_T	14.3792	4.60989	All Cofactor
9	39178441	01U	K39	ss715604132	Gm09_39178441_C_A	3.83431	1.25537	All Cofactor
9	39821969	06U	Se82	ss715604271	Gm09_39821969_A_G	16.5701	1.86576	All Cofactor
9	40268444	00U	S34	ss715604319	Gm09_40268444_T_C	11.4111	3.24248	All Cofactor
9	40291140	00U	Zn66	ss715604325	Gm09_40291140_A_G	5.63662	0.408263	All Cofactor
9	40534752	02U	Ni60	ss715604354	Gm09_40534752_T_C	4.50159	2.2824	All Cofactor
9	40634783	03U	SampleWeight	ss715604372	Gm09_40634783_A_G	14.7118	0.338836	All Cofactor
9	40924441	CR	Sr88	ss715604424	Gm09_40924441_A_G	13.319	1.98441	All Cofactor
9	40935575	08U	Mg25	ss715604427	Gm09_40935575_G_A	8.39439	1.60001	All Cofactor
9	40953707	05U	SampleWeight	ss715604429	Gm09_40953707_A_G	18.4494	0.328846	All Cofactor
9	40978410	00U	Ni60	ss715604437	Gm09_40978410_G_A	6.73466	1.64	All Cofactor
9	40978410	06S	Zn66	ss715604437	Gm09_40978410_G_A	3.97795	0.676302	All Cofactor
9	41103872	09U	Cd111	ss715604453	Gm09_41103872_T_C	9.4423	1.44684	All Cofactor
9	41294412	06S	Fe57	ss715604472	Gm09_41294412_T_C	3.73112	0.0284177	All Cofactor
9	41315345	99S	Se82	ss715604474	Gm09_41315345_C_T	10.0951	1.91691	All Cofactor
9	41721603	01U	Ni60	ss715604514	Gm09_41721603_C_A	3.86774	3.86774	All Cofactor
9	41819055	02U	Zn66	ss715604526	Gm09_41819055_T_C	13.3116	1.96234	All Cofactor
9	42109632	06S	Rb85	ss715604565	Gm09_42109632_T_C	8.32953	0.0171431	All Cofactor
9	42392784	99S	Zn66	ss715604601	Gm09_42392784_A_C	40.6343	4.45872	All Cofactor
9	42407275	06S	Se82	ss715604604	Gm09_42407275_G_T	14.9264	0.468857	All Cofactor
9	42476552	04U	SampleWeight	ss715604609	Gm09_42476552_C_T	17.2943	0.770399	All Cofactor
9	42736014	06S	K39	ss715604632	Gm09_42736014_C_T	3.57072	0.00045061	All Cofactor
9	42974503	00U	P31	ss715604653	Gm09_42974503_G_T	5.85199	1.31081	All Cofactor
9	43111240	CR	Al27	ss715604661	Gm09_43111240_G_A	6.08652	1.03978	All Cofactor
9	43595722	06S	K39	ss715604713	Gm09_43595722_A_G	6.03507	1.20668	All Cofactor
9	43725724	04S	Mg25	ss715604743	Gm09_43725724_C_T	6.25618	0.735324	All Cofactor
9	43827772	09U	Mo98	ss715604760	Gm09_43827772_G_A	33.4105	1.16439	All Cofactor
9	44396902	04S	P31	ss715604815	Gm09_44396902_G_A	7.21892	1.84947	All Cofactor
9	44732111	04S	Ca43	ss715604839	Gm09_44732111_G_A	4.16303	2.99156	All Cofactor
9	45659797	09U	Sr88	ss715604927	Gm09_45659797_T_C	7.51876	0.934744	All Cofactor
9	46083663	03U	SampleWeight	ss715604978	Gm09_46083663_T_C	20.4763	0.919433	All Cofactor
10	25816	04S	P31	ss715605995	Gm10_25816_T_C	4.30039	0.659948	All Cofactor
10	275481	04S	Co59	ss715606054	Gm10_275481_G_A	3.8167	3.68701	All Cofactor
10	275481	04S	Zn66	ss715606054	Gm10_275481_G_A	9.30445	4.07384	All Cofactor
10	346931	CR	S34	ss715606307	Gm10_346931_A_G	9.16655	0.957013	All Cofactor
10	621706	00U	Mg25	ss715608393	Gm10_621706_A_G	12.6776	1.27752	All Cofactor
10	1109654	03U	SampleWeight	ss715605521	Gm10_1109654_A_G	40.5289	1.80737	All Cofactor
10	1667248	06U	SampleWeight	ss715605714	Gm10_1667248_A_G	3.51105	1.33434	All Cofactor
10	1694367	CR	Cd111	ss715605726	Gm10_1694367_T_C	6.30098	1.62016	All Cofactor
10	2407970	03U	SampleWeight	ss715605942	Gm10_2407970_T_C	57.0651	5.69228	All Cofactor
10	2411122	09U	Fe57	ss715605944	Gm10_2411122_C_A	40.522	1.36885	All Cofactor
10	2583564	03U	Mg25	ss715605997	Gm10_2583564_G_A	7.59934	4.19611	All Cofactor
10	2920268	02U	SampleWeight	ss715606129	Gm10_2920268_T_C	17.3687	1.74369	All Cofactor
10	3212297	05U	Co59	ss715606227	Gm10_3212297_G_T	3.77693	0.967955	All Cofactor
10	3276787	99S	Ca43	ss715606253	Gm10_3276787_T_G	23.621	5.26738	All Cofactor
10	3692197	99S	Cd111	ss715606474	Gm10_3692197_T_C	5.53432	0.599555	All Cofactor
10	4163530	06U	K39	ss715607163	Gm10_4163530_A_G	9.03875	1.04627	All Cofactor
10	4416883	06U	Ni60	ss715607418	Gm10_4416883_T_C	4.02023	2.20805	All Cofactor
10	4668552	CR	P31	ss715607674	Gm10_4668552_G_A	8.99234	0.758695	All Cofactor
10	5179735	05U	S34	ss715608235	Gm10_5179735_C_T	24.3375	4.63655	All Cofactor
10	5179735	06S	Ni60	ss715608235	Gm10_5179735_C_T	15.954	6.3099	All Cofactor
10	5213402	99S	Se82	ss715608239	Gm10_5213402_G_A	6.40356	3.8007	All Cofactor
10	5375446	08U	Al27	ss715608258	Gm10_5375446_A_G	5.11746	4.65695	All Cofactor
10	5542047	05U	Mn55	ss715608301	Gm10_5542047_T_C	9.13295	2.05304	All Cofactor
10	5863544	04S	Ca43	ss715608340	Gm10_5863544_T_C	5.49907	5.53535	All Cofactor
10	5863544	04S	Sr88	ss715608340	Gm10_5863544_T_C	5.85887	4.90521	All Cofactor
10	5884383	04S	Se82	ss715608343	Gm10_5884383_T_C	9.23642	1.22052	All Cofactor
10	6600612	02U	Co59	ss715608453	Gm10_6600612_A_C	14.9629	1.45965	All Cofactor
10	6690120	04S	B11	ss715608459	Gm10_6690120_T_C	5.53557	4.67145	All Cofactor
10	7433890	08U	Cu65	ss715608522	Gm10_7433890_C_T	5.54197	0.928538	All Cofactor
10	8791756	09U	Na23	ss715608631	Gm10_8791756_G_A	6.42839	1.94538	All Cofactor
10	12427904	04S	Al27	ss715605564	Gm10_12427904_T_C	10.4479	2.50502	All Cofactor
10	13531538	99S	Cd111	ss715605604	Gm10_13531538_A_G	19.0219	1.4257	All Cofactor
10	18658872	04S	Na23	ss715605772	Gm10_18658872_A_G	5.30817	3.26464	All Cofactor
10	19168968	07U	Mg25	ss715605789	Gm10_19168968_G_A	6.15133	1.85763	All Cofactor
10	24355143	02U	K39	ss715605952	Gm10_24355143_C_T	5.18642	1.44982	All Cofactor
10	26567048	05U	Zn66	ss715606019	Gm10_26567048_T_C	4.0365	3.28788	All Cofactor
10	29887808	09U	SampleWeight	ss715606152	Gm10_29887808_C_T	24.6125	0.677671	All Cofactor
10	35419460	05U	S34	ss715606334	Gm10_35419460_A_G	29.7141	5.90613	All Cofactor
10	36127423	07U	SampleWeight	ss715606351	Gm10_36127423_C_A	18.4461	1.69794	All Cofactor
10	36662142	08U	P31	ss715606402	Gm10_36662142_T_G	18.5018	1.25407	All Cofactor
10	37072462	05U	Mg25	ss715606509	Gm10_37072462_A_G	8.78111	1.7413	All Cofactor
10	37298266	00U	Co59	ss715606550	Gm10_37298266_A_G	13.7107	3.76165	All Cofactor
10	37694425	99S	SampleWeight	ss715606580	Gm10_37694425_C_T	13.5033	0.505219	All Cofactor
10	38523568	99S	Ni60	ss715606676	Gm10_38523568_G_A	13.4364	3.08443	All Cofactor
10	38598944	09U	Cd111	ss715606684	Gm10_38598944_T_G	14.7291	4.58177	All Cofactor
10	39086213	09U	Na23	ss715606812	Gm10_39086213_C_A	36.4174	3.18489	All Cofactor
10	39350141	03U	Sr88	ss715606848	Gm10_39350141_T_C	4.63851	1.74559	All Cofactor
10	39514151	05U	Ca43	ss715606884	Gm10_39514151_A_G	9.34352	5.41188	All Cofactor
10	39785944	99S	Cd111	ss715606931	Gm10_39785944_T_C	7.9327	0.427089	All Cofactor
10	40077126	00U	Mn55	ss715606978	Gm10_40077126_A_G	18.8918	4.13584	All Cofactor
10	40209510	01U	SampleWeight	ss715607007	Gm10_40209510_A_C	13.3903	1.76152	All Cofactor
10	40784262	CR	SampleWeight	ss715607061	Gm10_40784262_C_T	5.21977	0.499262	All Cofactor
10	41567802	08U	Ca43	ss715607150	Gm10_41567802_C_T	9.72805	0.323018	All Cofactor
10	42453388	CR	Zn66	ss715607236	Gm10_42453388_T_G	14.9435	1.19284	All Cofactor
10	42500037	06S	P31	ss715607241	Gm10_42500037_G_A	14.3398	0.213221	All Cofactor
10	42565092	09U	Fe57	ss715607250	Gm10_42565092_C_T	30.0119	1.6159	All Cofactor
10	42617507	04U	S34	ss715607256	Gm10_42617507_T_C	8.409	3.4711	All Cofactor
10	42691772	03U	Mn55	ss715607259	Gm10_42691772_T_C	3.96558	5.547	All Cofactor
10	43864951	03U	Se82	ss715607379	Gm10_43864951_G_T	4.51325	5.90774	All Cofactor
10	44036796	08U	Cd111	ss715607399	Gm10_44036796_C_T	4.2229	1.82903	All Cofactor
10	44161160	09U	Cu65	ss715607417	Gm10_44161160_C_T	5.33079	3.23404	All Cofactor
10	44173809	05U	Sr88	ss715607420	Gm10_44173809_A_G	5.49485	5.49485	All Cofactor
10	44553009	03U	P31	ss715607458	Gm10_44553009_T_C	10.4854	4.64309	All Cofactor
10	44558639	03U	K39	ss715607461	Gm10_44558639_T_C	14.965	4.03687	All Cofactor
10	45173094	05U	K39	ss715607512	Gm10_45173094_T_C	4.46521	1.45804	All Cofactor
10	46021260	09U	Sr88	ss715607588	Gm10_46021260_A_C	8.96399	2.60469	All Cofactor
10	46123978	00U	Co59	ss715607606	Gm10_46123978_T_C	10.5684	2.9889	All Cofactor
10	47265538	04U	SampleWeight	ss715607718	Gm10_47265538_G_A	8.64235	0.25659	All Cofactor
10	47858822	99S	Cu65	ss715607819	Gm10_47858822_C_T	8.05064	1.15118	All Cofactor
10	47875826	05U	S34	ss715607822	Gm10_47875826_C_T	21.1007	2.80406	All Cofactor
10	48111404	CR	S34	ss715607862	Gm10_48111404_A_G	8.77771	3.47792	All Cofactor
10	48170958	99S	Ni60	ss715607872	Gm10_48170958_T_G	5.09686	0.645468	All Cofactor
10	48265015	04S	K39	ss715607879	Gm10_48265015_A_G	4.88627	4.993	All Cofactor
10	48372522	04S	Al27	ss715607900	Gm10_48372522_C_T	16.516	5.93347	All Cofactor
10	48430603	08U	Co59	ss715607920	Gm10_48430603_C_A	25.9542	0.0546425	All Cofactor
10	48706975	09U	Co59	ss715607959	Gm10_48706975_G_A	11.9561	0.0461586	All Cofactor
10	48732427	09U	SampleWeight	ss715607965	Gm10_48732427_T_C	9.32302	0.0590215	All Cofactor
10	49230344	05U	Cd111	ss715608059	Gm10_49230344_G_A	4.51677	0.746283	All Cofactor
10	49304347	07U	Mn55	ss715608063	Gm10_49304347_A_G	3.72887	3.56078	All Cofactor
10	49482509	02U	Sr88	ss715608080	Gm10_49482509_C_T	5.16747	1.75644	All Cofactor
10	49959419	08U	Mn55	ss715608142	Gm10_49959419_C_T	4.80093	4.80093	All Cofactor
10	50728032	09U	Mn55	ss715608197	Gm10_50728032_A_G	8.79754	6.1202	All Cofactor
10	50904021	04S	Fe57	ss715608210	Gm10_50904021_T_C	7.90646	1.94817	All Cofactor
11	400178	08U	Mg25	ss715610663	Gm11_400178_T_C	26.1307	2.55695	All Cofactor
11	430575	00U	Cd111	ss715610708	Gm11_430575_C_T	10.3042	0.555231	All Cofactor
11	473998	00U	S34	ss715610763	Gm11_473998_T_C	13.0166	4.17772	All Cofactor
11	604172	06S	Cd111	ss715610952	Gm11_604172_A_C	4.63678	4.61814	All Cofactor
11	916305	00U	Zn66	ss715611282	Gm11_916305_A_G	7.59465	0.150239	All Cofactor
11	1187844	99S	Zn66	ss715608905	Gm11_1187844_A_G	23.3544	0.83935	All Cofactor
11	1345239	09U	Cu65	ss715609003	Gm11_1345239_T_G	14.8356	4.77579	All Cofactor
11	1819789	02U	Mg25	ss715609555	Gm11_1819789_G_A	3.87395	3.87395	All Cofactor
11	2092125	05U	Mg25	ss715609626	Gm11_2092125_G_A	5.17586	3.17508	All Cofactor
11	2142274	99S	SampleWeight	ss715609646	Gm11_2142274_G_T	5.0715	0.12704	All Cofactor
11	2167393	06U	Ni60	ss715609652	Gm11_2167393_G_A	18.0913	3.40128	All Cofactor
11	2555481	03U	SampleWeight	ss715609759	Gm11_2555481_C_T	10.3135	0.118833	All Cofactor
11	2575660	08U	As75	ss715609766	Gm11_2575660_C_T	4.11071	0.648825	All Cofactor
11	2622133	99S	Cd111	ss715609782	Gm11_2622133_T_G	12.4762	3.7463	All Cofactor
11	4170242	CR	P31	ss715610681	Gm11_4170242_T_C	6.45979	2.81312	All Cofactor
11	4177326	CR	As75	ss715610683	Gm11_4177326_A_G	4.2057	4.17607	All Cofactor
11	4447180	09U	Rb85	ss715610728	Gm11_4447180_A_G	19.3942	0.796221	All Cofactor
11	4731745	04S	P31	ss715610762	Gm11_4731745_T_C	9.43275	1.8796	All Cofactor
11	4801596	00U	S34	ss715610775	Gm11_4801596_A_G	4.77043	1.6327	All Cofactor
11	4938752	02U	Mn55	ss715610801	Gm11_4938752_T_C	3.94864	3.41844	All Cofactor
11	5051077	08U	Se82	ss715610815	Gm11_5051077_T_G	5.96534	5.19474	All Cofactor
11	5253167	00U	Mn55	ss715610844	Gm11_5253167_A_G	3.95418	1.57891	All Cofactor
11	5815221	04U	Na23	ss715610906	Gm11_5815221_T_C	4.59383	4.09476	All Cofactor
11	5916329	06U	Fe57	ss715610927	Gm11_5916329_G_A	5.43708	0.371889	All Cofactor
11	7171100	06U	S34	ss715611071	Gm11_7171100_G_T	9.61914	3.58393	All Cofactor
11	7626706	07U	S34	ss715611128	Gm11_7626706_G_A	4.73083	4.73083	All Cofactor
11	7668918	03U	Mg25	ss715611133	Gm11_7668918_T_G	21.3016	4.80977	All Cofactor
11	7752921	03U	S34	ss715611141	Gm11_7752921_G_A	5.24728	3.8682	All Cofactor
11	7883763	02U	Zn66	ss715611159	Gm11_7883763_C_A	9.50511	3.65183	All Cofactor
11	7934621	07U	Sr88	ss715611163	Gm11_7934621_G_A	3.08017	1.70844	All Cofactor
11	8092225	00U	Cu65	ss715611191	Gm11_8092225_C_T	5.06764	4.0511	All Cofactor
11	8094850	02U	Co59	ss715611192	Gm11_8094850_G_A	7.13663	0.03091	All Cofactor
11	8219013	09U	Cu65	ss715611219	Gm11_8219013_G_T	11.9201	2.61593	All Cofactor
11	8223311	05U	Al27	ss715611220	Gm11_8223311_G_A	17.402	3.5164	All Cofactor
11	8353207	09U	Co59	ss715611227	Gm11_8353207_G_A	18.9304	5.58314	All Cofactor
11	8588223	04U	K39	ss715611245	Gm11_8588223_C_T	5.18096	4.63505	All Cofactor
11	8608143	09U	S34	ss715611247	Gm11_8608143_T_C	12.6469	1.30134	All Cofactor
11	8960652	04S	Co59	ss715611273	Gm11_8960652_G_A	3.48644	3.83587	All Cofactor
11	9038408	00U	Se82	ss715611276	Gm11_9038408_C_A	16.8422	4.14121	All Cofactor
11	10273457	05U	SampleWeight	ss715608743	Gm11_10273457_C_T	37.8011	6.50077	All Cofactor
11	10304127	06U	Ca43	ss715608745	Gm11_10304127_C_A	13.414	5.8917	All Cofactor
11	10304127	06U	Sr88	ss715608745	Gm11_10304127_C_A	13.0603	4.04259	All Cofactor
11	10786116	04S	SampleWeight	ss715608778	Gm11_10786116_T_C	11.6489	1.09608	All Cofactor
11	10958186	99S	Co59	ss715608806	Gm11_10958186_G_A	6.97179	0.629241	All Cofactor
11	10999596	00U	Cu65	ss715608810	Gm11_10999596_T_C	4.12095	2.52854	All Cofactor
11	11001277	01U	Ca43	ss715608812	Gm11_11001277_A_G	14.9568	2.08252	All Cofactor
11	11445800	03U	Ca43	ss715608846	Gm11_11445800_C_T	5.25453	5.25453	All Cofactor
11	11572077	02U	Sr88	ss715608852	Gm11_11572077_A_C	7.79478	0.37469	All Cofactor
11	12693181	01U	Se82	ss715608965	Gm11_12693181_T_C	29.434	0.57897	All Cofactor
11	14084162	05U	SampleWeight	ss715609030	Gm11_14084162_C_T	30.44	2.07219	All Cofactor
11	15253199	09U	Fe57	ss715609173	Gm11_15253199_T_C	7.52808	0.879528	All Cofactor
11	15937284	06U	B11	ss715609294	Gm11_15937284_C_T	5.18982	5.18982	All Cofactor
11	15937284	08U	Mg25	ss715609294	Gm11_15937284_C_T	12.1379	1.96943	All Cofactor
11	16074203	09U	Co59	ss715609306	Gm11_16074203_G_A	6.6561	1.24153	All Cofactor
11	16476046	01U	Fe57	ss715609350	Gm11_16476046_T_C	15.1127	3.88284	All Cofactor
11	16996443	CR	Co59	ss715609405	Gm11_16996443_C_T	5.48232	0.54482	All Cofactor
11	17144707	03U	Se82	ss715609437	Gm11_17144707_A_G	8.16775	4.52541	All Cofactor
11	17367460	04U	Fe57	ss715609455	Gm11_17367460_T_C	8.73551	3.82569	All Cofactor
11	17367460	06U	Se82	ss715609455	Gm11_17367460_T_C	21.1272	10.7667	All Cofactor
11	17415728	00U	Sr88	ss715609457	Gm11_17415728_G_A	6.53686	1.63518	All Cofactor
11	17658868	04U	SampleWeight	ss715609504	Gm11_17658868_T_C	9.45868	1.96304	All Cofactor
11	18638639	08U	K39	ss715609577	Gm11_18638639_C_T	4.30622	4.30622	All Cofactor
11	24146035	09U	Na23	ss715609721	Gm11_24146035_A_C	39.2795	4.49727	All Cofactor
11	26755843	05U	S34	ss715609800	Gm11_26755843_A_G	11.6307	0.767803	All Cofactor
11	27347098	07U	Co59	ss715609826	Gm11_27347098_C_T	4.11583	3.24404	All Cofactor
11	35326227	09U	S34	ss715610163	Gm11_35326227_T_C	18.3621	0.123118	All Cofactor
11	35340289	04U	SampleWeight	ss715610165	Gm11_35340289_G_A	4.11043	0.377535	All Cofactor
11	36536888	CR	Ca43	ss715610281	Gm11_36536888_G_A	4.4246	0.752709	All Cofactor
11	36766060	08U	P31	ss715610311	Gm11_36766060_G_A	7.80447	0.162281	All Cofactor
11	36959756	02U	Fe57	ss715610351	Gm11_36959756_A_G	5.30689	3.52315	All Cofactor
11	36959818	03U	Ni60	ss715610353	Gm11_36959818_C_T	7.23764	4.14347	All Cofactor
11	37219747	00U	B11	ss715610384	Gm11_37219747_A_G	4.90119	3.41512	All Cofactor
11	37845688	99S	As75	ss715610459	Gm11_37845688_A_C	7.69705	2.46119	All Cofactor
11	37954341	03U	SampleWeight	ss715610489	Gm11_37954341_T_C	4.90937	0.351753	All Cofactor
11	38121433	09U	Mo98	ss715610512	Gm11_38121433_A_G	13.3582	0.279788	All Cofactor
11	38123175	05U	Fe57	ss715610514	Gm11_38123175_C_T	13.7032	1.07548	All Cofactor
11	38223419	99S	Se82	ss715610523	Gm11_38223419_C_T	3.20693	0.410631	All Cofactor
12	55349	00U	S34	ss715613182	Gm12_55349_T_C	6.33005	1.42634	All Cofactor
12	122807	08U	Co59	ss715611434	Gm12_122807_T_C	28.7035	0.0704677	All Cofactor
12	506863	00U	Fe57	ss715613142	Gm12_506863_G_A	17.3161	5.05835	All Cofactor
12	1232593	07U	Cd111	ss715611438	Gm12_1232593_G_A	7.59403	3.26491	All Cofactor
12	1260965	05U	Se82	ss715611448	Gm12_1260965_T_C	4.71333	0.0483968	All Cofactor
12	1657733	02U	Co59	ss715611623	Gm12_1657733_T_C	5.44335	0.151263	All Cofactor
12	1781861	06U	Ca43	ss715611681	Gm12_1781861_T_C	4.41273	3.31749	All Cofactor
12	2190211	99S	Cu65	ss715611789	Gm12_2190211_C_A	7.53778	1.1899	All Cofactor
12	2943797	06U	Ni60	ss715612029	Gm12_2943797_G_T	3.45341	0.754575	All Cofactor
12	3225421	CR	Al27	ss715612154	Gm12_3225421_A_G	11.3127	5.15211	All Cofactor
12	3681119	04S	Mg25	ss715612705	Gm12_3681119_A_G	9.89934	1.02392	All Cofactor
12	3705131	99S	Al27	ss715612720	Gm12_3705131_C_A	5.30208	4.47288	All Cofactor
12	3971117	05U	Fe57	ss715613003	Gm12_3971117_G_A	11.6282	0.0826298	All Cofactor
12	3996033	06U	Se82	ss715613036	Gm12_3996033_T_C	15.4643	0.545394	All Cofactor
12	4003254	00U	Rb85	ss715613047	Gm12_4003254_T_G	3.27117	1.91478	All Cofactor
12	4712660	09U	Cu65	ss715613107	Gm12_4712660_C_T	12.6765	4.0304	All Cofactor
12	4883456	03U	B11	ss715613121	Gm12_4883456_A_C	4.17742	2.69893	All Cofactor
12	6189498	04S	Zn66	ss715613249	Gm12_6189498_G_A	7.97017	3.44855	All Cofactor
12	6296707	02U	P31	ss715613272	Gm12_6296707_A_G	25.2976	4.58531	All Cofactor
12	6448862	02U	Zn66	ss715613299	Gm12_6448862_T_C	12.6782	3.18655	All Cofactor
12	6846625	08U	SampleWeight	ss715613333	Gm12_6846625_G_T	5.44761	2.49783	All Cofactor
12	6879557	09U	Rb85	ss715613338	Gm12_6879557_G_A	16.915	0.411503	All Cofactor
12	7921521	99S	SampleWeight	ss715613504	Gm12_7921521_C_T	19.6169	1.08059	All Cofactor
12	7954749	08U	Ca43	ss715613512	Gm12_7954749_A_G	23.5902	0.0932851	All Cofactor
12	7954749	09U	Mn55	ss715613512	Gm12_7954749_A_G	4.79541	1.74089	All Cofactor
12	7982001	05U	SampleWeight	ss715613519	Gm12_7982001_T_C	14.5644	0.319379	All Cofactor
12	8197556	02U	Co59	ss715613542	Gm12_8197556_C_T	13.6991	1.09768	All Cofactor
12	8819552	07U	K39	ss715613620	Gm12_8819552_G_A	9.00701	4.86295	All Cofactor
12	10380793	00U	Cd111	ss715611351	Gm12_10380793_T_C	3.56329	0.026981	All Cofactor
12	10380793	03U	Cd111	ss715611351	Gm12_10380793_T_C	4.7326	3.52349	All Cofactor
12	11045583	09U	Al27	ss715611379	Gm12_11045583_T_C	5.24014	5.24014	All Cofactor
12	15419273	02U	Ca43	ss715611569	Gm12_15419273_T_G	3.95156	1.00009	All Cofactor
12	29517741	00U	SampleWeight	ss715612033	Gm12_29517741_A_G	6.28293	1.124	All Cofactor
12	32445510	00U	SampleWeight	ss715612169	Gm12_32445510_T_C	26.1885	4.5523	All Cofactor
12	32731820	09U	SampleWeight	ss715612205	Gm12_32731820_A_G	37.9722	8.62639	All Cofactor
12	33892140	02U	As75	ss715612344	Gm12_33892140_G_A	6.30582	0.127164	All Cofactor
12	34752501	03U	Sr88	ss715612468	Gm12_34752501_C_T	7.62578	2.80673	All Cofactor
12	35338751	99S	Zn66	ss715612559	Gm12_35338751_G_A	9.19107	0.366021	All Cofactor
12	35873354	CR	Mg25	ss715612607	Gm12_35873354_A_C	9.8428	0.633317	All Cofactor
12	35900470	06U	Se82	ss715612613	Gm12_35900470_G_A	3.58568	1.18365	All Cofactor
12	35982867	04S	Zn66	ss715612626	Gm12_35982867_A_G	6.15993	1.5305	All Cofactor
12	36315965	05U	K39	ss715612652	Gm12_36315965_C_A	5.86473	4.18731	All Cofactor
12	36382138	02U	Cd111	ss715612657	Gm12_36382138_G_T	8.12594	3.36651	All Cofactor
12	37350484	00U	Se82	ss715612745	Gm12_37350484_A_G	14.0348	3.33618	All Cofactor
12	37711411	06U	Mn55	ss715612775	Gm12_37711411_T_C	5.16926	0.776399	All Cofactor
12	37971963	99S	Zn66	ss715612810	Gm12_37971963_G_A	15.7835	0.694545	All Cofactor
12	38007047	09U	Co59	ss715612816	Gm12_38007047_T_G	7.38919	0.146128	All Cofactor
12	38061533	08U	Ca43	ss715612826	Gm12_38061533_T_C	10.6188	0.121054	All Cofactor
12	38343107	05U	Se82	ss715612860	Gm12_38343107_G_A	5.53607	1.35873	All Cofactor
12	38706055	04S	Zn66	ss715612888	Gm12_38706055_A_C	3.87405	2.28811	All Cofactor
12	38732201	05U	Cu65	ss715612890	Gm12_38732201_T_C	5.49576	4.75999	All Cofactor
12	38739071	07U	Ni60	ss715612892	Gm12_38739071_T_C	6.95649	4.82848	All Cofactor
12	38841108	99S	SampleWeight	ss715612907	Gm12_38841108_A_G	4.29564	0.530798	All Cofactor
12	38932416	01U	Mg25	ss715612916	Gm12_38932416_A_G	6.05739	6.05739	All Cofactor
12	39099458	03U	S34	ss715612935	Gm12_39099458_A_G	5.95527	2.32909	All Cofactor
12	39289776	00U	Mg25	ss715612952	Gm12_39289776_T_C	8.83957	0.68641	All Cofactor
13	228035	08U	SampleWeight	ss715614110	Gm13_228035_C_T	11.1542	3.0069	All Cofactor
13	340644	09U	Na23	ss715615605	Gm13_340644_A_G	18.5975	1.04809	All Cofactor
13	344320	06U	Ca43	ss715615641	Gm13_344320_G_A	5.58233	0.769838	All Cofactor
13	616283	07U	Cd111	ss715616880	Gm13_616283_A_G	4.93445	1.60243	All Cofactor
13	796831	00U	Zn66	ss715617209	Gm13_796831_G_A	26.4784	4.21455	All Cofactor
13	884895	09U	Fe57	ss715617273	Gm13_884895_T_C	55.552	5.12598	All Cofactor
13	892648	08U	Mg25	ss715617275	Gm13_892648_T_C	17.7173	1.15526	All Cofactor
13	1395656	04S	Na23	ss715613833	Gm13_1395656_T_C	5.79327	4.31919	All Cofactor
13	1624949	99S	Mg25	ss715613885	Gm13_1624949_C_A	10.1437	4.44464	All Cofactor
13	2309096	01U	Se82	ss715614122	Gm13_2309096_C_T	39.2726	4.07329	All Cofactor
13	2385635	06S	K39	ss715614177	Gm13_2385635_C_T	17.3374	1.83638	All Cofactor
13	2448388	02U	K39	ss715614237	Gm13_2448388_C_A	5.40299	0.975143	All Cofactor
13	3657853	09U	Fe57	ss715615969	Gm13_3657853_A_G	31.2583	0.398799	All Cofactor
13	5211326	04U	Se82	ss715616752	Gm13_5211326_T_C	4.25689	3.15941	All Cofactor
13	5266003	03U	Cd111	ss715616756	Gm13_5266003_A_C	9.3599	0.592738	All Cofactor
13	5545153	06S	Zn66	ss715616792	Gm13_5545153_C_T	9.39571	1.96034	All Cofactor
13	5707759	02U	Sr88	ss715616812	Gm13_5707759_C_A	16.6158	4.47605	All Cofactor
13	5803936	04S	Ni60	ss715616834	Gm13_5803936_C_T	4.35903	4.06887	All Cofactor
13	6069792	99S	S34	ss715616869	Gm13_6069792_A_G	4.49373	3.10926	All Cofactor
13	6343741	02U	B11	ss715616899	Gm13_6343741_G_A	3.70165	3.70165	All Cofactor
13	6358019	01U	K39	ss715616902	Gm13_6358019_A_G	8.98529	2.22978	All Cofactor
13	6788139	07U	Zn66	ss715616994	Gm13_6788139_C_T	6.33375	4.07616	All Cofactor
13	6846248	08U	Se82	ss715617002	Gm13_6846248_A_G	4.54924	3.65423	All Cofactor
13	6846248	09U	Sr88	ss715617002	Gm13_6846248_A_G	19.1916	4.51561	All Cofactor
13	6873641	06U	Sr88	ss715617007	Gm13_6873641_T_C	6.42592	2.2384	All Cofactor
13	7083447	CR	Mn55	ss715617055	Gm13_7083447_A_G	9.38548	2.19333	All Cofactor
13	7147551	00U	Mn55	ss715617085	Gm13_7147551_A_C	3.74617	0.516584	All Cofactor
13	7240548	02U	S34	ss715617107	Gm13_7240548_G_A	5.50344	0.299146	All Cofactor
13	7274295	02U	Rb85	ss715617111	Gm13_7274295_A_C	9.96277	6.84015	All Cofactor
13	7521987	09U	Sr88	ss715617144	Gm13_7521987_G_A	7.74943	0.70936	All Cofactor
13	7733811	09U	SampleWeight	ss715617177	Gm13_7733811_C_T	11.0349	0.999072	All Cofactor
13	7810247	09U	Co59	ss715617188	Gm13_7810247_C_T	24.6529	2.53023	All Cofactor
13	7963650	00U	Cd111	ss715617208	Gm13_7963650_C_A	21.7166	0.679926	All Cofactor
13	7989576	06U	K39	ss715617216	Gm13_7989576_A_G	8.04617	1.84547	All Cofactor
13	7999187	99S	Mg25	ss715617218	Gm13_7999187_T_C	8.89074	5.02608	All Cofactor
13	8264628	05U	Al27	ss715617248	Gm13_8264628_A_C	5.46746	0.302255	All Cofactor
13	8529479	08U	P31	ss715617260	Gm13_8529479_G_T	26.1276	3.92434	All Cofactor
13	8529479	CR	Cd111	ss715617260	Gm13_8529479_G_T	4.00371	1.34699	All Cofactor
13	8587714	04S	SampleWeight	ss715617265	Gm13_8587714_T_C	7.77686	0.149194	All Cofactor
13	11000595	06U	Rb85	ss715613745	Gm13_11000595_A_G	4.00695	4.00695	All Cofactor
13	12347693	04S	Se82	ss715613784	Gm13_12347693_C_A	14.7926	3.84474	All Cofactor
13	13049201	06U	Cd111	ss715613803	Gm13_13049201_G_T	15.2745	2.75546	All Cofactor
13	14458750	00U	Cd111	ss715613850	Gm13_14458750_G_T	22.6469	4.07539	All Cofactor
13	19554349	07U	Ni60	ss715614002	Gm13_19554349_C_A	6.19519	6.28635	All Cofactor
13	19554349	09U	Ca43	ss715614002	Gm13_19554349_C_A	19.8527	1.07036	All Cofactor
13	22047323	02U	Cd111	ss715614089	Gm13_22047323_C_T	19.8296	2.29385	All Cofactor
13	22047323	06S	K39	ss715614089	Gm13_22047323_C_T	22.1689	4.82371	All Cofactor
13	23261690	04S	Se82	ss715614136	Gm13_23261690_T_C	11.0579	2.8813	All Cofactor
13	24858209	06U	SampleWeight	ss715614263	Gm13_24858209_A_G	7.92629	3.66431	All Cofactor
13	24859684	06U	Sr88	ss715614265	Gm13_24859684_C_T	7.95196	4.45132	All Cofactor
13	25490010	03U	Cd111	ss715614319	Gm13_25490010_T_C	4.00622	2.08634	All Cofactor
13	25679230	07U	SampleWeight	ss715614348	Gm13_25679230_G_A	14.3624	4.78985	All Cofactor
13	26101217	09U	Na23	ss715614440	Gm13_26101217_G_T	5.13769	0.44477	All Cofactor
13	26198265	01U	Se82	ss715614448	Gm13_26198265_C_T	35.5614	0.616434	All Cofactor
13	26287579	CR	K39	ss715614458	Gm13_26287579_T_C	21.429	4.4859	All Cofactor
13	26381668	06S	B11	ss715614471	Gm13_26381668_T_C	3.71073	1.34143	All Cofactor
13	26504428	00U	Cd111	ss715614477	Gm13_26504428_C_T	7.03156	0.666228	All Cofactor
13	26504428	03U	SampleWeight	ss715614477	Gm13_26504428_C_T	10.4784	0.173332	All Cofactor
13	26579923	07U	SampleWeight	ss715614490	Gm13_26579923_C_T	6.35392	4.07705	All Cofactor
13	26605605	CR	Co59	ss715614495	Gm13_26605605_A_G	20.1766	4.85208	All Cofactor
13	26799752	04S	B11	ss715614535	Gm13_26799752_A_G	4.82106	4.83448	All Cofactor
13	26829297	03U	Mg25	ss715614543	Gm13_26829297_G_T	7.38728	1.19904	All Cofactor
13	26872630	05U	Se82	ss715614557	Gm13_26872630_A_G	12.3556	0.797038	All Cofactor
13	26874636	09U	Ca43	ss715614558	Gm13_26874636_G_A	13.2583	0.251289	All Cofactor
13	26927434	CR	S34	ss715614562	Gm13_26927434_A_G	4.17332	0.657693	All Cofactor
13	27038618	09U	Cu65	ss715614583	Gm13_27038618_T_G	9.40254	1.75377	All Cofactor
13	27049303	02U	Mo98	ss715614586	Gm13_27049303_T_G	6.27452	1.40719	All Cofactor
13	27149669	06S	P31	ss715614607	Gm13_27149669_G_T	36.6238	4.67774	All Cofactor
13	27239082	09U	Fe57	ss715614626	Gm13_27239082_A_G	47.6494	2.20796	All Cofactor
13	27302662	05U	Co59	ss715614642	Gm13_27302662_C_T	4.11924	1.52011	All Cofactor
13	27621468	06U	Cu65	ss715614702	Gm13_27621468_C_T	8.2846	3.32395	All Cofactor
13	27728186	05U	Mn55	ss715614719	Gm13_27728186_C_A	4.46845	0.80903	All Cofactor
13	27733928	02U	Zn66	ss715614720	Gm13_27733928_G_A	7.59746	1.7118	All Cofactor
13	27796524	09U	B11	ss715614731	Gm13_27796524_G_T	4.37786	4.37786	All Cofactor
13	27900296	02U	Cu65	ss715614748	Gm13_27900296_T_C	5.15782	2.67641	All Cofactor
13	27926379	CR	Sr88	ss715614754	Gm13_27926379_C_A	3.38112	0.0112987	All Cofactor
13	28210828	08U	Rb85	ss715614797	Gm13_28210828_C_T	7.9213	5.27341	All Cofactor
13	28292221	08U	Mg25	ss715614807	Gm13_28292221_G_A	4.26707	1.00309	All Cofactor
13	28632634	08U	Fe57	ss715614863	Gm13_28632634_C_A	13.0046	3.90786	All Cofactor
13	28771243	01U	Se82	ss715614895	Gm13_28771243_T_C	14.187	0.263359	All Cofactor
13	28880849	09U	Fe57	ss715614911	Gm13_28880849_T_C	21.5776	0.788189	All Cofactor
13	29042122	00U	Fe57	ss715614943	Gm13_29042122_C_A	10.8013	0.884578	All Cofactor
13	29106336	99S	As75	ss715614954	Gm13_29106336_T_C	10.0761	4.24398	All Cofactor
13	29107742	04S	Mg25	ss715614955	Gm13_29107742_A_G	3.55831	0.12622	All Cofactor
13	29266326	05U	Ca43	ss715614984	Gm13_29266326_A_G	3.70169	4.31361	All Cofactor
13	29266326	06S	P31	ss715614984	Gm13_29266326_A_G	42.6525	3.58584	All Cofactor
13	29427927	04S	SampleWeight	ss715615005	Gm13_29427927_C_T	3.41305	0.49314	All Cofactor
13	29481243	08U	Co59	ss715615017	Gm13_29481243_C_A	27.7403	0.178403	All Cofactor
13	29695330	99S	Cd111	ss715615054	Gm13_29695330_A_G	14.3967	0.733259	All Cofactor
13	29739984	03U	Fe57	ss715615064	Gm13_29739984_C_A	4.78153	2.80627	All Cofactor
13	30003513	09U	Fe57	ss715615108	Gm13_30003513_A_G	42.9155	1.21377	All Cofactor
13	30073330	04S	P31	ss715615117	Gm13_30073330_T_C	10.0631	2.38198	All Cofactor
13	30073330	08U	S34	ss715615117	Gm13_30073330_T_C	4.4871	4.17643	All Cofactor
13	30154634	06S	Mo98	ss715615135	Gm13_30154634_C_T	5.36878	3.58186	All Cofactor
13	30453975	07U	Co59	ss715615182	Gm13_30453975_C_T	5.83405	4.60667	All Cofactor
13	30690097	CR	Mo98	ss715615220	Gm13_30690097_G_A	4.70998	0.555078	All Cofactor
13	30863661	04S	Se82	ss715615244	Gm13_30863661_G_A	3.78113	2.2239	All Cofactor
13	32210915	08U	Sr88	ss715615420	Gm13_32210915_T_C	12.1663	4.67341	All Cofactor
13	32210915	99S	Mn55	ss715615420	Gm13_32210915_T_C	6.65788	0.358005	All Cofactor
13	32673914	04S	Mg25	ss715615457	Gm13_32673914_G_T	6.40558	1.43869	All Cofactor
13	32875289	03U	SampleWeight	ss715615474	Gm13_32875289_C_A	7.37022	0.228369	All Cofactor
13	33064346	06S	As75	ss715615501	Gm13_33064346_T_C	7.34379	0.300756	All Cofactor
13	33474122	99S	Cu65	ss715615563	Gm13_33474122_A_G	4.06307	0.755944	All Cofactor
13	33610735	09U	Mo98	ss715615585	Gm13_33610735_G_A	38.4566	2.5437	All Cofactor
13	34293335	09U	Ca43	ss715615627	Gm13_34293335_T_C	20.8333	0.667589	All Cofactor
13	34372100	CR	Ca43	ss715615638	Gm13_34372100_G_A	13.6842	4.2218	All Cofactor
13	35117096	03U	Cd111	ss715615744	Gm13_35117096_C_T	7.60435	1.0836	All Cofactor
13	35138967	09U	S34	ss715615750	Gm13_35138967_A_G	28.0727	0.896311	All Cofactor
13	35450602	07U	Al27	ss715615790	Gm13_35450602_A_G	4.47196	4.47196	All Cofactor
13	35492272	09U	Na23	ss715615793	Gm13_35492272_T_C	20.8295	0.694789	All Cofactor
13	35889603	06S	Al27	ss715615847	Gm13_35889603_C_A	3.441	2.13001	All Cofactor
13	36073020	CR	Co59	ss715615876	Gm13_36073020_C_A	9.66564	2.43522	All Cofactor
13	36411761	07U	SampleWeight	ss715615941	Gm13_36411761_A_G	3.23911	0.750487	All Cofactor
13	36499791	05U	Ni60	ss715615958	Gm13_36499791_T_C	4.41963	4.41963	All Cofactor
13	36595402	00U	Rb85	ss715615971	Gm13_36595402_A_G	7.55991	4.11651	All Cofactor
13	36688305	CR	Zn66	ss715615990	Gm13_36688305_A_G	5.53791	1.50217	All Cofactor
13	38015204	06U	Mg25	ss715616069	Gm13_38015204_A_G	5.43362	3.04654	All Cofactor
13	38133840	02U	Cd111	ss715616085	Gm13_38133840_A_C	16.6514	3.51427	All Cofactor
13	38378518	06U	Cd111	ss715616101	Gm13_38378518_C_T	13.0767	2.53175	All Cofactor
13	38707476	01U	Fe57	ss715616137	Gm13_38707476_A_C	14.6473	1.41741	All Cofactor
13	38710451	03U	Mg25	ss715616138	Gm13_38710451_T_C	3.87148	1.35395	All Cofactor
13	38813781	03U	S34	ss715616146	Gm13_38813781_T_C	6.6015	2.33699	All Cofactor
13	39057518	CR	Ca43	ss715616175	Gm13_39057518_A_G	6.07351	0.65893	All Cofactor
13	39274066	99S	Zn66	ss715616195	Gm13_39274066_A_G	31.2795	2.63341	All Cofactor
13	39379565	00U	SampleWeight	ss715616206	Gm13_39379565_C_T	22.625	2.03026	All Cofactor
13	39614110	99S	Rb85	ss715616233	Gm13_39614110_C_T	11.4397	3.19826	All Cofactor
13	40672914	06U	Mg25	ss715616338	Gm13_40672914_A_G	8.97566	5.06654	All Cofactor
13	40751311	06U	S34	ss715616343	Gm13_40751311_T_C	12.0551	2.69503	All Cofactor
13	40877230	06U	Se82	ss715616351	Gm13_40877230_G_T	20.9237	2.59743	All Cofactor
13	40952738	99S	Ca43	ss715616356	Gm13_40952738_T_C	7.6637	0.901569	All Cofactor
13	41353137	04S	P31	ss715616385	Gm13_41353137_T_C	4.24049	1.50396	All Cofactor
13	41818065	00U	Mg25	ss715616425	Gm13_41818065_T_C	9.62328	0.53188	All Cofactor
13	41883214	06S	B11	ss715616434	Gm13_41883214_A_C	8.61428	3.22429	All Cofactor
13	42133955	CR	B11	ss715616463	Gm13_42133955_T_C	8.39098	4.05193	All Cofactor
13	42337548	06U	Sr88	ss715616488	Gm13_42337548_A_C	6.01465	1.87918	All Cofactor
13	42860631	04U	Na23	ss715616529	Gm13_42860631_C_T	4.06003	3.54991	All Cofactor
13	43637924	06U	Cu65	ss715616578	Gm13_43637924_A_C	7.80583	2.163	All Cofactor
13	43641774	06U	Fe57	ss715616579	Gm13_43641774_C_T	19.4623	2.99619	All Cofactor
14	344009	09U	Co59	ss715618431	Gm14_344009_T_C	17.2915	5.46934	All Cofactor
14	391229	05U	Co59	ss715618620	Gm14_391229_G_A	7.68712	3.84586	All Cofactor
14	621399	02U	S34	ss715619751	Gm14_621399_A_G	10.5367	3.03078	All Cofactor
14	1490039	99S	Mg25	ss715617791	Gm14_1490039_T_C	4.46084	0.757889	All Cofactor
14	1578831	99S	SampleWeight	ss715617818	Gm14_1578831_A_G	6.73568	0.994583	All Cofactor
14	1879468	01U	SampleWeight	ss715617925	Gm14_1879468_A_C	7.05441	1.23798	All Cofactor
14	1917312	06S	Se82	ss715617941	Gm14_1917312_A_G	23.13	2.83386	All Cofactor
14	2131407	04U	SampleWeight	ss715618003	Gm14_2131407_C_T	3.71832	0.0936451	All Cofactor
14	2412185	00U	Ni60	ss715618085	Gm14_2412185_A_C	11.2382	0.451779	All Cofactor
14	2855919	99S	Zn66	ss715618195	Gm14_2855919_T_C	6.97964	1.9512	All Cofactor
14	3092838	04S	K39	ss715618279	Gm14_3092838_C_T	7.76177	3.40008	All Cofactor
14	3459177	08U	P31	ss715618439	Gm14_3459177_G_A	5.02547	1.36626	All Cofactor
14	3468840	09U	SampleWeight	ss715618445	Gm14_3468840_A_G	3.86683	1.29576	All Cofactor
14	3508634	04S	Ca43	ss715618462	Gm14_3508634_T_C	5.17865	2.50826	All Cofactor
14	3539314	08U	As75	ss715618474	Gm14_3539314_G_T	7.02894	2.22867	All Cofactor
14	3648283	05U	Mg25	ss715618524	Gm14_3648283_C_T	4.37797	2.59903	All Cofactor
14	3865729	99S	Se82	ss715618599	Gm14_3865729_G_A	29.0132	3.13323	All Cofactor
14	4077896	03U	Cd111	ss715618694	Gm14_4077896_G_T	22.4204	2.70813	All Cofactor
14	4077896	04S	Zn66	ss715618694	Gm14_4077896_G_T	4.77661	3.47664	All Cofactor
14	4110557	99S	P31	ss715618712	Gm14_4110557_G_T	4.14773	4.14773	All Cofactor
14	4199432	06U	SampleWeight	ss715618757	Gm14_4199432_A_G	7.48136	1.55617	All Cofactor
14	4201070	06U	Sr88	ss715618759	Gm14_4201070_T_G	4.37085	0.304606	All Cofactor
14	4299873	09U	Rb85	ss715618796	Gm14_4299873_T_G	4.36743	0.530914	All Cofactor
14	4711362	CR	Rb85	ss715619253	Gm14_4711362_G_T	3.71339	0.465681	All Cofactor
14	4811528	05U	SampleWeight	ss715619394	Gm14_4811528_C_A	23.2113	0.931033	All Cofactor
14	4811528	06U	Ca43	ss715619394	Gm14_4811528_C_A	8.94745	2.35944	All Cofactor
14	5347242	CR	Co59	ss715619662	Gm14_5347242_G_A	7.58642	1.42981	All Cofactor
14	5587345	CR	Ca43	ss715619692	Gm14_5587345_C_T	11.8212	1.31842	All Cofactor
14	5784050	03U	SampleWeight	ss715619708	Gm14_5784050_G_A	4.54178	0.205654	All Cofactor
14	5908034	06S	Se82	ss715619714	Gm14_5908034_T_C	24.9328	0.987688	All Cofactor
14	5995268	05U	B11	ss715619719	Gm14_5995268_A_G	6.01501	6.01501	All Cofactor
14	6031135	06S	Se82	ss715619722	Gm14_6031135_G_A	34.0983	2.28913	All Cofactor
14	6036374	CR	SampleWeight	ss715619725	Gm14_6036374_A_G	8.49518	2.05705	All Cofactor
14	6185774	02U	SampleWeight	ss715619747	Gm14_6185774_A_G	4.1246	0.604449	All Cofactor
14	6354474	07U	Mg25	ss715619759	Gm14_6354474_T_C	3.45509	1.05876	All Cofactor
14	6956816	99S	Ca43	ss715619825	Gm14_6956816_A_G	4.76794	1.93059	All Cofactor
14	7637964	04S	P31	ss715619905	Gm14_7637964_G_A	17.5488	3.70381	All Cofactor
14	7703095	09U	Cu65	ss715619910	Gm14_7703095_T_C	9.96341	1.9103	All Cofactor
14	7703095	09U	Ni60	ss715619910	Gm14_7703095_T_C	5.53537	5.53537	All Cofactor
14	7733148	02U	As75	ss715619913	Gm14_7733148_T_C	8.32059	0.306764	All Cofactor
14	8170607	99S	Se82	ss715619973	Gm14_8170607_A_G	9.8577	1.93757	All Cofactor
14	8918021	03U	K39	ss715620039	Gm14_8918021_T_G	4.07291	2.20205	All Cofactor
14	9463603	09U	Sr88	ss715620103	Gm14_9463603_T_C	18.6063	3.36029	All Cofactor
14	9469253	CR	SampleWeight	ss715620106	Gm14_9469253_T_C	6.81277	2.70635	All Cofactor
14	9984089	01U	Mo98	ss715620158	Gm14_9984089_T_C	8.46668	3.92166	All Cofactor
14	10222780	01U	P31	ss715617362	Gm14_10222780_C_T	4.43812	4.41833	All Cofactor
14	10265174	08U	Ni60	ss715617366	Gm14_10265174_G_A	4.37385	4.37385	All Cofactor
14	10380109	02U	SampleWeight	ss715617385	Gm14_10380109_T_C	22.1675	2.69633	All Cofactor
14	10847547	06S	P31	ss715617477	Gm14_10847547_C_T	8.93104	0.60862	All Cofactor
14	11297485	04S	Cu65	ss715617508	Gm14_11297485_T_C	4.53712	4.53712	All Cofactor
14	12814640	08U	Co59	ss715617619	Gm14_12814640_T_C	34.1675	0.901978	All Cofactor
14	13591530	08U	Fe57	ss715617709	Gm14_13591530_T_C	9.85671	0.657731	All Cofactor
14	14631937	02U	Zn66	ss715617785	Gm14_14631937_A_G	4.11842	1.18323	All Cofactor
14	19030405	03U	Co59	ss715617932	Gm14_19030405_G_A	5.98524	3.40736	All Cofactor
14	28158698	99S	Zn66	ss715618180	Gm14_28158698_T_C	15.2012	0.033574	All Cofactor
14	28765706	07U	SampleWeight	ss715618200	Gm14_28765706_T_C	9.73056	2.56993	All Cofactor
14	30739111	01U	Fe57	ss715618271	Gm14_30739111_A_G	11.8208	1.61203	All Cofactor
14	32782267	05U	Se82	ss715618353	Gm14_32782267_C_T	3.63881	0.03309	All Cofactor
14	42974017	04S	Mg25	ss715618795	Gm14_42974017_G_A	25.3595	5.13626	All Cofactor
14	43139188	04S	Mg25	ss715618807	Gm14_43139188_A_G	11.9756	0.514282	All Cofactor
14	43270248	CR	Cd111	ss715618811	Gm14_43270248_C_T	6.07383	0.924579	All Cofactor
14	43743306	04U	Mn55	ss715618836	Gm14_43743306_G_A	5.1199	5.1199	All Cofactor
14	44196289	01U	Se82	ss715618895	Gm14_44196289_C_T	18.1752	1.36468	All Cofactor
14	45083334	05U	Fe57	ss715618999	Gm14_45083334_A_C	26.2796	0.0835248	All Cofactor
14	45633533	04S	Sr88	ss715619044	Gm14_45633533_G_A	16.2677	3.76878	All Cofactor
14	46151056	09U	SampleWeight	ss715619103	Gm14_46151056_A_G	19.8285	3.81133	All Cofactor
14	46289371	CR	S34	ss715619121	Gm14_46289371_C_T	19.2992	3.52187	All Cofactor
14	46421512	08U	P31	ss715619136	Gm14_46421512_T_C	11.4922	0.0675681	All Cofactor
14	46683962	06U	Fe57	ss715619179	Gm14_46683962_G_A	4.08269	0.314299	All Cofactor
14	46848484	03U	Co59	ss715619195	Gm14_46848484_T_G	17.9138	7.88511	All Cofactor
14	46908314	99S	Rb85	ss715619207	Gm14_46908314_C_T	10.8752	0.839717	All Cofactor
14	46908314	CR	Co59	ss715619207	Gm14_46908314_C_T	9.88406	3.0913	All Cofactor
14	47003645	06S	Co59	ss715619221	Gm14_47003645_G_A	3.41754	2.50311	All Cofactor
14	47053047	03U	Rb85	ss715619235	Gm14_47053047_T_C	5.22764	5.22764	All Cofactor
14	47067626	CR	Zn66	ss715619241	Gm14_47067626_G_T	17.291	1.73703	All Cofactor
14	47372575	00U	Fe57	ss715619293	Gm14_47372575_C_T	17.0832	5.20208	All Cofactor
14	47386681	04U	K39	ss715619296	Gm14_47386681_G_A	5.07329	4.15673	All Cofactor
14	47421432	02U	Cd111	ss715619303	Gm14_47421432_C_T	13.7141	0.655444	All Cofactor
14	47448571	03U	Zn66	ss715619308	Gm14_47448571_T_C	6.37974	1.92832	All Cofactor
14	47469289	04U	Fe57	ss715619311	Gm14_47469289_G_A	8.45362	4.79116	All Cofactor
14	47569140	08U	Mg25	ss715619333	Gm14_47569140_G_T	4.31733	0.144327	All Cofactor
14	47689773	06U	Cd111	ss715619351	Gm14_47689773_G_A	16.6295	3.30105	All Cofactor
14	48192813	06S	SampleWeight	ss715619405	Gm14_48192813_A_G	6.94254	1.88438	All Cofactor
14	48194091	08U	Fe57	ss715619406	Gm14_48194091_T_C	18.459	1.17498	All Cofactor
14	48211642	00U	Zn66	ss715619407	Gm14_48211642_G_T	28.2759	0.396282	All Cofactor
14	48219705	06U	S34	ss715619409	Gm14_48219705_C_T	4.17571	1.63427	All Cofactor
14	48452048	99S	Cu65	ss715619438	Gm14_48452048_G_T	10.6057	1.94928	All Cofactor
14	48467415	02U	Sr88	ss715619441	Gm14_48467415_C_T	17.8046	2.91698	All Cofactor
14	48509947	05U	Ca43	ss715619446	Gm14_48509947_C_T	9.13075	4.22308	All Cofactor
14	48657306	09U	Rb85	ss715619467	Gm14_48657306_C_T	8.45502	0.276415	All Cofactor
14	48663838	CR	Rb85	ss715619468	Gm14_48663838_G_T	8.59994	3.18064	All Cofactor
14	48947283	09U	K39	ss715619504	Gm14_48947283_A_G	5.33358	5.33358	All Cofactor
14	49636532	03U	Na23	ss715619600	Gm14_49636532_G_A	5.93041	5.02551	All Cofactor
15	410656	04S	Mn55	ss715621855	Gm15_410656_G_A	4.96704	4.96704	All Cofactor
15	477261	07U	Mn55	ss715622357	Gm15_477261_C_A	7.11296	5.95851	All Cofactor
15	633082	99S	Se82	ss715622905	Gm15_633082_C_T	19.5271	2.4219	All Cofactor
15	797859	00U	P31	ss715623095	Gm15_797859_A_G	3.6617	0.481345	All Cofactor
15	823441	CR	Zn66	ss715623120	Gm15_823441_G_T	4.02781	1.25037	All Cofactor
15	856728	02U	SampleWeight	ss715623140	Gm15_856728_A_G	10.614	0.296616	All Cofactor
15	959212	00U	Zn66	ss715623268	Gm15_959212_C_T	18.1944	0.79747	All Cofactor
15	1222084	05U	Se82	ss715620413	Gm15_1222084_C_A	34.5641	7.44434	All Cofactor
15	1618820	08U	Ca43	ss715621069	Gm15_1618820_C_T	34.4322	1.8497	All Cofactor
15	1735436	03U	K39	ss715621121	Gm15_1735436_G_A	5.99547	2.48228	All Cofactor
15	1748741	CR	Mg25	ss715621125	Gm15_1748741_C_T	20.6575	2.20988	All Cofactor
15	1892120	04U	Cu65	ss715621176	Gm15_1892120_C_T	4.16513	4.16513	All Cofactor
15	1892120	04U	Zn66	ss715621176	Gm15_1892120_C_T	5.29875	4.96195	All Cofactor
15	1910769	00U	S34	ss715621183	Gm15_1910769_G_A	10.1719	2.04933	All Cofactor
15	1947208	03U	Cd111	ss715621200	Gm15_1947208_A_G	8.52459	1.05579	All Cofactor
15	2198097	00U	Se82	ss715621290	Gm15_2198097_A_G	11.8716	0.142376	All Cofactor
15	2649829	06S	Se82	ss715621431	Gm15_2649829_G_T	39.8436	4.20298	All Cofactor
15	3039418	06S	S34	ss715621540	Gm15_3039418_G_A	5.24194	3.8381	All Cofactor
15	3065740	06S	Na23	ss715621550	Gm15_3065740_A_G	4.00505	4.00505	All Cofactor
15	4449200	06U	Mg25	ss715621968	Gm15_4449200_G_A	4.85942	1.15607	All Cofactor
15	4497855	04S	SampleWeight	ss715621991	Gm15_4497855_A_G	5.24245	1.92083	All Cofactor
15	4996628	03U	Cd111	ss715622682	Gm15_4996628_C_A	13.8138	0.832513	All Cofactor
15	5165908	06U	Fe57	ss715622823	Gm15_5165908_G_A	16.1701	4.92505	All Cofactor
15	5430687	99S	Mn55	ss715622836	Gm15_5430687_A_G	8.51967	0.650034	All Cofactor
15	5725962	CR	Fe57	ss715622856	Gm15_5725962_A_G	4.25499	1.87421	All Cofactor
15	5751376	04U	SampleWeight	ss715622858	Gm15_5751376_A_C	13.7177	3.42505	All Cofactor
15	6461410	99S	Mn55	ss715622919	Gm15_6461410_A_G	18.7451	3.83557	All Cofactor
15	6640319	03U	Mo98	ss715622927	Gm15_6640319_G_A	10.6563	1.57574	All Cofactor
15	6931517	CR	K39	ss715622966	Gm15_6931517_T_C	9.77083	1.336	All Cofactor
15	7646058	CR	Ca43	ss715623051	Gm15_7646058_A_G	16.5539	3.00329	All Cofactor
15	7719822	CR	Al27	ss715623063	Gm15_7719822_C_T	10.6385	2.58451	All Cofactor
15	7721702	09U	Cu65	ss715623064	Gm15_7721702_G_A	24.1917	2.55805	All Cofactor
15	7769122	03U	Zn66	ss715623074	Gm15_7769122_C_A	5.76778	1.91217	All Cofactor
15	7864348	00U	Cd111	ss715623085	Gm15_7864348_G_T	15.4482	0.948945	All Cofactor
15	8315627	05U	SampleWeight	ss715623124	Gm15_8315627_A_C	25.7786	4.79139	All Cofactor
15	8708531	08U	Cu65	ss715623160	Gm15_8708531_C_T	14.2262	1.20534	All Cofactor
15	9803638	04S	Sr88	ss715623302	Gm15_9803638_C_T	8.76417	2.05424	All Cofactor
15	9924918	09U	SampleWeight	ss715623323	Gm15_9924918_G_T	29.5598	2.55924	All Cofactor
15	9974980	99S	Zn66	ss715623328	Gm15_9974980_T_G	9.27211	0.851509	All Cofactor
15	10059948	06S	S34	ss715620177	Gm15_10059948_T_C	3.8966	2.79467	All Cofactor
15	10259777	05U	Se82	ss715620198	Gm15_10259777_C_T	17.7329	0.768312	All Cofactor
15	10432403	05U	SampleWeight	ss715620223	Gm15_10432403_C_A	19.0781	1.77893	All Cofactor
15	10579285	06U	S34	ss715620236	Gm15_10579285_T_C	5.68945	1.55884	All Cofactor
15	10762244	05U	Se82	ss715620247	Gm15_10762244_C_T	13.2283	1.85864	All Cofactor
15	10796880	03U	S34	ss715620249	Gm15_10796880_T_C	6.74972	1.00516	All Cofactor
15	10832601	02U	Fe57	ss715620257	Gm15_10832601_C_A	5.7586	4.51181	All Cofactor
15	11416165	04U	B11	ss715620325	Gm15_11416165_G_A	4.13007	2.99879	All Cofactor
15	11422513	01U	Al27	ss715620327	Gm15_11422513_A_G	19.3156	4.95185	All Cofactor
15	11534331	04S	SampleWeight	ss715620334	Gm15_11534331_A_G	11.322	0.0776222	All Cofactor
15	12086949	08U	Zn66	ss715620394	Gm15_12086949_C_A	3.71649	3.71649	All Cofactor
15	12140462	09U	Mg25	ss715620401	Gm15_12140462_T_G	4.84144	3.13947	All Cofactor
15	12414192	03U	Sr88	ss715620441	Gm15_12414192_C_T	4.04694	1.31709	All Cofactor
15	13098003	03U	Zn66	ss715620540	Gm15_13098003_A_G	4.14338	2.7622	All Cofactor
15	13180039	01U	Al27	ss715620550	Gm15_13180039_C_T	16.2404	2.02511	All Cofactor
15	13197827	04U	SampleWeight	ss715620554	Gm15_13197827_T_C	7.569	0.246733	All Cofactor
15	14309736	06S	B11	ss715620743	Gm15_14309736_C_T	6.32327	4.80485	All Cofactor
15	14512311	CR	Co59	ss715620787	Gm15_14512311_C_T	8.49956	2.119	All Cofactor
15	14716623	02U	SampleWeight	ss715620825	Gm15_14716623_T_G	32.9276	4.76157	All Cofactor
15	14720264	06S	P31	ss715620827	Gm15_14720264_G_A	3.63798	0.221855	All Cofactor
15	14867247	09U	Ca43	ss715620857	Gm15_14867247_A_G	9.54985	0.0328355	All Cofactor
15	15122035	06U	Ni60	ss715620905	Gm15_15122035_C_T	18.3193	3.91269	All Cofactor
15	15339648	02U	P31	ss715620943	Gm15_15339648_A_C	13.83	0.918074	All Cofactor
15	15934679	04U	Ca43	ss715621048	Gm15_15934679_C_T	8.07108	1.45328	All Cofactor
15	16708472	09U	S34	ss715621082	Gm15_16708472_T_G	24.6235	1.61019	All Cofactor
15	16908665	09U	SampleWeight	ss715621098	Gm15_16908665_A_C	13.7886	1.58358	All Cofactor
15	16963572	02U	Sr88	ss715621103	Gm15_16963572_C_T	14.1978	0.860559	All Cofactor
15	22576620	07U	Mg25	ss715621305	Gm15_22576620_C_T	6.34652	0.940303	All Cofactor
15	22818976	00U	Mg25	ss715621311	Gm15_22818976_A_G	36.2991	2.27783	All Cofactor
15	32428671	03U	Mo98	ss715621600	Gm15_32428671_G_A	5.15683	0.900333	All Cofactor
15	35167777	07U	K39	ss715621681	Gm15_35167777_G_T	6.54483	2.53104	All Cofactor
15	39227395	05U	Mo98	ss715621802	Gm15_39227395_T_C	4.81263	4.81263	All Cofactor
15	40040705	08U	SampleWeight	ss715621827	Gm15_40040705_C_T	4.84223	0.456728	All Cofactor
15	40232715	05U	SampleWeight	ss715621832	Gm15_40232715_A_C	4.7827	0.203481	All Cofactor
15	43243375	03U	S34	ss715621929	Gm15_43243375_A_G	4.78861	2.90151	All Cofactor
15	43797502	09U	S34	ss715621943	Gm15_43797502_G_T	14.0043	1.12575	All Cofactor
15	44828322	09U	Na23	ss715621977	Gm15_44828322_A_C	12.1704	0.559785	All Cofactor
15	45470269	00U	Zn66	ss715622022	Gm15_45470269_T_G	5.30317	0.33211	All Cofactor
15	45990867	09U	Co59	ss715622068	Gm15_45990867_G_T	3.73967	0.00392533	All Cofactor
15	46453038	06S	K39	ss715622112	Gm15_46453038_A_C	13.9557	1.17744	All Cofactor
15	46860884	06S	Sr88	ss715622228	Gm15_46860884_A_G	4.62186	1.11987	All Cofactor
15	47013300	03U	K39	ss715622256	Gm15_47013300_T_C	7.56498	1.61425	All Cofactor
15	47107122	08U	Ca43	ss715622275	Gm15_47107122_C_A	7.52445	0.196094	All Cofactor
15	47345788	02U	Co59	ss715622305	Gm15_47345788_C_A	6.01241	0.162481	All Cofactor
15	47406150	06S	Sr88	ss715622318	Gm15_47406150_A_G	3.79219	2.9388	All Cofactor
15	47446183	01U	SampleWeight	ss715622325	Gm15_47446183_T_C	7.12817	0.540027	All Cofactor
15	47744421	04S	Mg25	ss715622359	Gm15_47744421_G_A	10.7303	1.405	All Cofactor
15	47996386	06U	Fe57	ss715622393	Gm15_47996386_C_T	9.99374	4.84371	All Cofactor
15	48028533	06S	Zn66	ss715622400	Gm15_48028533_G_A	5.61954	0.81091	All Cofactor
15	48699060	CR	Rb85	ss715622486	Gm15_48699060_G_A	12.7247	5.26823	All Cofactor
15	48961202	99S	Mn55	ss715622542	Gm15_48961202_A_G	5.72259	1.89652	All Cofactor
15	49188839	04S	Se82	ss715622580	Gm15_49188839_A_G	4.46389	1.63979	All Cofactor
15	49226394	01U	Mo98	ss715622584	Gm15_49226394_G_A	12.9634	4.09235	All Cofactor
15	49560894	09U	Sr88	ss715622631	Gm15_49560894_T_C	3.32408	1.19798	All Cofactor
15	49640444	02U	As75	ss715622640	Gm15_49640444_T_C	4.0021	0.281587	All Cofactor
15	49644112	02U	K39	ss715622642	Gm15_49644112_T_C	4.49423	1.59427	All Cofactor
15	49647464	02U	As75	ss715622643	Gm15_49647464_T_C	17.2055	0.769347	All Cofactor
15	49770527	05U	S34	ss715622656	Gm15_49770527_G_A	8.08615	0.853427	All Cofactor
15	50372716	04S	SampleWeight	ss715622746	Gm15_50372716_C_T	22.6795	1.04876	All Cofactor
15	50390518	01U	S34	ss715622750	Gm15_50390518_G_T	4.78811	4.78811	All Cofactor
15	50846263	00U	Se82	ss715622810	Gm15_50846263_G_A	8.78409	2.99873	All Cofactor
16	97660	02U	Mo98	ss715625695	Gm16_97660_G_A	14.0428	3.80263	All Cofactor
16	106302	02U	Co59	ss715623347	Gm16_106302_T_G	10.7644	0.80239	All Cofactor
16	728845	CR	S34	ss715625437	Gm16_728845_A_G	18.4594	4.51505	All Cofactor
16	755592	04S	As75	ss715625492	Gm16_755592_T_C	4.86543	4.86543	All Cofactor
16	1186400	04S	Sr88	ss715623382	Gm16_1186400_A_G	7.3529	1.59599	All Cofactor
16	2250338	06U	Ni60	ss715623729	Gm16_2250338_G_A	11.7956	2.15484	All Cofactor
16	2345330	04U	Ca43	ss715623760	Gm16_2345330_C_A	6.79073	5.23066	All Cofactor
16	2517376	01U	Mn55	ss715623824	Gm16_2517376_T_C	7.61221	3.44932	All Cofactor
16	2517376	03U	Mg25	ss715623824	Gm16_2517376_T_C	6.62586	2.76818	All Cofactor
16	2520441	00U	Sr88	ss715623825	Gm16_2520441_G_A	11.0308	5.04457	All Cofactor
16	2520441	06S	Mn55	ss715623825	Gm16_2520441_G_A	4.77947	4.77947	All Cofactor
16	2775849	00U	Ca43	ss715623904	Gm16_2775849_A_C	16.7891	5.01868	All Cofactor
16	2997247	CR	Na23	ss715624239	Gm16_2997247_T_C	5.04872	3.48702	All Cofactor
16	3006858	02U	SampleWeight	ss715624268	Gm16_3006858_T_C	5.13478	0.285163	All Cofactor
16	3048160	06U	Mg25	ss715624339	Gm16_3048160_C_T	3.89172	0.23419	All Cofactor
16	3066722	06U	Cd111	ss715624364	Gm16_3066722_G_A	7.84737	0.279281	All Cofactor
16	3220745	09U	S34	ss715624536	Gm16_3220745_A_G	22.6131	1.02422	All Cofactor
16	3534754	03U	Mn55	ss715624797	Gm16_3534754_A_C	4.63691	6.06095	All Cofactor
16	3775913	06U	SampleWeight	ss715625025	Gm16_3775913_T_C	8.24229	3.17294	All Cofactor
16	4278216	CR	Mo98	ss715625084	Gm16_4278216_T_C	9.4345	1.22433	All Cofactor
16	5060442	03U	Fe57	ss715625172	Gm16_5060442_C_A	6.67627	2.6718	All Cofactor
16	5060442	03U	K39	ss715625172	Gm16_5060442_C_A	5.56294	2.90807	All Cofactor
16	5101636	04U	S34	ss715625177	Gm16_5101636_A_G	4.08513	1.02396	All Cofactor
16	5115909	CR	Se82	ss715625185	Gm16_5115909_T_C	3.89611	3.89611	All Cofactor
16	5220299	06U	Se82	ss715625194	Gm16_5220299_A_G	19.3088	3.55081	All Cofactor
16	5492882	04S	Mg25	ss715625214	Gm16_5492882_T_C	10.0008	1.39049	All Cofactor
16	5586574	00U	Fe57	ss715625225	Gm16_5586574_A_G	6.97865	1.78549	All Cofactor
16	6164774	CR	K39	ss715625275	Gm16_6164774_C_A	16.8587	2.76339	All Cofactor
16	6179363	09U	Sr88	ss715625278	Gm16_6179363_T_G	4.16445	1.00822	All Cofactor
16	6420315	06U	Mg25	ss715625305	Gm16_6420315_A_G	8.78893	2.70906	All Cofactor
16	6483232	00U	S34	ss715625320	Gm16_6483232_C_T	17.8674	1.8054	All Cofactor
16	6857452	08U	Co59	ss715625375	Gm16_6857452_A_G	18.9137	0.420592	All Cofactor
16	7101201	04S	K39	ss715625407	Gm16_7101201_G_A	4.45722	1.90377	All Cofactor
[truncated: 423 more rows]
