# Supplementary material for: Genomewide association study of ionomic traits on diverse soybean populations from germplasm collections
Source: Plant Direct. 2018 Jan 15;2(1):e00033. doi: 10.1002/pld3.33 (PMC6508489; doi:10.1002/pld3.33)
Supplement: Supplementary file 10 [file PLD3-2-e00033-s010.xlsx]

## Sheet: Table6.DuplicatedSNPs.All.LD.cs
chr	bp	loc	trait	SNP	logP	nullLogP	Group	Overlap Type
2	42697158	CR	Cd111	Gm02_42697158_G_A	5.20259	2.32189	1	Same Element, Different Location
2	43023030	99S	Cd111	Gm02_43023030_A_G	20.6736	2.14057	1	Same Element, Different Location
3	40883820	02U	Se82	Gm03_40883820_T_C	7.51748	4.0498	2	Same Element, Different Location
3	40883820	99S	Se82	Gm03_40883820_T_C	21.145	4.70414	2	Same Element, Different Location
4	3793488	04S	SampleWeight	Gm04_3793488_C_T	33.7111	6.78769	3	Same Element, Different Location
4	3793488	06U	SampleWeight	Gm04_3793488_C_T	4.34655	1.31639	3	Same Element, Different Location
4	26886535	00U	Ni60	Gm04_26886535_T_C	18.2469	2.23687	4	Same Element, Different Location
4	28481584	99S	Ni60	Gm04_28481584_T_C	7.80841	2.9561	4	Same Element, Different Location
5	33602228	09U	Ca43	Gm05_33602228_A_G	36.2358	1.69538	5	Same Element, Different Location
5	33737561	CR	Ca43	Gm05_33737561_T_C	8.03823	1.57155	5	Same Element, Different Location
5	37519779	03U	SampleWeight	Gm05_37519779_A_G	20.5875	1.2734	6	Same Element, Different Location
5	37519779	04S	SampleWeight	Gm05_37519779_A_G	4.73502	0.746157	6	Same Element, Different Location
7	27153882	02U	Co59	Gm07_27153882_G_A	11.4907	0.793327	7	Same Element, Different Location
7	33530522	08U	Co59	Gm07_33530522_C_T	4.79187	0.184152	7	Same Element, Different Location
9	4612586	04U	Cd111	Gm09_4612586_C_T	5.38919	5.38919	8	Same Element, Different Location
9	4612586	99S	Cd111	Gm09_4612586_C_T	35.9379	10.0619	8	Same Element, Different Location
9	4991159	00U	Cd111	Gm09_4991159_G_A	20.8425	4.12073	9	Same Element, Different Location
9	4991159	02U	Cd111	Gm09_4991159_G_A	23.2794	6.61629	9	Same Element, Different Location
9	4991159	03U	Cd111	Gm09_4991159_G_A	29.1885	7.78294	9	Same Element, Different Location
9	4991159	06U	Cd111	Gm09_4991159_G_A	21.8469	6.66732	9	Same Element, Different Location
12	10380793	00U	Cd111	Gm12_10380793_T_C	3.56329	0.026981	10	Same Element, Different Location
12	10380793	03U	Cd111	Gm12_10380793_T_C	4.7326	3.52349	10	Same Element, Different Location
14	46848484	03U	Co59	Gm14_46848484_T_G	17.9138	7.88511	11	Same Element, Different Location
14	47003645	06S	Co59	Gm14_47003645_G_A	3.41754	2.50311	11	Same Element, Different Location
15	410656	04S	Mn55	Gm15_410656_G_A	4.96704	4.96704	12	Same Element, Different Location
15	477261	07U	Mn55	Gm15_477261_C_A	7.11296	5.95851	12	Same Element, Different Location
15	22576620	07U	Mg25	Gm15_22576620_C_T	6.34652	0.940303	13	Same Element, Different Location
15	22818976	00U	Mg25	Gm15_22818976_A_G	36.2991	2.27783	13	Same Element, Different Location
17	8010009	08U	Fe57	Gm17_8010009_A_C	14.8119	0.929591	14	Same Element, Different Location
17	8178604	01U	Fe57	Gm17_8178604_T_C	5.32468	2.70877	14	Same Element, Different Location
17	11373826	04U	SampleWeight	Gm17_11373826_G_A	18.1721	0.968256	15	Same Element, Different Location
17	11373826	05U	SampleWeight	Gm17_11373826_G_A	34.4213	4.99632	15	Same Element, Different Location
18	48032734	99S	Ca43	Gm18_48032734_C_A	14.1792	1.68186	16	Same Element, Different Location
18	48253235	08U	Ca43	Gm18_48253235_A_G	9.83015	1.1971	16	Same Element, Different Location
18	53954750	06S	Ca43	Gm18_53954750_T_C	3.7758	3.7758	17	Same Element, Different Location
18	53954750	CR	Ca43	Gm18_53954750_T_C	5.08949	1.2814	17	Same Element, Different Location
19	45062248	02U	Cd111	Gm19_45062248_T_C	10.0965	1.24214	18	Same Element, Different Location
19	45072668	09U	Cd111	Gm19_45072668_A_C	7.35559	0.501277	18	Same Element, Different Location
1	2739177	03U	Mg25	Gm01_2739177_G_T	7.54909	1.23589	19	Different Element, Same Location
1	2796446	03U	SampleWeight	Gm01_2796446_A_G	32.263	2.80028	19	Different Element, Same Location
1	2747136	09U	Fe57	Gm01_2747136_A_C	13.1548	0.867769	20	Different Element, Same Location
1	2747136	09U	Rb85	Gm01_2747136_A_C	18.7068	1.48498	20	Different Element, Same Location
1	2747136	09U	Rb85	Gm01_2747136_A_C	18.7068	1.48498	20	Different Element, Same Location
1	49221509	04S	Ni60	Gm01_49221509_T_C	5.3293	4.58317	21	Different Element, Same Location
1	49288739	04S	Mg25	Gm01_49288739_A_G	5.6756	0.416356	21	Different Element, Same Location
1	49637775	05U	Al27	Gm01_49637775_A_G	18.3938	5.85507	22	Different Element, Same Location
1	49637775	05U	Fe57	Gm01_49637775_A_G	32.7679	4.44619	22	Different Element, Same Location
2	5555909	07U	Cu65	Gm02_5555909_A_G	5.81695	5.81546	23	Different Element, Same Location
2	5555909	07U	Fe57	Gm02_5555909_A_G	4.2087	4.2087	23	Different Element, Same Location
2	5555909	07U	P31	Gm02_5555909_A_G	6.91227	4.85696	23	Different Element, Same Location
2	5555909	07U	Zn66	Gm02_5555909_A_G	5.41549	4.60963	23	Different Element, Same Location
2	46855228	06U	Cu65	Gm02_46855228_G_A	6.59239	2.42798	24	Different Element, Same Location
2	46855228	06U	S34	Gm02_46855228_G_A	8.71091	3.95074	24	Different Element, Same Location
2	46863207	99S	Zn66	Gm02_46863207_T_G	7.46725	0.549685	25	Different Element, Same Location
2	47041647	99S	Co59	Gm02_47041647_A_G	19.5103	4.94572	25	Different Element, Same Location
3	45234427	03U	Zn66	Gm03_45234427_A_C	11.9682	4.19751	26	Different Element, Same Location
3	45338714	03U	Fe57	Gm03_45338714_C_T	8.29837	3.22955	26	Different Element, Same Location
4	12410533	CR	Mo98	Gm04_12410533_A_G	7.09334	1.84202	27	Different Element, Same Location
4	14290716	CR	Ni60	Gm04_14290716_C_T	4.16854	2.48698	27	Different Element, Same Location
4	26886535	00U	Ni60	Gm04_26886535_T_C	18.2469	2.23687	28	Different Element, Same Location
4	29672471	00U	Cu65	Gm04_29672471_A_G	4.8255	3.29492	28	Different Element, Same Location
5	27384800	07U	K39	Gm05_27384800_C_T	5.09616	3.91026	29	Different Element, Same Location
5	27384800	07U	P31	Gm05_27384800_C_T	5.35634	3.74709	29	Different Element, Same Location
5	32961331	CR	Ni60	Gm05_32961331_G_T	11.4206	4.62955	30	Different Element, Same Location
5	32961331	CR	Sr88	Gm05_32961331_G_T	33.2405	5.12943	30	Different Element, Same Location
6	19815389	06U	Cd111	Gm06_19815389_A_G	17.0546	4.36081	31	Different Element, Same Location
6	22176852	06U	K39	Gm06_22176852_T_C	18.9159	4.30631	31	Different Element, Same Location
6	46912942	04U	P31	Gm06_46912942_C_T	3.73647	3.73647	32	Different Element, Same Location
6	47102669	04U	S34	Gm06_47102669_T_C	13.9157	4.60168	32	Different Element, Same Location
7	9824052	03U	Fe57	Gm07_9824052_T_G	8.48345	3.86277	33	Different Element, Same Location
7	10211098	03U	Al27	Gm07_10211098_C_T	7.26583	4.97711	33	Different Element, Same Location
7	29691658	06U	Mo98	Gm07_29691658_T_C	7.39663	4.69574	34	Different Element, Same Location
7	31789003	06U	Cu65	Gm07_31789003_G_T	8.73481	6.31028	34	Different Element, Same Location
8	2757570	02U	K39	Gm08_2757570_G_T	10.7509	2.08576	35	Different Element, Same Location
8	3049284	02U	P31	Gm08_3049284_T_G	4.08783	1.36733	35	Different Element, Same Location
8	21221418	99S	Co59	Gm08_21221418_A_G	14.2034	1.14803	36	Different Element, Same Location
8	21223893	99S	SampleWeight	Gm08_21223893_T_C	5.21024	0.0899776	36	Different Element, Same Location
8	21830335	00U	Fe57	Gm08_21830335_A_G	10.8196	2.07131	37	Different Element, Same Location
8	21964029	00U	Zn66	Gm08_21964029_G_A	7.14288	0.0021917	37	Different Element, Same Location
9	32437496	99S	Co59	Gm09_32437496_G_A	8.90531	1.35763	38	Different Element, Same Location
9	32987730	99S	Ca43	Gm09_32987730_G_A	14.3094	2.44278	38	Different Element, Same Location
9	36342782	09U	Mo98	Gm09_36342782_G_T	33.8519	3.50065	39	Different Element, Same Location
9	36364073	09U	Ca43	Gm09_36364073_G_A	25.9326	2.89485	39	Different Element, Same Location
10	275481	04S	Co59	Gm10_275481_G_A	3.8167	3.68701	40	Different Element, Same Location
10	275481	04S	Zn66	Gm10_275481_G_A	9.30445	4.07384	40	Different Element, Same Location
10	5863544	04S	Ca43	Gm10_5863544_T_C	5.49907	5.53535	41	Different Element, Same Location
10	5863544	04S	Sr88	Gm10_5863544_T_C	5.85887	4.90521	41	Different Element, Same Location
10	35419460	05U	S34	Gm10_35419460_A_G	29.7141	5.90613	42	Different Element, Same Location
10	37072462	05U	Mg25	Gm10_37072462_A_G	8.78111	1.7413	42	Different Element, Same Location
10	44553009	03U	P31	Gm10_44553009_T_C	10.4854	4.64309	43	Different Element, Same Location
10	44558639	03U	K39	Gm10_44558639_T_C	14.965	4.03687	43	Different Element, Same Location
11	4170242	CR	P31	Gm11_4170242_T_C	6.45979	2.81312	44	Different Element, Same Location
11	4177326	CR	As75	Gm11_4177326_A_G	4.2057	4.17607	44	Different Element, Same Location
11	7668918	03U	Mg25	Gm11_7668918_T_G	21.3016	4.80977	45	Different Element, Same Location
11	7752921	03U	S34	Gm11_7752921_G_A	5.24728	3.8682	45	Different Element, Same Location
11	10304127	06U	Ca43	Gm11_10304127_C_A	13.414	5.8917	46	Different Element, Same Location
11	10304127	06U	Sr88	Gm11_10304127_C_A	13.0603	4.04259	46	Different Element, Same Location
13	7240548	02U	S34	Gm13_7240548_G_A	5.50344	0.299146	47	Different Element, Same Location
13	7274295	02U	Rb85	Gm13_7274295_A_C	9.96277	6.84015	47	Different Element, Same Location
13	40672914	06U	Mg25	Gm13_40672914_A_G	8.97566	5.06654	48	Different Element, Same Location
13	40751311	06U	S34	Gm13_40751311_T_C	12.0551	2.69503	48	Different Element, Same Location
14	7703095	09U	Cu65	Gm14_7703095_T_C	9.96341	1.9103	49	Different Element, Same Location
14	7703095	09U	Ni60	Gm14_7703095_T_C	5.53537	5.53537	49	Different Element, Same Location
14	9984089	01U	Mo98	Gm14_9984089_T_C	8.46668	3.92166	50	Different Element, Same Location
14	10222780	01U	P31	Gm14_10222780_C_T	4.43812	4.41833	50	Different Element, Same Location
15	1892120	04U	Cu65	Gm15_1892120_C_T	4.16513	4.16513	51	Different Element, Same Location
15	1892120	04U	Zn66	Gm15_1892120_C_T	5.29875	4.96195	51	Different Element, Same Location
15	1910769	00U	S34	Gm15_1910769_G_A	10.1719	2.04933	52	Different Element, Same Location
15	2198097	00U	Se82	Gm15_2198097_A_G	11.8716	0.142376	52	Different Element, Same Location
15	3039418	06S	S34	Gm15_3039418_G_A	5.24194	3.8381	53	Different Element, Same Location
15	3065740	06S	Na23	Gm15_3065740_A_G	4.00505	4.00505	53	Different Element, Same Location
15	14309736	06S	B11	Gm15_14309736_C_T	6.32327	4.80485	54	Different Element, Same Location
15	14720264	06S	P31	Gm15_14720264_G_A	3.63798	0.221855	54	Different Element, Same Location
16	5060442	03U	Fe57	Gm16_5060442_C_A	6.67627	2.6718	55	Different Element, Same Location
16	5060442	03U	K39	Gm16_5060442_C_A	5.56294	2.90807	55	Different Element, Same Location
18	52368744	06S	Zn66	Gm18_52368744_T_C	11.0266	1.88408	56	Different Element, Same Location
18	52402813	06S	Rb85	Gm18_52402813_G_A	10.6754	1.70193	56	Different Element, Same Location
19	1255866	03U	Zn66	Gm19_1255866_T_G	10.2709	3.48602	57	Different Element, Same Location
19	1306591	03U	Ni60	Gm19_1306591_T_C	8.23632	5.04982	57	Different Element, Same Location
19	35745518	09U	S34	Gm19_35745518_T_C	4.19173	0.634731	58	Different Element, Same Location
19	35860681	09U	Cu65	Gm19_35860681_C_T	6.34791	1.01526	58	Different Element, Same Location
19	43874271	00U	Al27	Gm19_43874271_A_C	6.74238	6.0208	59	Different Element, Same Location
19	43874271	00U	As75	Gm19_43874271_A_C	4.50893	4.33453	59	Different Element, Same Location
19	46428871	03U	Cd111	Gm19_46428871_C_T	5.71335	1.87306	60	Different Element, Same Location
19	46989746	03U	Mo98	Gm19_46989746_T_C	5.41331	2.79276	60	Different Element, Same Location
19	50457461	CR	S34	Gm19_50457461_A_G	6.67755	1.57997	61	Different Element, Same Location
19	50457461	CR	Zn66	Gm19_50457461_A_G	26.7496	4.79245	61	Different Element, Same Location
20	46312399	00U	Ni60	Gm20_46312399_C_T	11.3554	2.68106	62	Different Element, Same Location
20	46504791	00U	Cd111	Gm20_46504791_G_T	25.2937	3.10603	62	Different Element, Same Location
1	2371054	03U	Co59	Gm01_2371054_A_G	8.45233	1.59118	63	Different Element, Different Location
1	2371054	04S	Sr88	Gm01_2371054_A_G	8.74774	2.09756	63	Different Element, Different Location
1	3610068	02U	Ni60	Gm01_3610068_T_G	7.06725	1.57624	64	Different Element, Different Location
1	3638269	00U	K39	Gm01_3638269_G_A	5.5913	2.82013	64	Different Element, Different Location
1	3666692	06U	Se82	Gm01_3666692_A_G	5.59612	0.820034	64	Different Element, Different Location
1	10768239	03U	Se82	Gm01_10768239_C_T	4.08082	2.31938	65	Different Element, Different Location
1	10768239	06U	Sr88	Gm01_10768239_C_T	4.8696	1.68212	65	Different Element, Different Location
1	28848622	09U	Ca43	Gm01_28848622_A_G	25.7641	2.36809	66	Different Element, Different Location
1	31177840	00U	SampleWeight	Gm01_31177840_G_T	11.4202	0.568314	66	Different Element, Different Location
1	49221509	04S	Ni60	Gm01_49221509_T_C	5.3293	4.58317	67	Different Element, Different Location
1	49259333	99S	Zn66	Gm01_49259333_G_A	18.7743	0.982267	67	Different Element, Different Location
1	49288739	00U	Fe57	Gm01_49288739_A_G	10.8921	1.28393	67	Different Element, Different Location
1	49288739	04S	Mg25	Gm01_49288739_A_G	5.6756	0.416356	67	Different Element, Different Location
1	49637775	05U	Al27	Gm01_49637775_A_G	18.3938	5.85507	68	Different Element, Different Location
1	49637775	05U	Fe57	Gm01_49637775_A_G	32.7679	4.44619	68	Different Element, Different Location
1	49806920	03U	SampleWeight	Gm01_49806920_A_G	63.8535	6.00949	68	Different Element, Different Location
1	54086678	01U	Mo98	Gm01_54086678_A_G	5.46411	1.1683	69	Different Element, Different Location
1	54171147	00U	Co59	Gm01_54171147_G_T	4.36322	1.89047	69	Different Element, Different Location
1	54220674	04U	K39	Gm01_54220674_T_C	6.1964	4.24364	69	Different Element, Different Location
1	54551283	01U	Al27	Gm01_54551283_T_C	6.49568	0.299696	69	Different Element, Different Location
1	54600933	CR	Rb85	Gm01_54600933_G_A	7.64477	0.78217	69	Different Element, Different Location
2	9455513	09U	Mo98	Gm02_9455513_G_A	22.8818	1.82464	70	Different Element, Different Location
2	9490037	06U	Sr88	Gm02_9490037_T_C	8.64713	2.25435	70	Different Element, Different Location
2	14022512	00U	Fe57	Gm02_14022512_C_T	14.8309	2.35214	71	Different Element, Different Location
2	14022512	06U	Sr88	Gm02_14022512_C_T	8.15575	1.82777	71	Different Element, Different Location
2	14251079	02U	Co59	Gm02_14251079_T_C	14.8742	1.06458	72	Different Element, Different Location
2	14467231	CR	Zn66	Gm02_14467231_C_T	10.8948	1.34405	72	Different Element, Different Location
2	36666688	02U	Rb85	Gm02_36666688_T_C	6.29331	3.48744	73	Different Element, Different Location
2	37738247	03U	Co59	Gm02_37738247_C_T	4.18573	1.22399	73	Different Element, Different Location
2	42348261	99S	Rb85	Gm02_42348261_G_T	3.36696	0.945004	74	Different Element, Different Location
2	42655797	00U	B11	Gm02_42655797_T_C	8.69863	2.14715	74	Different Element, Different Location
2	42697158	CR	Cd111	Gm02_42697158_G_A	5.20259	2.32189	74	Different Element, Different Location
2	42856800	03U	SampleWeight	Gm02_42856800_G_A	4.57233	0.5028	74	Different Element, Different Location
2	43023030	99S	Cd111	Gm02_43023030_A_G	20.6736	2.14057	74	Different Element, Different Location
2	44460357	02U	Ca43	Gm02_44460357_A_C	4.84047	3.23569	75	Different Element, Different Location
2	44460357	09U	Co59	Gm02_44460357_A_C	10.9606	2.91377	75	Different Element, Different Location
2	46468030	03U	SampleWeight	Gm02_46468030_T_C	11.7344	0.696331	76	Different Element, Different Location
2	46468030	05U	Se82	Gm02_46468030_T_C	33.6554	2.32372	76	Different Element, Different Location
2	46863207	99S	Zn66	Gm02_46863207_T_G	7.46725	0.549685	77	Different Element, Different Location
2	47025167	06U	Sr88	Gm02_47025167_T_C	7.53001	3.43301	77	Different Element, Different Location
2	47041647	99S	Co59	Gm02_47041647_A_G	19.5103	4.94572	77	Different Element, Different Location
2	49129241	05U	Rb85	Gm02_49129241_T_C	4.28794	4.28794	78	Different Element, Different Location
2	49139101	09U	Fe57	Gm02_49139101_T_G	29.4913	0.665244	78	Different Element, Different Location
2	50546149	00U	Se82	Gm02_50546149_C_T	5.81475	0.820927	79	Different Element, Different Location
2	51255374	99S	S34	Gm02_51255374_T_C	3.77195	1.71575	79	Different Element, Different Location
3	1758253	03U	Sr88	Gm03_1758253_T_C	11.6315	2.21141	80	Different Element, Different Location
3	1776411	06S	P31	Gm03_1776411_C_T	7.34142	0.55028	80	Different Element, Different Location
3	2338087	CR	P31	Gm03_2338087_A_G	11.9045	2.22276	81	Different Element, Different Location
3	2378716	02U	SampleWeight	Gm03_2378716_C_T	10.7002	0.538775	81	Different Element, Different Location
3	5165511	09U	Fe57	Gm03_5165511_A_C	36.0538	0.545408	82	Different Element, Different Location
3	5186649	06U	Mn55	Gm03_5186649_T_C	8.59415	1.70244	82	Different Element, Different Location
3	5455217	00U	Mg25	Gm03_5455217_C_T	7.44783	0.549274	83	Different Element, Different Location
3	5455217	04U	Co59	Gm03_5455217_C_T	6.06919	4.75468	83	Different Element, Different Location
3	5490193	06S	P31	Gm03_5490193_T_G	6.16874	1.23824	84	Different Element, Different Location
3	5511770	00U	Ca43	Gm03_5511770_C_T	12.41	1.17127	84	Different Element, Different Location
3	8114451	09U	Mo98	Gm03_8114451_T_C	24.1483	2.12258	85	Different Element, Different Location
3	8624456	99S	Se82	Gm03_8624456_A_G	9.01861	1.06868	85	Different Element, Different Location
3	17062793	02U	Cu65	Gm03_17062793_A_C	6.94455	3.89799	86	Different Element, Different Location
3	18323369	04S	Al27	Gm03_18323369_C_T	3.7398	1.50097	86	Different Element, Different Location
3	27355138	00U	Ni60	Gm03_27355138_C_T	7.58699	0.767904	87	Different Element, Different Location
3	27527970	02U	Sr88	Gm03_27527970_C_T	9.22202	3.8451	87	Different Element, Different Location
3	36141414	99S	Mn55	Gm03_36141414_T_G	7.0583	1.31755	88	Different Element, Different Location
3	36400041	09U	Cd111	Gm03_36400041_A_G	5.52989	1.47831	88	Different Element, Different Location
3	38139097	00U	Se82	Gm03_38139097_T_C	15.0442	3.18705	89	Different Element, Different Location
3	38139097	07U	Rb85	Gm03_38139097_T_C	10.6409	4.35073	89	Different Element, Different Location
3	43802530	00U	S34	Gm03_43802530_A_G	5.75389	0.844989	90	Different Element, Different Location
3	43838447	03U	SampleWeight	Gm03_43838447_C_T	16.1473	3.03793	90	Different Element, Different Location
3	43992877	CR	Ca43	Gm03_43992877_A_C	11.1868	2.74162	90	Different Element, Different Location
3	44927529	02U	Cd111	Gm03_44927529_A_C	13.4043	2.07331	91	Different Element, Different Location
3	45214457	00U	SampleWeight	Gm03_45214457_A_C	18.47	3.0685	91	Different Element, Different Location
4	4074736	02U	Co59	Gm04_4074736_A_G	24.6054	2.4568	92	Different Element, Different Location
4	4417165	09U	Rb85	Gm04_4417165_A_G	32.2586	2.04999	92	Different Element, Different Location
4	4733662	00U	Fe57	Gm04_4733662_T_G	9.62973	0.932497	92	Different Element, Different Location
4	7918385	08U	SampleWeight	Gm04_7918385_A_G	9.6573	2.90474	93	Different Element, Different Location
4	7930408	00U	Mo98	Gm04_7930408_A_G	4.05591	1.49256	93	Different Element, Different Location
4	8189892	07U	Cd111	Gm04_8189892_C_T	12.537	5.87283	94	Different Element, Different Location
4	8214043	99S	Mn55	Gm04_8214043_G_A	22.9028	2.2836	94	Different Element, Different Location
4	8577098	CR	Zn66	Gm04_8577098_T_C	11.3598	1.66675	95	Different Element, Different Location
4	8622985	00U	Co59	Gm04_8622985_C_A	5.96422	3.53287	95	Different Element, Different Location
4	9693858	09U	S34	Gm04_9693858_T_C	12.6645	1.14786	96	Different Element, Different Location
4	9772018	08U	Rb85	Gm04_9772018_T_C	8.13111	3.29739	96	Different Element, Different Location
4	12410533	CR	Mo98	Gm04_12410533_A_G	7.09334	1.84202	97	Different Element, Different Location
4	13022455	04S	Al27	Gm04_13022455_C_T	7.2923	0.875374	97	Different Element, Different Location
4	14257302	02U	S34	Gm04_14257302_T_G	7.13738	1.00832	97	Different Element, Different Location
4	14290716	CR	Ni60	Gm04_14290716_C_T	4.16854	2.48698	97	Different Element, Different Location
4	14510458	09U	Co59	Gm04_14510458_T_C	16.704	0.760222	97	Different Element, Different Location
4	14778567	01U	Sr88	Gm04_14778567_A_C	7.61997	4.19448	97	Different Element, Different Location
4	26886535	00U	Ni60	Gm04_26886535_T_C	18.2469	2.23687	98	Different Element, Different Location
4	28481584	04S	SampleWeight	Gm04_28481584_T_C	36.2989	2.8669	98	Different Element, Different Location
4	28481584	04S	SampleWeight	Gm04_28481584_T_C	36.2989	2.8669	98	Different Element, Different Location
4	28481584	99S	Ni60	Gm04_28481584_T_C	7.80841	2.9561	98	Different Element, Different Location
4	29672471	00U	Cu65	Gm04_29672471_A_G	4.8255	3.29492	98	Different Element, Different Location
4	41586276	03U	P31	Gm04_41586276_G_A	3.96011	1.61242	99	Different Element, Different Location
4	42040810	00U	Mo98	Gm04_42040810_G_A	9.50166	4.86089	99	Different Element, Different Location
4	42056463	04S	B11	Gm04_42056463_A_G	5.9901	3.15162	99	Different Element, Different Location
4	42153936	02U	Rb85	Gm04_42153936_T_C	3.83756	1.74949	100	Different Element, Different Location
4	42156203	06U	Se82	Gm04_42156203_A_G	3.81768	0.0979164	100	Different Element, Different Location
4	42215069	01U	Mn55	Gm04_42215069_T_C	4.62985	1.01034	100	Different Element, Different Location
4	47414790	00U	Fe57	Gm04_47414790_G_A	20.1952	0.716622	101	Different Element, Different Location
4	47440080	02U	P31	Gm04_47440080_G_T	13.5203	3.287	101	Different Element, Different Location
4	48819142	04S	Zn66	Gm04_48819142_A_C	5.15205	1.78068	102	Different Element, Different Location
4	48819142	09U	Rb85	Gm04_48819142_A_C	25.6438	1.40194	102	Different Element, Different Location
4	48853932	04U	Ni60	Gm04_48853932_G_T	5.94377	5.68657	103	Different Element, Different Location
4	48855766	03U	SampleWeight	Gm04_48855766_A_G	19.5593	2.06704	103	Different Element, Different Location
5	402899	00U	B11	Gm05_402899_G_A	7.54853	2.68094	104	Different Element, Different Location
5	429856	05U	Fe57	Gm05_429856_A_G	29.7308	0.60358	104	Different Element, Different Location
5	1330541	06U	Mn55	Gm05_1330541_C_A	9.39632	4.55663	105	Different Element, Different Location
5	1356333	03U	Fe57	Gm05_1356333_C_T	7.38469	3.31267	105	Different Element, Different Location
5	1356333	04S	Sr88	Gm05_1356333_C_T	6.81722	1.94524	105	Different Element, Different Location
5	28211887	CR	K39	Gm05_28211887_A_G	3.65871	0.17715	106	Different Element, Different Location
5	28371267	08U	Ca43	Gm05_28371267_C_T	3.50559	0.639815	106	Different Element, Different Location
5	30013264	04S	Fe57	Gm05_30013264_G_A	6.3245	0.504109	107	Different Element, Different Location
5	30953466	03U	Mn55	Gm05_30953466_G_T	5.36759	3.50486	107	Different Element, Different Location
5	31121200	CR	Co59	Gm05_31121200_A_G	3.61545	0.741862	107	Different Element, Different Location
5	33603547	09U	Mo98	Gm05_33603547_T_C	13.9171	3.01127	108	Different Element, Different Location
5	33616708	05U	Se82	Gm05_33616708_T_C	26.2785	2.82192	108	Different Element, Different Location
5	39525913	01U	Mn55	Gm05_39525913_C_T	3.69098	0.520228	109	Different Element, Different Location
5	39716423	CR	S34	Gm05_39716423_C_T	12.5877	3.17733	109	Different Element, Different Location
5	40032727	00U	Co59	Gm05_40032727_T_G	5.78323	2.0632	110	Different Element, Different Location
5	40191265	05U	SampleWeight	Gm05_40191265_A_C	8.22409	0.0294732	110	Different Element, Different Location
5	40336947	99S	Ca43	Gm05_40336947_T_C	18.9299	3.77259	111	Different Element, Different Location
5	40427312	09U	Cu65	Gm05_40427312_T_C	5.47538	0.391002	111	Different Element, Different Location
5	41315343	06S	Mg25	Gm05_41315343_A_C	4.81668	4.81668	112	Different Element, Different Location
5	41315343	09U	Mo98	Gm05_41315343_A_C	4.58031	0.410123	112	Different Element, Different Location
6	10231292	01U	Co59	Gm06_10231292_G_A	8.80478	2.59949	113	Different Element, Different Location
6	10263943	03U	SampleWeight	Gm06_10263943_A_C	31.9303	2.91577	113	Different Element, Different Location
6	13304865	08U	P31	Gm06_13304865_C_T	17.2216	0.367961	114	Different Element, Different Location
6	13338087	06U	Ca43	Gm06_13338087_T_C	6.6195	2.90988	114	Different Element, Different Location
6	14084051	05U	Fe57	Gm06_14084051_G_A	29.9748	4.03832	115	Different Element, Different Location
6	14110055	00U	Mg25	Gm06_14110055_G_A	11.9565	0.377654	115	Different Element, Different Location
6	15189169	05U	S34	Gm06_15189169_G_T	15.3982	0.333392	116	Different Element, Different Location
6	15189169	09U	Ca43	Gm06_15189169_G_T	9.56506	0.224681	116	Different Element, Different Location
6	15200984	06U	Fe57	Gm06_15200984_G_A	4.88564	4.18007	117	Different Element, Different Location
6	15200984	07U	Se82	Gm06_15200984_G_A	5.23254	1.44183	117	Different Element, Different Location
6	19369748	05U	Cu65	Gm06_19369748_T_C	4.00044	3.25828	118	Different Element, Different Location
6	19815389	06U	Cd111	Gm06_19815389_A_G	17.0546	4.36081	118	Different Element, Different Location
6	24443104	99S	Mn55	Gm06_24443104_T_C	3.46845	0.456816	119	Different Element, Different Location
6	26933523	04S	Se82	Gm06_26933523_C_T	4.72916	1.66135	119	Different Element, Different Location
6	28816949	02U	Sr88	Gm06_28816949_A_G	10.4698	0.484179	119	Different Element, Different Location
6	46768184	04S	SampleWeight	Gm06_46768184_G_T	17.9124	0.89843	120	Different Element, Different Location
6	46790708	06U	Ni60	Gm06_46790708_G_A	10.8109	1.83041	120	Different Element, Different Location
6	47102669	04U	S34	Gm06_47102669_T_C	13.9157	4.60168	121	Different Element, Different Location
6	47209861	08U	Cd111	Gm06_47209861_A_G	6.48813	1.6077	121	Different Element, Different Location
7	376878	02U	SampleWeight	Gm07_376878_T_C	26.4339	2.3702	122	Different Element, Different Location
7	376878	04S	Mg25	Gm07_376878_T_C	18.0375	1.76149	122	Different Element, Different Location
7	534993	00U	S34	Gm07_534993_T_C	8.42431	0.81212	123	Different Element, Different Location
7	562809	03U	SampleWeight	Gm07_562809_G_A	8.5564	0.880091	123	Different Element, Different Location
7	4519807	08U	Mo98	Gm07_4519807_A_G	4.28376	4.28376	124	Different Element, Different Location
7	4573589	06S	SampleWeight	Gm07_4573589_C_T	4.36655	3.44178	124	Different Element, Different Location
7	5480577	06U	Ni60	Gm07_5480577_T_C	22.4643	6.23824	125	Different Element, Different Location
7	5490895	06S	As75	Gm07_5490895_G_T	9.32866	1.11161	125	Different Element, Different Location
7	5627172	04S	S34	Gm07_5627172_T_C	4.98234	4.18949	126	Different Element, Different Location
7	5627172	09U	Cu65	Gm07_5627172_T_C	19.1117	3.94344	126	Different Element, Different Location
7	6352113	00U	Zn66	Gm07_6352113_T_G	42.6615	4.42852	127	Different Element, Different Location
7	6352113	06U	Cu65	Gm07_6352113_T_G	9.5186	3.23536	127	Different Element, Different Location
7	7577610	01U	SampleWeight	Gm07_7577610_G_T	16.8611	2.72318	128	Different Element, Different Location
7	7577610	99S	Rb85	Gm07_7577610_G_T	4.45456	1.03732	128	Different Element, Different Location
7	7821144	02U	Sr88	Gm07_7821144_G_A	5.02666	0.570302	129	Different Element, Different Location
7	7829489	CR	B11	Gm07_7829489_C_T	4.23605	2.30865	129	Different Element, Different Location
7	8923178	CR	Al27	Gm07_8923178_G_T	15.8833	0.781173	130	Different Element, Different Location
7	8946897	CR	Mo98	Gm07_8946897_C_T	14.2127	2.7327	130	Different Element, Different Location
7	9054034	04U	Sr88	Gm07_9054034_C_T	9.82249	1.54168	130	Different Element, Different Location
7	9259125	CR	Mn55	Gm07_9259125_T_C	9.38445	3.38187	131	Different Element, Different Location
7	9430485	05U	Cd111	Gm07_9430485_T_C	6.34798	1.65957	131	Different Element, Different Location
7	9824052	03U	Fe57	Gm07_9824052_T_G	8.48345	3.86277	132	Different Element, Different Location
7	10039459	00U	Cd111	Gm07_10039459_C_T	29.6959	4.95992	132	Different Element, Different Location
7	10211098	03U	Al27	Gm07_10211098_C_T	7.26583	4.97711	132	Different Element, Different Location
7	12500283	06U	Cu65	Gm07_12500283_T_C	4.6541	1.05198	133	Different Element, Different Location
7	14699589	04S	P31	Gm07_14699589_C_T	4.27612	0.979404	133	Different Element, Different Location
7	14699589	04S	P31	Gm07_14699589_C_T	4.27612	0.979404	134	Different Element, Different Location
7	14750838	00U	SampleWeight	Gm07_14750838_G_A	8.3891	1.10698	134	Different Element, Different Location
7	15148804	09U	Rb85	Gm07_15148804_C_A	14.3615	0.256952	135	Different Element, Different Location
7	15148804	CR	Co59	Gm07_15148804_C_A	6.02736	1.33784	135	Different Element, Different Location
7	29691658	06U	Mo98	Gm07_29691658_T_C	7.39663	4.69574	136	Different Element, Different Location
7	31789003	04S	Se82	Gm07_31789003_G_T	10.5746	2.72474	136	Different Element, Different Location
7	31789003	06U	Cu65	Gm07_31789003_G_T	8.73481	6.31028	136	Different Element, Different Location
7	35402439	00U	SampleWeight	Gm07_35402439_G_A	7.95816	1.19475	137	Different Element, Different Location
7	35402439	99S	Na23	Gm07_35402439_G_A	6.73455	2.69469	137	Different Element, Different Location
7	35809061	06U	Cd111	Gm07_35809061_C_T	5.60386	0.63406	138	Different Element, Different Location
7	35809061	09U	Rb85	Gm07_35809061_C_T	41.6778	1.45122	138	Different Element, Different Location
7	35883307	06U	Cu65	Gm07_35883307_A_C	5.96659	0.473906	139	Different Element, Different Location
7	35901005	06S	Se82	Gm07_35901005_G_A	25.4071	3.11471	139	Different Element, Different Location
7	37294226	09U	Ca43	Gm07_37294226_A_G	7.90154	1.16235	140	Different Element, Different Location
7	37751796	06S	Sr88	Gm07_37751796_G_T	9.25629	2.0876	140	Different Element, Different Location
7	38334707	03U	Co59	Gm07_38334707_G_A	11.7629	4.57535	141	Different Element, Different Location
7	38360962	09U	Ca43	Gm07_38360962_C_A	16.6353	0.801287	141	Different Element, Different Location
7	43581535	05U	S34	Gm07_43581535_A_G	3.70323	0.441067	142	Different Element, Different Location
7	43581535	CR	Mg25	Gm07_43581535_A_G	8.5462	1.35434	142	Different Element, Different Location
7	43684362	03U	Zn66	Gm07_43684362_C_A	6.52464	1.56939	143	Different Element, Different Location
7	43684362	CR	K39	Gm07_43684362_C_A	10.9499	1.56245	143	Different Element, Different Location
8	3780594	00U	Zn66	Gm08_3780594_A_G	13.0866	1.14753	144	Different Element, Different Location
8	3780594	08U	Mg25	Gm08_3780594_A_G	6.24906	0.371846	144	Different Element, Different Location
8	3820272	03U	Al27	Gm08_3820272_A_C	6.68465	3.73275	144	Different Element, Different Location
8	8823132	CR	Rb85	Gm08_8823132_G_T	3.87635	0.25418	145	Different Element, Different Location
8	8836971	01U	Mo98	Gm08_8836971_C_T	3.89181	0.975815	145	Different Element, Different Location
8	16678721	04S	P31	Gm08_16678721_A_G	5.70779	2.19479	146	Different Element, Different Location
8	16682956	04U	Fe57	Gm08_16682956_T_C	5.24818	1.41521	146	Different Element, Different Location
8	19226069	06S	P31	Gm08_19226069_A_G	28.6938	1.01255	147	Different Element, Different Location
8	19560109	08U	Cu65	Gm08_19560109_C_T	4.34335	0.285142	147	Different Element, Different Location
8	19532353	08U	SampleWeight	Gm08_19532353_C_T	17.9794	6.10436	148	Different Element, Different Location
8	20317942	05U	S34	Gm08_20317942_T_C	7.96763	1.34476	148	Different Element, Different Location
8	21993467	06U	Cd111	Gm08_21993467_G_A	9.34235	0.367109	149	Different Element, Different Location
8	22566591	05U	Al27	Gm08_22566591_A_G	6.68217	2.06332	149	Different Element, Different Location
8	22608438	06S	P31	Gm08_22608438_C_T	31.303	0.606363	149	Different Element, Different Location
8	29524227	03U	Zn66	Gm08_29524227_G_A	5.73863	0.968731	150	Different Element, Different Location
8	30293913	99S	Se82	Gm08_30293913_A_G	7.22137	1.14494	150	Different Element, Different Location
8	39636574	99S	SampleWeight	Gm08_39636574_C_T	13.3245	0.146964	151	Different Element, Different Location
8	39707778	09U	Cu65	Gm08_39707778_A_G	10.6219	1.4479	151	Different Element, Different Location
8	40414647	CR	Sr88	Gm08_40414647_A_G	5.55224	1.19473	152	Different Element, Different Location
8	40417752	06U	As75	Gm08_40417752_A_G	4.56627	4.43307	152	Different Element, Different Location
8	41163228	00U	Zn66	Gm08_41163228_C_A	12.2461	0.286762	153	Different Element, Different Location
8	41206062	06S	Sr88	Gm08_41206062_A_G	5.32654	2.54214	153	Different Element, Different Location
8	42593496	09U	Sr88	Gm08_42593496_G_T	5.94823	0.0254154	154	Different Element, Different Location
8	42613107	03U	SampleWeight	Gm08_42613107_G_A	18.7687	1.14878	154	Different Element, Different Location
8	44087748	06U	SampleWeight	Gm08_44087748_G_A	11.6226	2.10624	155	Different Element, Different Location
8	44132418	04U	Sr88	Gm08_44132418_T_C	12.2017	3.00127	155	Different Element, Different Location
8	45241690	05U	Se82	Gm08_45241690_G_A	14.7588	0.62313	156	Different Element, Different Location
8	45241690	99S	Mn55	Gm08_45241690_G_A	24.95	4.2629	156	Different Element, Different Location
8	46074998	03U	Mo98	Gm08_46074998_T_G	5.04382	1.30832	157	Different Element, Different Location
8	46086364	08U	Cd111	Gm08_46086364_C_T	6.12753	1.37423	157	Different Element, Different Location
9	4978296	01U	Ca43	Gm09_4978296_G_A	20.6486	6.80944	158	Different Element, Different Location
9	4980248	04S	Cd111	Gm09_4980248_T_C	8.22437	1.11791	158	Different Element, Different Location
9	5057308	03U	Cd111	Gm09_5057308_C_T	10.0967	3.38795	159	Different Element, Different Location
9	5122231	06S	Co59	Gm09_5122231_A_G	5.00354	4.04003	159	Different Element, Different Location
9	8220623	02U	As75	Gm09_8220623_T_G	17.1567	3.06935	160	Different Element, Different Location
9	10520180	03U	S34	Gm09_10520180_T_C	4.9051	2.47615	160	Different Element, Different Location
9	16340551	06S	K39	Gm09_16340551_G_A	11.1188	0.499196	161	Different Element, Different Location
9	19396596	01U	Se82	Gm09_19396596_G_T	10.8135	1.17237	161	Different Element, Different Location
9	36311892	00U	P31	Gm09_36311892_T_C	6.49249	1.9114	162	Different Element, Different Location
9	36342782	09U	Mo98	Gm09_36342782_G_T	33.8519	3.50065	162	Different Element, Different Location
9	36364073	09U	Ca43	Gm09_36364073_G_A	25.9326	2.89485	162	Different Element, Different Location
9	38676111	CR	Cu65	Gm09_38676111_A_C	4.53182	4.53182	163	Different Element, Different Location
9	38876148	03U	Mg25	Gm09_38876148_A_G	8.5725	0.900768	163	Different Element, Different Location
9	40935575	08U	Mg25	Gm09_40935575_G_A	8.39439	1.60001	164	Different Element, Different Location
9	40953707	05U	SampleWeight	Gm09_40953707_A_G	18.4494	0.328846	164	Different Element, Different Location
9	40978410	00U	Ni60	Gm09_40978410_G_A	6.73466	1.64	165	Different Element, Different Location
9	40978410	06S	Zn66	Gm09_40978410_G_A	3.97795	0.676302	165	Different Element, Different Location
10	275481	04S	Co59	Gm10_275481_G_A	3.8167	3.68701	166	Different Element, Different Location
10	346931	CR	S34	Gm10_346931_A_G	9.16655	0.957013	166	Different Element, Different Location
10	1667248	06U	SampleWeight	Gm10_1667248_A_G	3.51105	1.33434	167	Different Element, Different Location
10	1694367	CR	Cd111	Gm10_1694367_T_C	6.30098	1.62016	167	Different Element, Different Location
10	5179735	05U	S34	Gm10_5179735_C_T	24.3375	4.63655	168	Different Element, Different Location
10	5179735	06S	Ni60	Gm10_5179735_C_T	15.954	6.3099	168	Different Element, Different Location
10	12427904	04S	Al27	Gm10_12427904_T_C	10.4479	2.50502	169	Different Element, Different Location
10	13531538	99S	Cd111	Gm10_13531538_A_G	19.0219	1.4257	169	Different Element, Different Location
10	19168968	07U	Mg25	Gm10_19168968_G_A	6.15133	1.85763	169	Different Element, Different Location
10	18658872	04S	Na23	Gm10_18658872_A_G	5.30817	3.26464	170	Different Element, Different Location
10	26567048	05U	Zn66	Gm10_26567048_T_C	4.0365	3.28788	170	Different Element, Different Location
10	19168968	07U	Mg25	Gm10_19168968_G_A	6.15133	1.85763	171	Different Element, Different Location
10	24355143	02U	K39	Gm10_24355143_C_T	5.18642	1.44982	171	Different Element, Different Location
10	42500037	06S	P31	Gm10_42500037_G_A	14.3398	0.213221	172	Different Element, Different Location
10	42565092	09U	Fe57	Gm10_42565092_C_T	30.0119	1.6159	172	Different Element, Different Location
10	47858822	99S	Cu65	Gm10_47858822_C_T	8.05064	1.15118	173	Different Element, Different Location
10	47875826	05U	S34	Gm10_47875826_C_T	21.1007	2.80406	173	Different Element, Different Location
10	48111404	CR	S34	Gm10_48111404_A_G	8.77771	3.47792	174	Different Element, Different Location
10	48372522	04S	Al27	Gm10_48372522_C_T	16.516	5.93347	174	Different Element, Different Location
10	48265015	04S	K39	Gm10_48265015_A_G	4.88627	4.993	175	Different Element, Different Location
10	48430603	08U	Co59	Gm10_48430603_C_A	25.9542	0.0546425	175	Different Element, Different Location
10	48706975	09U	Co59	Gm10_48706975_G_A	11.9561	0.0461586	176	Different Element, Different Location
10	49304347	07U	Mn55	Gm10_49304347_A_G	3.72887	3.56078	176	Different Element, Different Location
10	49230344	05U	Cd111	Gm10_49230344_G_A	4.51677	0.746283	177	Different Element, Different Location
10	49304347	07U	Mn55	Gm10_49304347_A_G	3.72887	3.56078	177	Different Element, Different Location
10	49482509	02U	Sr88	Gm10_49482509_C_T	5.16747	1.75644	177	Different Element, Different Location
11	4731745	04S	P31	Gm11_4731745_T_C	9.43275	1.8796	178	Different Element, Different Location
11	4801596	00U	S34	Gm11_4801596_A_G	4.77043	1.6327	178	Different Element, Different Location
11	4938752	02U	Mn55	Gm11_4938752_T_C	3.94864	3.41844	179	Different Element, Different Location
11	5051077	08U	Se82	Gm11_5051077_T_G	5.96534	5.19474	179	Different Element, Different Location
11	7626706	07U	S34	Gm11_7626706_G_A	4.73083	4.73083	180	Different Element, Different Location
11	7668918	03U	Mg25	Gm11_7668918_T_G	21.3016	4.80977	180	Different Element, Different Location
11	8588223	04U	K39	Gm11_8588223_C_T	5.18096	4.63505	181	Different Element, Different Location
11	8608143	09U	S34	Gm11_8608143_T_C	12.6469	1.30134	181	Different Element, Different Location
11	8960652	04S	Co59	Gm11_8960652_G_A	3.48644	3.83587	182	Different Element, Different Location
11	9038408	00U	Se82	Gm11_9038408_C_A	16.8422	4.14121	182	Different Element, Different Location
11	12693181	01U	Se82	Gm11_12693181_T_C	29.434	0.57897	183	Different Element, Different Location
11	14084162	05U	SampleWeight	Gm11_14084162_C_T	30.44	2.07219	183	Different Element, Different Location
11	15937284	06U	B11	Gm11_15937284_C_T	5.18982	5.18982	184	Different Element, Different Location
11	15937284	08U	Mg25	Gm11_15937284_C_T	12.1379	1.96943	184	Different Element, Different Location
11	17367460	04U	Fe57	Gm11_17367460_T_C	8.73551	3.82569	185	Different Element, Different Location
11	17367460	06U	Se82	Gm11_17367460_T_C	21.1272	10.7667	185	Different Element, Different Location
11	26755843	05U	S34	Gm11_26755843_A_G	11.6307	0.767803	186	Different Element, Different Location
11	27347098	07U	Co59	Gm11_27347098_C_T	4.11583	3.24404	186	Different Element, Different Location
11	35326227	09U	S34	Gm11_35326227_T_C	18.3621	0.123118	187	Different Element, Different Location
11	35340289	04U	SampleWeight	Gm11_35340289_G_A	4.11043	0.377535	187	Different Element, Different Location
11	36959756	02U	Fe57	Gm11_36959756_A_G	5.30689	3.52315	188	Different Element, Different Location
11	36959818	03U	Ni60	Gm11_36959818_C_T	7.23764	4.14347	188	Different Element, Different Location
12	1232593	07U	Cd111	Gm12_1232593_G_A	7.59403	3.26491	189	Different Element, Different Location
12	1260965	05U	Se82	Gm12_1260965_T_C	4.71333	0.0483968	189	Different Element, Different Location
12	3681119	04S	Mg25	Gm12_3681119_A_G	9.89934	1.02392	190	Different Element, Different Location
12	3705131	99S	Al27	Gm12_3705131_C_A	5.30208	4.47288	190	Different Element, Different Location
12	7954749	08U	Ca43	Gm12_7954749_A_G	23.5902	0.0932851	191	Different Element, Different Location
12	7954749	09U	Mn55	Gm12_7954749_A_G	4.79541	1.74089	191	Different Element, Different Location
12	35900470	06U	Se82	Gm12_35900470_G_A	3.58568	1.18365	192	Different Element, Different Location
12	35982867	04S	Zn66	Gm12_35982867_A_G	6.15993	1.5305	192	Different Element, Different Location
12	37971963	99S	Zn66	Gm12_37971963_G_A	15.7835	0.694545	193	Different Element, Different Location
12	38007047	09U	Co59	Gm12_38007047_T_G	7.38919	0.146128	193	Different Element, Different Location
13	340644	09U	Na23	Gm13_340644_A_G	18.5975	1.04809	194	Different Element, Different Location
13	344320	06U	Ca43	Gm13_344320_G_A	5.58233	0.769838	194	Different Element, Different Location
13	884895	09U	Fe57	Gm13_884895_T_C	55.552	5.12598	195	Different Element, Different Location
13	892648	08U	Mg25	Gm13_892648_T_C	17.7173	1.15526	195	Different Element, Different Location
13	1395656	04S	Na23	Gm13_1395656_T_C	5.79327	4.31919	196	Different Element, Different Location
13	1624949	99S	Mg25	Gm13_1624949_C_A	10.1437	4.44464	196	Different Element, Different Location
13	2309096	01U	Se82	Gm13_2309096_C_T	39.2726	4.07329	197	Different Element, Different Location
13	2385635	06S	K39	Gm13_2385635_C_T	17.3374	1.83638	197	Different Element, Different Location
13	5211326	04U	Se82	Gm13_5211326_T_C	4.25689	3.15941	198	Different Element, Different Location
13	5266003	03U	Cd111	Gm13_5266003_A_C	9.3599	0.592738	198	Different Element, Different Location
13	6343741	02U	B11	Gm13_6343741_G_A	3.70165	3.70165	199	Different Element, Different Location
13	6358019	01U	K39	Gm13_6358019_A_G	8.98529	2.22978	199	Different Element, Different Location
13	6788139	07U	Zn66	Gm13_6788139_C_T	6.33375	4.07616	200	Different Element, Different Location
13	6846248	08U	Se82	Gm13_6846248_A_G	4.54924	3.65423	200	Different Element, Different Location
13	6846248	09U	Sr88	Gm13_6846248_A_G	19.1916	4.51561	200	Different Element, Different Location
13	6873641	06U	Sr88	Gm13_6873641_T_C	6.42592	2.2384	201	Different Element, Different Location
13	7083447	CR	Mn55	Gm13_7083447_A_G	9.38548	2.19333	201	Different Element, Different Location
13	8529479	08U	P31	Gm13_8529479_G_T	26.1276	3.92434	202	Different Element, Different Location
13	8529479	CR	Cd111	Gm13_8529479_G_T	4.00371	1.34699	202	Different Element, Different Location
13	12347693	04S	Se82	Gm13_12347693_C_A	14.7926	3.84474	203	Different Element, Different Location
13	13049201	06U	Cd111	Gm13_13049201_G_T	15.2745	2.75546	203	Different Element, Different Location
13	14458750	00U	Cd111	Gm13_14458750_G_T	22.6469	4.07539	204	Different Element, Different Location
13	19554349	07U	Ni60	Gm13_19554349_C_A	6.19519	6.28635	204	Different Element, Different Location
13	19554349	09U	Ca43	Gm13_19554349_C_A	19.8527	1.07036	204	Different Element, Different Location
13	22047323	02U	Cd111	Gm13_22047323_C_T	19.8296	2.29385	205	Different Element, Different Location
13	22047323	06S	K39	Gm13_22047323_C_T	22.1689	4.82371	205	Different Element, Different Location
13	26504428	00U	Cd111	Gm13_26504428_C_T	7.03156	0.666228	206	Different Element, Different Location
13	26504428	03U	SampleWeight	Gm13_26504428_C_T	10.4784	0.173332	206	Different Element, Different Location
13	29266326	05U	Ca43	Gm13_29266326_A_G	3.70169	4.31361	207	Different Element, Different Location
13	29266326	06S	P31	Gm13_29266326_A_G	42.6525	3.58584	207	Different Element, Different Location
13	30073330	04S	P31	Gm13_30073330_T_C	10.0631	2.38198	208	Different Element, Different Location
13	30073330	08U	S34	Gm13_30073330_T_C	4.4871	4.17643	208	Different Element, Different Location
13	32210915	08U	Sr88	Gm13_32210915_T_C	12.1663	4.67341	209	Different Element, Different Location
13	32210915	99S	Mn55	Gm13_32210915_T_C	6.65788	0.358005	209	Different Element, Different Location
13	35117096	03U	Cd111	Gm13_35117096_C_T	7.60435	1.0836	210	Different Element, Different Location
13	35138967	09U	S34	Gm13_35138967_A_G	28.0727	0.896311	210	Different Element, Different Location
13	35450602	07U	Al27	Gm13_35450602_A_G	4.47196	4.47196	211	Different Element, Different Location
13	35492272	09U	Na23	Gm13_35492272_T_C	20.8295	0.694789	211	Different Element, Different Location
13	38015204	06U	Mg25	Gm13_38015204_A_G	5.43362	3.04654	212	Different Element, Different Location
13	38133840	02U	Cd111	Gm13_38133840_A_C	16.6514	3.51427	212	Different Element, Different Location
13	40672914	06U	Mg25	Gm13_40672914_A_G	8.97566	5.06654	213	Different Element, Different Location
13	40952738	99S	Ca43	Gm13_40952738_T_C	7.6637	0.901569	213	Different Element, Different Location
14	1879468	01U	SampleWeight	Gm14_1879468_A_C	7.05441	1.23798	214	Different Element, Different Location
14	1917312	06S	Se82	Gm14_1917312_A_G	23.13	2.83386	214	Different Element, Different Location
14	3508634	04S	Ca43	Gm14_3508634_T_C	5.17865	2.50826	215	Different Element, Different Location
14	3539314	08U	As75	Gm14_3539314_G_T	7.02894	2.22867	215	Different Element, Different Location
14	4077896	03U	Cd111	Gm14_4077896_G_T	22.4204	2.70813	216	Different Element, Different Location
14	4077896	04S	Zn66	Gm14_4077896_G_T	4.77661	3.47664	216	Different Element, Different Location
14	4110557	99S	P31	Gm14_4110557_G_T	4.14773	4.14773	216	Different Element, Different Location
14	4811528	05U	SampleWeight	Gm14_4811528_C_A	23.2113	0.931033	217	Different Element, Different Location
14	4811528	06U	Ca43	Gm14_4811528_C_A	8.94745	2.35944	217	Different Element, Different Location
14	5908034	06S	Se82	Gm14_5908034_T_C	24.9328	0.987688	218	Different Element, Different Location
14	5995268	05U	B11	Gm14_5995268_A_G	6.01501	6.01501	218	Different Element, Different Location
14	6031135	06S	Se82	Gm14_6031135_G_A	34.0983	2.28913	218	Different Element, Different Location
14	6031135	06S	Se82	Gm14_6031135_G_A	34.0983	2.28913	219	Different Element, Different Location
14	6036374	CR	SampleWeight	Gm14_6036374_A_G	8.49518	2.05705	219	Different Element, Different Location
14	9463603	09U	Sr88	Gm14_9463603_T_C	18.6063	3.36029	220	Different Element, Different Location
14	9469253	CR	SampleWeight	Gm14_9469253_T_C	6.81277	2.70635	220	Different Element, Different Location
14	9984089	01U	Mo98	Gm14_9984089_T_C	8.46668	3.92166	221	Different Element, Different Location
14	10380109	02U	SampleWeight	Gm14_10380109_T_C	22.1675	2.69633	221	Different Element, Different Location
14	10222780	01U	P31	Gm14_10222780_C_T	4.43812	4.41833	222	Different Element, Different Location
14	10380109	02U	SampleWeight	Gm14_10380109_T_C	22.1675	2.69633	222	Different Element, Different Location
14	10380109	02U	SampleWeight	Gm14_10380109_T_C	22.1675	2.69633	223	Different Element, Different Location
14	10847547	06S	P31	Gm14_10847547_C_T	8.93104	0.60862	223	Different Element, Different Location
14	30739111	01U	Fe57	Gm14_30739111_A_G	11.8208	1.61203	224	Different Element, Different Location
14	32782267	05U	Se82	Gm14_32782267_C_T	3.63881	0.03309	224	Different Element, Different Location
14	46908314	99S	Rb85	Gm14_46908314_C_T	10.8752	0.839717	225	Different Element, Different Location
14	46908314	CR	Co59	Gm14_46908314_C_T	9.88406	3.0913	225	Different Element, Different Location
14	47053047	03U	Rb85	Gm14_47053047_T_C	5.22764	5.22764	226	Different Element, Different Location
14	47067626	CR	Zn66	Gm14_47067626_G_T	17.291	1.73703	226	Different Element, Different Location
14	48194091	08U	Fe57	Gm14_48194091_T_C	18.459	1.17498	227	Different Element, Different Location
14	48219705	06U	S34	Gm14_48219705_C_T	4.17571	1.63427	227	Different Element, Different Location
15	856728	02U	SampleWeight	Gm15_856728_A_G	10.614	0.296616	228	Different Element, Different Location
15	959212	00U	Zn66	Gm15_959212_C_T	18.1944	0.79747	228	Different Element, Different Location
15	1748741	CR	Mg25	Gm15_1748741_C_T	20.6575	2.20988	229	Different Element, Different Location
15	1892120	04U	Cu65	Gm15_1892120_C_T	4.16513	4.16513	229	Different Element, Different Location
15	4449200	06U	Mg25	Gm15_4449200_G_A	4.85942	1.15607	230	Different Element, Different Location
15	4497855	04S	SampleWeight	Gm15_4497855_A_G	5.24245	1.92083	230	Different Element, Different Location
15	5430687	99S	Mn55	Gm15_5430687_A_G	8.51967	0.650034	231	Different Element, Different Location
15	5725962	CR	Fe57	Gm15_5725962_A_G	4.25499	1.87421	231	Different Element, Different Location
15	5751376	04U	SampleWeight	Gm15_5751376_A_C	13.7177	3.42505	231	Different Element, Different Location
15	6640319	03U	Mo98	Gm15_6640319_G_A	10.6563	1.57574	232	Different Element, Different Location
15	6931517	CR	K39	Gm15_6931517_T_C	9.77083	1.336	232	Different Element, Different Location
15	7646058	CR	Ca43	Gm15_7646058_A_G	16.5539	3.00329	233	Different Element, Different Location
15	7769122	03U	Zn66	Gm15_7769122_C_A	5.76778	1.91217	233	Different Element, Different Location
15	7719822	CR	Al27	Gm15_7719822_C_T	10.6385	2.58451	234	Different Element, Different Location
15	7721702	09U	Cu65	Gm15_7721702_G_A	24.1917	2.55805	234	Different Element, Different Location
15	10796880	03U	S34	Gm15_10796880_T_C	6.74972	1.00516	235	Different Element, Different Location
15	10832601	02U	Fe57	Gm15_10832601_C_A	5.7586	4.51181	235	Different Element, Different Location
15	12140462	09U	Mg25	Gm15_12140462_T_G	4.84144	3.13947	236	Different Element, Different Location
15	12414192	03U	Sr88	Gm15_12414192_C_T	4.04694	1.31709	236	Different Element, Different Location
15	13098003	03U	Zn66	Gm15_13098003_A_G	4.14338	2.7622	237	Different Element, Different Location
15	13180039	01U	Al27	Gm15_13180039_C_T	16.2404	2.02511	237	Different Element, Different Location
15	13197827	04U	SampleWeight	Gm15_13197827_T_C	7.569	0.246733	237	Different Element, Different Location
15	14720264	06S	P31	Gm15_14720264_G_A	3.63798	0.221855	238	Different Element, Different Location
15	14867247	09U	Ca43	Gm15_14867247_A_G	9.54985	0.0328355	238	Different Element, Different Location
15	14867247	09U	Ca43	Gm15_14867247_A_G	9.54985	0.0328355	239	Different Element, Different Location
15	15339648	02U	P31	Gm15_15339648_A_C	13.83	0.918074	239	Different Element, Different Location
15	44828322	09U	Na23	Gm15_44828322_A_C	12.1704	0.559785	240	Different Element, Different Location
15	45470269	00U	Zn66	Gm15_45470269_T_G	5.30317	0.33211	240	Different Element, Different Location
15	47013300	03U	K39	Gm15_47013300_T_C	7.56498	1.61425	241	Different Element, Different Location
15	47107122	08U	Ca43	Gm15_47107122_C_A	7.52445	0.196094	241	Different Element, Different Location
15	47996386	06U	Fe57	Gm15_47996386_C_T	9.99374	4.84371	242	Different Element, Different Location
15	48028533	06S	Zn66	Gm15_48028533_G_A	5.61954	0.81091	242	Different Element, Different Location
15	49188839	04S	Se82	Gm15_49188839_A_G	4.46389	1.63979	243	Different Element, Different Location
15	49226394	01U	Mo98	Gm15_49226394_G_A	12.9634	4.09235	243	Different Element, Different Location
16	2517376	01U	Mn55	Gm16_2517376_T_C	7.61221	3.44932	244	Different Element, Different Location
16	2517376	03U	Mg25	Gm16_2517376_T_C	6.62586	2.76818	244	Different Element, Different Location
16	2520441	00U	Sr88	Gm16_2520441_G_A	11.0308	5.04457	245	Different Element, Different Location
16	2520441	06S	Mn55	Gm16_2520441_G_A	4.77947	4.77947	245	Different Element, Different Location
16	6164774	CR	K39	Gm16_6164774_C_A	16.8587	2.76339	246	Different Element, Different Location
16	6179363	09U	Sr88	Gm16_6179363_T_G	4.16445	1.00822	246	Different Element, Different Location
16	7214372	06S	Rb85	Gm16_7214372_T_C	6.2677	2.39748	247	Different Element, Different Location
16	7214372	99S	Mg25	Gm16_7214372_T_C	4.30949	1.97775	247	Different Element, Different Location
16	7253088	03U	Al27	Gm16_7253088_C_A	4.59609	3.6844	248	Different Element, Different Location
16	7253088	99S	Cu65	Gm16_7253088_C_A	10.8803	3.36437	248	Different Element, Different Location
16	13425509	07U	Se82	Gm16_13425509_T_C	5.37199	4.82022	249	Different Element, Different Location
16	14166215	02U	SampleWeight	Gm16_14166215_C_A	26.3686	4.81423	249	Different Element, Different Location
16	28613278	00U	Fe57	Gm16_28613278_C_T	6.27291	0.25058	250	Different Element, Different Location
16	29242023	CR	Rb85	Gm16_29242023_A_C	13.6013	2.71211	250	Different Element, Different Location
16	29104488	00U	Zn66	Gm16_29104488_G_A	32.2851	2.31311	251	Different Element, Different Location
16	29132435	01U	Se82	Gm16_29132435_T_C	6.84515	0.531485	251	Different Element, Different Location
16	29242023	CR	Rb85	Gm16_29242023_A_C	13.6013	2.71211	252	Different Element, Different Location
16	29269928	06S	Se82	Gm16_29269928_C_T	11.1357	0.652153	252	Different Element, Different Location
16	29717973	08U	SampleWeight	Gm16_29717973_A_G	3.87325	1.79639	253	Different Element, Different Location
16	29735297	06S	As75	Gm16_29735297_G_A	18.6912	2.10492	253	Different Element, Different Location
16	35151652	03U	SampleWeight	Gm16_35151652_A_G	11.3303	0.743097	254	Different Element, Different Location
16	35151652	06U	Mn55	Gm16_35151652_A_G	4.74123	1.97691	254	Different Element, Different Location
16	36732450	03U	Cu65	Gm16_36732450_T_C	5.50539	1.67285	255	Different Element, Different Location
16	36732450	06U	K39	Gm16_36732450_T_C	4.13362	0.494241	255	Different Element, Different Location
17	473908	06S	P31	Gm17_473908_A_G	6.01892	0.473958	256	Different Element, Different Location
17	640071	02U	Fe57	Gm17_640071_T_G	4.99865	3.74133	256	Different Element, Different Location
17	754187	08U	Na23	Gm17_754187_T_C	4.37786	4.37786	256	Different Element, Different Location
17	3162077	04U	Fe57	Gm17_3162077_G_A	5.89866	2.21822	257	Different Element, Different Location
17	3313946	05U	As75	Gm17_3313946_C_T	3.80615	3.80615	257	Different Element, Different Location
17	4175237	04U	Sr88	Gm17_4175237_A_G	13.5565	4.10905	258	Different Element, Different Location
17	4276347	01U	Mn55	Gm17_4276347_T_C	10.0964	2.46566	258	Different Element, Different Location
17	7886538	09U	SampleWeight	Gm17_7886538_G_A	4.72035	3.26019	259	Different Element, Different Location
17	8178604	01U	Fe57	Gm17_8178604_T_C	5.32468	2.70877	259	Different Element, Different Location
17	7886538	09U	SampleWeight	Gm17_7886538_G_A	4.72035	3.26019	260	Different Element, Different Location
17	8010009	08U	Fe57	Gm17_8010009_A_C	14.8119	0.929591	260	Different Element, Different Location
17	9191781	00U	Sr88	Gm17_9191781_T_C	4.8982	1.84106	261	Different Element, Different Location
17	9191781	02U	Ni60	Gm17_9191781_T_C	3.98953	1.72971	261	Different Element, Different Location
17	13032453	99S	S34	Gm17_13032453_A_G	6.31232	4.46248	262	Different Element, Different Location
17	13134833	01U	Co59	Gm17_13134833_T_C	12.8611	5.63254	262	Different Element, Different Location
17	33518446	09U	SampleWeight	Gm17_33518446_A_G	12.5367	2.07834	263	Different Element, Different Location
17	33518446	99S	Zn66	Gm17_33518446_A_G	9.81956	0.211606	263	Different Element, Different Location
17	36165582	05U	Fe57	Gm17_36165582_C_T	22.7111	0.0221797	264	Different Element, Different Location
17	36165582	09U	Rb85	Gm17_36165582_C_T	9.26083	0.708449	264	Different Element, Different Location
17	36416281	06U	Fe57	Gm17_36416281_A_G	4.3378	0.133267	265	Different Element, Different Location
17	36602853	02U	P31	Gm17_36602853_A_G	9.93241	2.13649	265	Different Element, Different Location
17	36684149	02U	SampleWeight	Gm17_36684149_A_G	9.98519	0.568119	266	Different Element, Different Location
17	36686669	01U	Sr88	Gm17_36686669_A_G	3.40654	1.15297	266	Different Element, Different Location
17	36782012	00U	Ni60	Gm17_36782012_T_C	7.23483	1.33488	266	Different Element, Different Location
18	3489937	05U	SampleWeight	Gm18_3489937_G_A	25.3728	0.336552	267	Different Element, Different Location
18	3575570	03U	Sr88	Gm18_3575570_C_T	7.91025	1.29075	267	Different Element, Different Location
18	3673770	01U	Mo98	Gm18_3673770_T_C	7.13178	1.0768	268	Different Element, Different Location
18	3673770	08U	Cu65	Gm18_3673770_T_C	8.74847	0.739003	268	Different Element, Different Location
18	7285461	00U	SampleWeight	Gm18_7285461_T_C	12.2817	2.02317	269	Different Element, Different Location
18	7290439	01U	Mo98	Gm18_7290439_G_A	11.0319	3.33658	269	Different Element, Different Location
18	10668013	01U	Mo98	Gm18_10668013_A_G	10.0799	1.72228	270	Different Element, Different Location
18	10768951	04S	S34	Gm18_10768951_T_C	5.02912	3.48609	270	Different Element, Different Location
18	12710685	07U	Sr88	Gm18_12710685_T_G	3.87688	3.65886	271	Different Element, Different Location
18	13572775	00U	Ni60	Gm18_13572775_C_T	5.50046	0.908766	271	Different Element, Different Location
18	12905126	08U	Co59	Gm18_12905126_G_A	16.8526	0.0449463	272	Different Element, Different Location
18	12925251	09U	Cu65	Gm18_12925251_A_G	9.33479	0.798798	272	Different Element, Different Location
18	18020772	09U	Fe57	Gm18_18020772_C_T	5.39314	1.18391	273	Different Element, Different Location
18	18376535	99S	Na23	Gm18_18376535_A_G	5.5069	1.84662	273	Different Element, Different Location
18	46392522	09U	Ca43	Gm18_46392522_A_C	41.826	4.76342	274	Different Element, Different Location
18	46656215	05U	SampleWeight	Gm18_46656215_T_C	26.0754	1.44919	274	Different Element, Different Location
18	46931577	06S	Mo98	Gm18_46931577_A_C	4.42504	3.48569	274	Different Element, Different Location
18	46931577	06S	Mo98	Gm18_46931577_A_C	4.42504	3.48569	275	Different Element, Different Location
18	47976442	07U	Mg25	Gm18_47976442_C_T	4.69015	0.212122	275	Different Element, Different Location
18	48032734	99S	Ca43	Gm18_48032734_C_A	14.1792	1.68186	275	Different Element, Different Location
18	47976442	07U	Mg25	Gm18_47976442_C_T	4.69015	0.212122	276	Different Element, Different Location
18	48923445	01U	Ca43	Gm18_48923445_G_A	7.40596	0.194364	276	Different Element, Different Location
18	48177289	01U	Mo98	Gm18_48177289_C_A	4.82159	1.07818	277	Different Element, Different Location
18	48253235	08U	Ca43	Gm18_48253235_A_G	9.83015	1.1971	277	Different Element, Different Location
18	48551788	CR	S34	Gm18_48551788_G_T	12.6653	0.600984	278	Different Element, Different Location
18	49132199	02U	SampleWeight	Gm18_49132199_A_G	29.8713	3.98944	278	Different Element, Different Location
18	51636072	CR	P31	Gm18_51636072_C_T	9.03211	2.2183	279	Different Element, Different Location
18	51804467	02U	Zn66	Gm18_51804467_G_A	3.66678	0.291953	279	Different Element, Different Location
18	53850422	05U	Mn55	Gm18_53850422_A_C	5.73372	2.56335	280	Different Element, Different Location
18	53954750	06S	Ca43	Gm18_53954750_T_C	3.7758	3.7758	280	Different Element, Different Location
18	53954750	CR	Ca43	Gm18_53954750_T_C	5.08949	1.2814	280	Different Element, Different Location
19	84371	08U	Cu65	Gm19_84371_A_C	16.5064	3.3259	281	Different Element, Different Location
19	84371	09U	Fe57	Gm19_84371_A_C	51.7588	3.08624	281	Different Element, Different Location
19	1255866	03U	Zn66	Gm19_1255866_T_G	10.2709	3.48602	282	Different Element, Different Location
19	1296583	01U	K39	Gm19_1296583_T_C	12.0795	2.82265	282	Different Element, Different Location
19	1306591	03U	Ni60	Gm19_1306591_T_C	8.23632	5.04982	282	Different Element, Different Location
19	5569041	07U	Ca43	Gm19_5569041_A_C	5.20513	5.20513	283	Different Element, Different Location
19	5583642	05U	Se82	Gm19_5583642_C_T	21.1618	1.59499	283	Different Element, Different Location
19	35565632	05U	Fe57	Gm19_35565632_C_T	10.4224	0.0992322	284	Different Element, Different Location
19	35745518	09U	S34	Gm19_35745518_T_C	4.19173	0.634731	284	Different Element, Different Location
19	35860681	09U	Cu65	Gm19_35860681_C_T	6.34791	1.01526	284	Different Element, Different Location
19	36313784	CR	Mn55	Gm19_36313784_T_C	3.42507	2.14371	285	Different Element, Different Location
19	36330262	09U	Mo98	Gm19_36330262_T_C	12.631	1.2996	285	Different Element, Different Location
19	42459502	03U	Cu65	Gm19_42459502_G_A	4.58161	3.21576	286	Different Element, Different Location
19	42656304	05U	Co59	Gm19_42656304_T_C	7.2847	2.47611	286	Different Element, Different Location
19	43013222	02U	As75	Gm19_43013222_C_A	10.4372	0.909015	287	Different Element, Different Location
19	43122104	99S	Rb85	Gm19_43122104_G_T	6.83202	1.03903	287	Different Element, Different Location
19	43356748	05U	Fe57	Gm19_43356748_T_C	26.0662	2.16943	288	Different Element, Different Location
19	43453095	03U	Cu65	Gm19_43453095_T_C	3.68474	3.18357	288	Different Element, Different Location
19	43453095	03U	Cu65	Gm19_43453095_T_C	3.68474	3.18357	289	Different Element, Different Location
19	43874271	00U	Al27	Gm19_43874271_A_C	6.74238	6.0208	289	Different Element, Different Location
19	47443279	05U	Se82	Gm19_47443279_T_C	3.62442	1.29402	290	Different Element, Different Location
19	47514601	07U	Mo98	Gm19_47514601_G_A	4.71745	5.11754	290	Different Element, Different Location
19	47909005	00U	Ca43	Gm19_47909005_A_G	4.34916	0.446088	291	Different Element, Different Location
19	47909005	99S	Se82	Gm19_47909005_A_G	17.4886	3.42249	291	Different Element, Different Location
19	48015871	CR	Al27	Gm19_48015871_T_G	12.5948	4.34597	291	Different Element, Different Location
19	49921243	CR	SampleWeight	Gm19_49921243_G_A	3.37088	0.234983	292	Different Element, Different Location
19	50085089	02U	Na23	Gm19_50085089_C_A	4.40203	4.40203	292	Different Element, Different Location
20	33580029	04S	Se82	Gm20_33580029_C_T	15.641	2.54128	293	Different Element, Different Location
20	33634187	08U	Fe57	Gm20_33634187_G_A	25.7595	4.59872	293	Different Element, Different Location
20	36095037	07U	Cd111	Gm20_36095037_G_A	4.22223	0.696254	294	Different Element, Different Location
20	36100301	01U	Zn66	Gm20_36100301_C_T	3.84812	3.76136	294	Different Element, Different Location
20	38052821	CR	P31	Gm20_38052821_A_G	14.2125	1.6497	295	Different Element, Different Location
20	38059585	99S	Zn66	Gm20_38059585_C_T	29.5926	3.53309	295	Different Element, Different Location
20	38567109	07U	Mg25	Gm20_38567109_A_G	6.08615	1.47918	296	Different Element, Different Location
20	38567109	99S	Mn55	Gm20_38567109_A_G	7.9926	0.301223	296	Different Element, Different Location
20	41706616	06U	Ni60	Gm20_41706616_C_T	7.34935	0.887394	297	Different Element, Different Location
20	41722165	04U	Sr88	Gm20_41722165_C_T	5.38379	0.151664	297	Different Element, Different Location
20	45515007	04S	SampleWeight	Gm20_45515007_C_T	42.263	3.8296	298	Different Element, Different Location
20	45874507	99S	Zn66	Gm20_45874507_G_A	19.6107	4.92187	298	Different Element, Different Location
20	46312399	00U	Ni60	Gm20_46312399_C_T	11.3554	2.68106	299	Different Element, Different Location
20	46314790	01U	K39	Gm20_46314790_C_T	3.94594	2.55057	299	Different Element, Different Location
